# Supplementary material for: Comparative transcriptome analysis reveals the genetic basis underlying the biosynthesis of polysaccharides in Hericium erinaceus
Source: Bot Stud. 2019 Jul 30;60:15. doi: 10.1186/s40529-019-0263-0 (PMC6667577; doi:10.1186/s40529-019-0263-0)
Supplement: Supplementary file 2 — Additional file 2: Dataset 1. The specific primers of 10 genes selected to qRT-PCR experiment. [file 40529_2019_263_MOESM2_ESM.xlsx]

## Sheet: Sheet1
H.erinaceus-transcript PRIMER
No.	Cluster	Sense or antisense	Primer-sequence
1	Cluster2934	HE-2934F	GAATCCCTTCGTTTTATGG
		HE-2934R	TGTCGCGGGAGGCAGTCAG
2	Cluster2767	HE-2767F	ACATGCCGTACACCAACAA
		HE-2767R	AACTCGTCTTCCTCCTGAT
3	Cluster2863	HE-2863F	GCTCTTCTTGAGAAATCGTT
		HE-2863R	TGAGGGCCATTCACTTGTT
4	Cluster2886	HE-2886F	CGTCCGCGTCGTGGATATC
		HE-2886R	GAGCACCCCTCACAACCTG
5	Cluster2904	HE-2904F	CGGGGCGGTAGATAAAGTA
		HE-2904R	GCCGCCTGTCCGATGTTGT
6	Cluster3119	HE-3119F	CCCCGAGGAGCCGATGTCT
		HE-3119R	GCACGTAGTCCACCAGCAT
7	Cluster3265	HE-3265F	AGAAGGATGACTCCAGCTC
		HE-3265R	ATGTCGCGCATGCAATTCCAAG
8	Cluster3550	HE-3550F	CGTGGGGAAGAAGAACCTC
		HE-3550R	GTCTTCGTCCGTCTTGTCG
9	Cluster3819	HE-3819F	TCGTCGAGGCCGGTTACAA
		HE-3819R	CTTCCAGTCGTCGGTTTTG
10	Cluster3597	HE-3597F	CTGCACAACCCCAAGATCA
		HE-3597R	ACTCCTCGTTCGTCGCGATGTT
