# Supplementary material for: Comparative transcriptome analysis reveals the genetic basis underlying the biosynthesis of polysaccharides in Hericium erinaceus
Source: Bot Stud. 2019 Jul 30;60:15. doi: 10.1186/s40529-019-0263-0 (PMC6667577; doi:10.1186/s40529-019-0263-0)
Supplement: Supplementary file 3 — Additional file 3: Dataset 2. H. erinaceus-FPKM top10 transcript. [file 40529_2019_263_MOESM3_ESM.xlsx]

## Sheet: Sheet1
H.erinaceus-FPKM top10 transcript
HT-4903
transcript_id	gene_id	FPKM	NR_defination	Pathway_ID(KEGG_pathway)
TRINITY_DN16451_c0_g1_i1	TRINITY_DN16451_c0_g1	37575	hypothetical protein PLEOSDRAFT_161737 [Pleurotus ostreatus PC15]	*
TRINITY_DN1238_c0_g1_i1	TRINITY_DN1238_c0_g1	15166	hypothetical protein G7K_1412-t1 [Saitoella complicata NRRL Y-17804]	*
TRINITY_DN2862_c0_g1_i2	TRINITY_DN2862_c0_g1	6468.45	hypothetical protein GYMLUDRAFT_229808 [Gymnopus luxurians FD-317 M1]	*
TRINITY_DN3991_c0_g11_i1	TRINITY_DN3991_c0_g11	6416.63	hypothetical protein G7K_3045-t1 [Saitoella complicata NRRL Y-17804]	ko03320(PPAR signaling pathway)
TRINITY_DN4216_c0_g1_i1	TRINITY_DN4216_c0_g1	5106.49	heat shock protein 70 [Peniophora sp. CONT]	ko04144(Endocytosis);ko04010(MAPK signaling pathway);ko04141(Protein processing in endoplasmic reticulum);ko03040(Spliceosome);ko04213(Longevity regulating pathway - multiple species);ko04915(Estrogen signaling pathway);ko04612(Antigen processing and presentation)
TRINITY_DN4033_c0_g1_i4	TRINITY_DN4033_c0_g1	4686.84	small heat shock protein [Laetiporus sulphureus 93-53]	ko04141(Protein processing in endoplasmic reticulum)
TRINITY_DN3991_c0_g5_i1	TRINITY_DN3991_c0_g5	4534.41	putative ubiquitin [Moniliophthora roreri]	ko03320(PPAR signaling pathway)
TRINITY_DN2862_c0_g1_i1	TRINITY_DN2862_c0_g1	4295.58	hypothetical protein GYMLUDRAFT_229808 [Gymnopus luxurians FD-317 M1]	*
TRINITY_DN3009_c1_g1_i1	TRINITY_DN3009_c1_g1	3929.63	ubiquitin/40s ribosomal protein S27a fusion [Stereum hirsutum FP-91666 SS1]	ko03010(Ribosome)
TRINITY_DN10389_c0_g1_i1	TRINITY_DN10389_c0_g1	3840.26	*	*
GT-06
TRINITY_DN13758_c1_g1_i1	TRINITY_DN13758_c1_g1	33745.9	hypothetical protein PLEOSDRAFT_161737 [Pleurotus ostreatus PC15]	*
TRINITY_DN2431_c1_g1_i1	TRINITY_DN2431_c1_g1	27182.4	hypothetical protein G7K_1412-t1 [Saitoella complicata NRRL Y-17804]	*
TRINITY_DN3981_c0_g1_i2	TRINITY_DN3981_c0_g1	10654.5	hypothetical protein GYMLUDRAFT_229808 [Gymnopus luxurians FD-317 M1]	*
TRINITY_DN11281_c0_g1_i1	TRINITY_DN11281_c0_g1	5772.37	*	*
TRINITY_DN4098_c0_g1_i1	TRINITY_DN4098_c0_g1	4921.99	ubiquitin/40s ribosomal protein S27a fusion [Stereum hirsutum FP-91666 SS1]	ko03010(Ribosome)
TRINITY_DN3981_c0_g1_i1	TRINITY_DN3981_c0_g1	4449	hypothetical protein GYMLUDRAFT_229808 [Gymnopus luxurians FD-317 M1]	*
TRINITY_DN6582_c0_g2_i1	TRINITY_DN6582_c0_g2	3274.45	translation elongation factor [Stereum hirsutum FP-91666 SS1]	ko03013(RNA transport)
TRINITY_DN5167_c0_g1_i1	TRINITY_DN5167_c0_g1	3117.56	hypothetical protein HETIRDRAFT_109064 [Heterobasidion irregulare TC 32-1]	*
TRINITY_DN4790_c0_g2_i1	TRINITY_DN4790_c0_g2	3071.61	hypothetical protein TRAVEDRAFT_19890 [Trametes versicolor FP-101664 SS1]	*
TRINITY_DN5165_c1_g12_i1	TRINITY_DN5165_c1_g12	3036.93	polyubiquitin [Cryptococcus neoformans var. grubii]	ko03320(PPAR signaling pathway)
CC-02
TRINITY_DN15048_c0_g1_i1	TRINITY_DN15048_c0_g1	42781.1	*	*
TRINITY_DN348_c0_g1_i1	TRINITY_DN348_c0_g1	18004.3	hypothetical protein G7K_1412-t1 [Saitoella complicata NRRL Y-17804]	*
TRINITY_DN2542_c0_g1_i2	TRINITY_DN2542_c0_g1	10520.9	hypothetical protein GYMLUDRAFT_229808 [Gymnopus luxurians FD-317 M1]	*
TRINITY_DN2542_c0_g2_i2	TRINITY_DN2542_c0_g2	5942.57	hypothetical protein GYMLUDRAFT_229808 [Gymnopus luxurians FD-317 M1]	*
TRINITY_DN2923_c0_g1_i1	TRINITY_DN2923_c0_g1	5637.6	hypothetical protein M413DRAFT_448680 [Hebeloma cylindrosporum h7]	*
TRINITY_DN10639_c0_g1_i1	TRINITY_DN10639_c0_g1	4495.54	*	*
TRINITY_DN2963_c0_g1_i1	TRINITY_DN2963_c0_g1	4363.29	hypothetical protein HETIRDRAFT_109064 [Heterobasidion irregulare TC 32-1]	*
TRINITY_DN3615_c0_g1_i3	TRINITY_DN3615_c0_g1	4104.67	predicted protein [Postia placenta Mad-698-R]	*
TRINITY_DN5328_c0_g1_i3	TRINITY_DN5328_c0_g1	3042.4	*	*
TRINITY_DN15060_c0_g1_i1	TRINITY_DN15060_c0_g1	2976.58	ubiquitin-conjugating enzyme E2 [Stereum hirsutum FP-91666 SS1]	ko04013(MAPK signaling pathway - fly);ko04141(Protein processing in endoplasmic reticulum);ko04120(Ubiquitin mediated proteolysis);ko04624(Toll and Imd signaling pathway)
PZH-05
TRINITY_DN4207_c0_g1_i1	TRINITY_DN4207_c0_g1	18422.9	hypothetical protein A0H81_15002, partial [Grifola frondosa]	*
TRINITY_DN10778_c1_g1_i1	TRINITY_DN10778_c1_g1	6407.99	*	*
TRINITY_DN13218_c0_g1_i1	TRINITY_DN13218_c0_g1	6172.37	*	*
TRINITY_DN6428_c0_g1_i1	TRINITY_DN6428_c0_g1	4226.48	hypothetical protein JAAARDRAFT_193403 [Jaapia argillacea MUCL 33604]	*
TRINITY_DN10808_c0_g1_i1	TRINITY_DN10808_c0_g1	3572.11	hydrophobin-like protein [Phlebiopsis gigantea 11061_1 CR5-6]	*
TRINITY_DN15213_c0_g1_i1	TRINITY_DN15213_c0_g1	3140.69	hypothetical protein PHLGIDRAFT_129916 [Phlebiopsis gigantea 11061_1 CR5-6]	*
TRINITY_DN3843_c0_g1_i1	TRINITY_DN3843_c0_g1	2849.46	hypothetical protein PHLGIDRAFT_117776 [Phlebiopsis gigantea 11061_1 CR5-6]	*
TRINITY_DN6412_c0_g1_i1	TRINITY_DN6412_c0_g1	2340.09	hypothetical protein PHLGIDRAFT_449063 [Phlebiopsis gigantea 11061_1 CR5-6]	*
TRINITY_DN10806_c0_g1_i1	TRINITY_DN10806_c0_g1	2122.8	hypothetical protein PHLCEN_7006 [Phlebia centrifuga]	*
TRINITY_DN8973_c0_g1_i1	TRINITY_DN8973_c0_g1	1777.74	hydrophobin [Phlebiopsis gigantea 11061_1 CR5-6]	*
TJH-03
TRINITY_DN3085_c0_g1_i1	TRINITY_DN3085_c0_g1	28916.8	hypothetical protein A0H81_15002, partial [Grifola frondosa]	*
TRINITY_DN4858_c0_g1_i1	TRINITY_DN4858_c0_g1	11984.7	hypothetical protein PHLGIDRAFT_19596 [Phlebiopsis gigantea 11061_1 CR5-6]	*
TRINITY_DN1978_c0_g2_i1	TRINITY_DN1978_c0_g2	4009.81	*	*
TRINITY_DN3154_c0_g1_i1	TRINITY_DN3154_c0_g1	3917.26	hypothetical protein VFPBJ_04749 [Purpureocillium lilacinum]	*
TRINITY_DN1353_c0_g1_i1	TRINITY_DN1353_c0_g1	3270.85	hypothetical protein PHLGIDRAFT_110676 [Phlebiopsis gigantea 11061_1 CR5-6]	ko03010(Ribosome)
TRINITY_DN2980_c0_g2_i1	TRINITY_DN2980_c0_g2	3056.07	*	*
TRINITY_DN449_c0_g1_i1	TRINITY_DN449_c0_g1	3044.77	*	*
TRINITY_DN5178_c0_g1_i1	TRINITY_DN5178_c0_g1	2944.89	manganese superoxide dismutase [Phanerochaete chrysosporium]	ko04146(Peroxisome);ko04068(FoxO signaling pathway);ko04013(MAPK signaling pathway - fly);ko04211(Longevity regulating pathway - mammal);ko04213(Longevity regulating pathway - multiple species);ko04212(Longevity regulating pathway - worm)
TRINITY_DN3672_c0_g3_i1	TRINITY_DN3672_c0_g3	2877.86	*	*
TRINITY_DN1923_c0_g1_i1	TRINITY_DN1923_c0_g1	2700.35	hypothetical protein PHLGIDRAFT_19617 [Phlebiopsis gigantea 11061_1 CR5-6]	ko03010(Ribosome)
TD-04
TRINITY_DN5525_c0_g1_i1	TRINITY_DN5525_c0_g1	80067.5	hypothetical protein G7K_1412-t1 [Saitoella complicata NRRL Y-17804]	*
TRINITY_DN3245_c0_g1_i1	TRINITY_DN3245_c0_g1	26615.6	fungal hydrophobin [Heterobasidion irregulare TC 32-1]	*
TRINITY_DN3245_c0_g1_i2	TRINITY_DN3245_c0_g1	14201.4	fungal hydrophobin [Heterobasidion irregulare TC 32-1]	*
TRINITY_DN1912_c0_g1_i1	TRINITY_DN1912_c0_g1	8074.15	*	*
TRINITY_DN3826_c0_g1_i1	TRINITY_DN3826_c0_g1	5052.81	cyclophilin [Stereum hirsutum FP-91666 SS1]	*
TRINITY_DN4989_c0_g1_i1	TRINITY_DN4989_c0_g1	4619.41	hypothetical protein STEHIDRAFT_119879 [Stereum hirsutum FP-91666 SS1]	*
TRINITY_DN908_c1_g1_i1	TRINITY_DN908_c1_g1	4539.57	hypothetical protein STEHIDRAFT_120613 [Stereum hirsutum FP-91666 SS1]	*
TRINITY_DN6800_c0_g1_i1	TRINITY_DN6800_c0_g1	3700.01	hypothetical protein JAAARDRAFT_41343 [Jaapia argillacea MUCL 33604]	ko01040(Biosynthesis of unsaturated fatty acids);ko00061(Fatty acid biosynthesis);ko00780(Biotin metabolism);ko01212(Fatty acid metabolism)
TRINITY_DN5126_c0_g1_i2	TRINITY_DN5126_c0_g1	3394.33	*	*
TRINITY_DN3433_c0_g1_i1	TRINITY_DN3433_c0_g1	3363.44	hypothetical protein M413DRAFT_448680 [Hebeloma cylindrosporum h7]	*
