# Supplementary material for: Comparative transcriptome analysis reveals the genetic basis underlying the biosynthesis of polysaccharides in Hericium erinaceus
Source: Bot Stud. 2019 Jul 30;60:15. doi: 10.1186/s40529-019-0263-0 (PMC6667577; doi:10.1186/s40529-019-0263-0)
Supplement: Supplementary file 4 — Additional file 4: Dataset 3. 13-co-existed genes involved in polysaccharides biosynthesis and 5 genes involved in fructose and mannose metabolism. [file 40529_2019_263_MOESM4_ESM.xlsx]

## Sheet: 13-co-existed genes
13-co-existed genes involved in polysaccharides biosynthesis
Sample	transcript_id	gene_id	FPKM	NR_protein_accession	NR_defination	GO(biological_process)	GO(cellular_component)	GO(molecular_function)	KO_ID|KO_name|Hyperlink	Pathway_ID(KEGG_pathway)	KOG_ID(Abbreviation)(KOG_Description)	Swiss-Prot_ID	Swiss-Prot_Annotation
HT-4903	TRINITY_DN8573_c0_g1_i8	TRINITY_DN8573_c0_g1	6.91	XP_007308702.1	glycoside hydrolase family 3 protein [Stereum hirsutum FP-91666 SS1]	GO:0008152(metabolic process);GO:0005975(carbohydrate metabolic process);GO:0000272(polysaccharide catabolic process);GO:0030245(cellulose catabolic process)	*	GO:0008422(beta-glucosidase activity);GO:0004553(hydrolase activity, hydrolyzing O-glycosyl compounds);GO:0016798(hydrolase activity, acting on glycosyl bonds);GO:0016787(hydrolase activity);GO:0102483(scopolin beta-glucosidase activity)	K05349|bglX|http://www.genome.jp/dbget-bin/www_bget?ko:K05349	ko00940(Phenylpropanoid biosynthesis);ko00500(Starch and sucrose metabolism);ko00460(Cyanoamino acid metabolism)	*	*	*
	TRINITY_DN2212_c0_g1_i1	TRINITY_DN2212_c0_g1	8.76	EMD37785.1	glycoside hydrolase family 7 protein [Gelatoporia subvermispora B]	*	*	*	K01225|CBHA_B|http://www.genome.jp/dbget-bin/www_bget?ko:K01225	ko00500(Starch and sucrose metabolism)	*	sp|P13860|GUX1_PHACH	sp|P13860|GUX1_PHACH Exoglucanase 1 OS=Phanerochaete chrysosporium GN=CBH1 PE=2 SV=1
	TRINITY_DN8626_c0_g1_i2	TRINITY_DN8626_c0_g1	17.74	XP_007309184.1	glycoside hydrolase family 13 protein [Stereum hirsutum FP-91666 SS1]	GO:0005975(carbohydrate metabolic process);GO:0016052(carbohydrate catabolic process)	*	GO:0005509(calcium ion binding);GO:0004556(alpha-amylase activity);GO:0003824(catalytic activity)	K01176|E3.2.1.1, amyA, malS|http://www.genome.jp/dbget-bin/www_bget?ko:K01176	ko00500(Starch and sucrose metabolism);ko04973(Carbohydrate digestion and absorption)	KOG0471(G)(Alpha-amylase)	*	*
	TRINITY_DN8182_c0_g1_i1	TRINITY_DN8182_c0_g1	6.17	XP_009549836.1	glycosyltransferase family 20 protein [Heterobasidion irregulare TC 32-1]	GO:0005992(trehalose biosynthetic process);GO:0034605(cellular response to heat);GO:0016311(dephosphorylation)	GO:0005946(alpha,alpha-trehalose-phosphate synthase complex (UDP-forming))	GO:0003824(catalytic activity);GO:0016740(transferase activity);GO:0004805(trehalose-phosphatase activity)	K16055|TPS|http://www.genome.jp/dbget-bin/www_bget?ko:K16055	ko00500(Starch and sucrose metabolism)	KOG1050(G)(Trehalose-6-phosphate synthase component TPS1 and related subunits)	sp|P31688|TPS2_YEAST	sp|P31688|TPS2_YEAST Trehalose-phosphatase OS=Saccharomyces cerevisiae (strain ATCC 204508 / S288c) GN=TPS2 PE=1 SV=3
	TRINITY_DN7879_c0_g1_i1	TRINITY_DN7879_c0_g1	4.27	XP_009541863.1	glycoside hydrolase family 31 protein [Heterobasidion irregulare TC 32-1]	GO:0008152(metabolic process);GO:0005975(carbohydrate metabolic process)	*	GO:0030246(carbohydrate binding);GO:0003824(catalytic activity);GO:0004553(hydrolase activity, hydrolyzing O-glycosyl compounds);GO:0016798(hydrolase activity, acting on glycosyl bonds);GO:0016787(hydrolase activity)	K01187|malZ|http://www.genome.jp/dbget-bin/www_bget?ko:K01187	ko00052(Galactose metabolism);ko00500(Starch and sucrose metabolism)	KOG1065(G)(Maltase glucoamylase and related hydrolases, glycosyl hydrolase family 31)	sp|Q0CMA7|AGDC_ASPTN	sp|Q0CMA7|AGDC_ASPTN Probable alpha/beta-glucosidase agdC OS=Aspergillus terreus (strain NIH 2624 / FGSC A1156) GN=agdC PE=3 SV=1
	TRINITY_DN7214_c0_g1_i2	TRINITY_DN7214_c0_g1	43.3	XP_009548237.1	glycosyltransferase family 35 protein [Heterobasidion irregulare TC 32-1]	GO:0005975(carbohydrate metabolic process)	*	GO:0030170(pyridoxal phosphate binding);GO:0016740(transferase activity);GO:0008184(glycogen phosphorylase activity);GO:0004645(phosphorylase activity);GO:0016757(transferase activity, transferring glycosyl groups)	K00688|E2.4.1.1, glgP, PYG|http://www.genome.jp/dbget-bin/www_bget?ko:K00688	ko04217(Necroptosis);ko02026(Biofilm formation - Escherichia coli);ko00500(Starch and sucrose metabolism);ko04922(Glucagon signaling pathway);ko04910(Insulin signaling pathway)	KOG2099(G)(Glycogen phosphorylase)	*	*
	TRINITY_DN8641_c0_g1_i3	TRINITY_DN8641_c0_g1	44.28	XP_009550469.1	glycosyltransferase family 48 protein [Heterobasidion irregulare TC 32-1]	GO:0006075((1->3)-beta-D-glucan biosynthetic process)	GO:0016020(membrane);GO:0016021(integral component of membrane);GO:0000148(1,3-beta-D-glucan synthase complex)	GO:0016740(transferase activity);GO:0003843(1,3-beta-D-glucan synthase activity)	K00706|E2.4.1.34|http://www.genome.jp/dbget-bin/www_bget?ko:K00706	ko04011(MAPK signaling pathway - yeast);ko00500(Starch and sucrose metabolism)	KOG0916(M)(1,3-beta-glucan synthase/callose synthase catalytic subunit)	*	*
	TRINITY_DN11634_c0_g1_i1	TRINITY_DN11634_c0_g1	3.64	KLO06926.1	glycoside hydrolase family 13 protein [Schizopora paradoxa]	GO:0005975(carbohydrate metabolic process)	GO:0005829(cytosol);GO:0005634(nucleus)	GO:0003824(catalytic activity);GO:0032450(maltose alpha-glucosidase activity);GO:0044654(starch alpha-glucosidase activity);GO:0004575(sucrose alpha-glucosidase activity);GO:0044653(dextrin alpha-glucosidase activity);GO:0016787(hydrolase activity)	K01182|IMA|http://www.genome.jp/dbget-bin/www_bget?ko:K01182	ko00052(Galactose metabolism);ko00500(Starch and sucrose metabolism)	KOG0471(G)(Alpha-amylase)	sp|P29094|O16G_GEOTM	sp|P29094|O16G_GEOTM Oligo-1,6-glucosidase OS=Geobacillus thermoglucosidasius GN=malL PE=1 SV=1
	TRINITY_DN6152_c0_g1_i2	TRINITY_DN6152_c0_g1	128.13	XP_009549642.1	glycoside hydrolase family 27 protein [Heterobasidion irregulare TC 32-1]	GO:0008152(metabolic process);GO:0005975(carbohydrate metabolic process)	GO:0016021(integral component of membrane);GO:0016020(membrane)	GO:0003824(catalytic activity);GO:0004553(hydrolase activity, hydrolyzing O-glycosyl compounds);GO:0004557(alpha-galactosidase activity);GO:0016798(hydrolase activity, acting on glycosyl bonds);GO:0052692(raffinose alpha-galactosidase activity);GO:0016787(hydrolase activity)	K07407|E3.2.1.22B, galA, rafA|http://www.genome.jp/dbget-bin/www_bget?ko:K07407	ko00052(Galactose metabolism);ko00603(Glycosphingolipid biosynthesis - globo and isoglobo series);ko00561(Glycerolipid metabolism);ko00600(Sphingolipid metabolism)	KOG2366(G)(Alpha-D-galactosidase (melibiase))	sp|A7XZT2|AGALB_TALEM	sp|A7XZT2|AGALB_TALEM Probable alpha-galactosidase B OS=Talaromyces emersonii PE=3 SV=1
	TRINITY_DN8218_c0_g1_i12	TRINITY_DN8218_c0_g1	19.12	KYQ43605.1	putative UTP--glucose-1-phosphate uridylyltransferase [Hypsizygus marmoreus]	GO:0008152(metabolic process);GO:0006011(UDP-glucose metabolic process)	*	GO:0016740(transferase activity);GO:0070569(uridylyltransferase activity);GO:0016779(nucleotidyltransferase activity);GO:0003983(UTP:glucose-1-phosphate uridylyltransferase activity)	K00963|UGP2, galU, galF|http://www.genome.jp/dbget-bin/www_bget?ko:K00963	ko00520(Amino sugar and nucleotide sugar metabolism);ko00052(Galactose metabolism);ko00040(Pentose and glucuronate interconversions);ko00500(Starch and sucrose metabolism)	KOG2638(G)(UDP-glucose pyrophosphorylase)	*	*
	TRINITY_DN6177_c0_g1_i2	TRINITY_DN6177_c0_g1	67.65	XP_009548976.1	hypothetical protein HETIRDRAFT_386831 [Heterobasidion irregulare TC 32-1]	GO:0005975(carbohydrate metabolic process);GO:0071704(organic substance metabolic process)	*	GO:0000287(magnesium ion binding);GO:0016868(intramolecular transferase activity, phosphotransferases);GO:0046872(metal ion binding);GO:0016853(isomerase activity);GO:0004614(phosphoglucomutase activity)	K01835|pgm|http://www.genome.jp/dbget-bin/www_bget?ko:K01835	ko00521(Streptomycin biosynthesis);ko00520(Amino sugar and nucleotide sugar metabolism);ko00052(Galactose metabolism);ko00010(Glycolysis / Gluconeogenesis);ko00030(Pentose phosphate pathway);ko00500(Starch and sucrose metabolism);ko00230(Purine metabolism)	KOG0625(G)(Phosphoglucomutase)	*	*
	TRINITY_DN17097_c0_g1_i1	TRINITY_DN17097_c0_g1	1.91	KLO09441.1	glucose-6-phosphate isomerase [Schizopora paradoxa]	GO:0006096(glycolytic process);GO:0006094(gluconeogenesis)	*	GO:0004347(glucose-6-phosphate isomerase activity);GO:0016853(isomerase activity)	K01810|GPI, pgi|http://www.genome.jp/dbget-bin/www_bget?ko:K01810	ko00520(Amino sugar and nucleotide sugar metabolism);ko00010(Glycolysis / Gluconeogenesis);ko00030(Pentose phosphate pathway);ko00500(Starch and sucrose metabolism);ko01200(Carbon metabolism)	*	sp|P78917|G6PI_SCHPO	sp|P78917|G6PI_SCHPO Glucose-6-phosphate isomerase OS=Schizosaccharomyces pombe (strain 972 / ATCC 24843) GN=pgi1 PE=1 SV=2
	TRINITY_DN1241_c0_g3_i1	TRINITY_DN1241_c0_g3	11.66	XP_009548367.1	glyceraldehyde 3-phosphate dehydrogenase [Heterobasidion irregulare TC 32-1]	GO:0006006(glucose metabolic process);GO:0055114(oxidation-reduction process);GO:0006096(glycolytic process)	*	GO:0050661(NADP binding);GO:0016620(oxidoreductase activity, acting on the aldehyde or oxo group of donors, NAD or NADP as acceptor);GO:0016491(oxidoreductase activity);GO:0004365(glyceraldehyde-3-phosphate dehydrogenase (NAD+) (phosphorylating) activity);GO:0051287(NAD binding)	K00134|GAPDH, gapA|http://www.genome.jp/dbget-bin/www_bget?ko:K00134	ko04066(HIF-1 signaling pathway);ko00010(Glycolysis / Gluconeogenesis);ko00710(Carbon fixation in photosynthetic organisms);ko01230(Biosynthesis of amino acids);ko01200(Carbon metabolism)	KOG0657(G)(Glyceraldehyde 3-phosphate dehydrogenase)	sp|Q9UR38|G3P_LENED	sp|Q9UR38|G3P_LENED Glyceraldehyde-3-phosphate dehydrogenase OS=Lentinula edodes GN=gpd PE=2 SV=1
GT-06	TRINITY_DN10822_c0_g1_i1	TRINITY_DN10822_c0_g1	19.74	XP_009543179.1	glycoside hydrolase family 3 protein [Heterobasidion irregulare TC 32-1]	GO:0008152(metabolic process);GO:0005975(carbohydrate metabolic process);GO:0000272(polysaccharide catabolic process);GO:0030245(cellulose catabolic process)	*	GO:0008422(beta-glucosidase activity);GO:0004553(hydrolase activity, hydrolyzing O-glycosyl compounds);GO:0016798(hydrolase activity, acting on glycosyl bonds);GO:0016787(hydrolase activity);GO:0102483(scopolin beta-glucosidase activity)	K05349|bglX|http://www.genome.jp/dbget-bin/www_bget?ko:K05349	ko00940(Phenylpropanoid biosynthesis);ko00500(Starch and sucrose metabolism);ko00460(Cyanoamino acid metabolism)	*	sp|A1CA51|BGLI_ASPCL	sp|A1CA51|BGLI_ASPCL Probable beta-glucosidase I OS=Aspergillus clavatus (strain ATCC 1007 / CBS 513.65 / DSM 816 / NCTC 3887 / NRRL 1) GN=bglI PE=3 SV=1
	TRINITY_DN8252_c0_g2_i2	TRINITY_DN8252_c0_g2	2.64	KII85870.1	glycoside hydrolase family 7 protein [Plicaturopsis crispa FD-325 SS-3]	*	*	*	K01225|CBHA_B|http://www.genome.jp/dbget-bin/www_bget?ko:K01225	ko00500(Starch and sucrose metabolism)	*	*	*
	TRINITY_DN7444_c0_g1_i1	TRINITY_DN7444_c0_g1	23.99	XP_009552484.1	glycoside hydrolase family 13 protein [Heterobasidion irregulare TC 32-1]	GO:0005975(carbohydrate metabolic process)	*	GO:0003824(catalytic activity);GO:0016787(hydrolase activity)	K01182|IMA|http://www.genome.jp/dbget-bin/www_bget?ko:K01182	ko00052(Galactose metabolism);ko00500(Starch and sucrose metabolism)	KOG0471(G)(Alpha-amylase)	sp|P29094|O16G_GEOTM	sp|P29094|O16G_GEOTM Oligo-1,6-glucosidase OS=Geobacillus thermoglucosidasius GN=malL PE=1 SV=1
	TRINITY_DN8511_c0_g1_i1	TRINITY_DN8511_c0_g1	9.49	XP_009544659.1	glycosyltransferase family 20 protein [Heterobasidion irregulare TC 32-1]	GO:0005992(trehalose biosynthetic process);GO:0044262(cellular carbohydrate metabolic process);GO:0090441(trehalose biosynthesis in response to heat stress);GO:0034599(cellular response to oxidative stress);GO:0034605(cellular response to heat);GO:0070413(trehalose metabolism in response to stress)	GO:0005829(cytosol);GO:0005946(alpha,alpha-trehalose-phosphate synthase complex (UDP-forming))	GO:0003824(catalytic activity);GO:0016740(transferase activity);GO:0003825(alpha,alpha-trehalose-phosphate synthase (UDP-forming) activity);GO:0042802(identical protein binding)	K00697|otsA|http://www.genome.jp/dbget-bin/www_bget?ko:K00697	ko00500(Starch and sucrose metabolism)	KOG1050(G)(Trehalose-6-phosphate synthase component TPS1 and related subunits)	sp|O59921|TPS1_EMENI	sp|O59921|TPS1_EMENI Alpha,alpha-trehalose-phosphate synthase [UDP-forming] OS=Emericella nidulans (strain FGSC A4 / ATCC 38163 / CBS 112.46 / NRRL 194 / M139) GN=tpsA PE=3 SV=1
	TRINITY_DN10703_c0_g1_i1	TRINITY_DN10703_c0_g1	5.34	XP_009541863.1	glycoside hydrolase family 31 protein [Heterobasidion irregulare TC 32-1]	GO:0008152(metabolic process);GO:0005975(carbohydrate metabolic process)	*	GO:0030246(carbohydrate binding);GO:0003824(catalytic activity);GO:0004553(hydrolase activity, hydrolyzing O-glycosyl compounds);GO:0016798(hydrolase activity, acting on glycosyl bonds);GO:0016787(hydrolase activity)	K01187|malZ|http://www.genome.jp/dbget-bin/www_bget?ko:K01187	ko00052(Galactose metabolism);ko00500(Starch and sucrose metabolism)	KOG1065(G)(Maltase glucoamylase and related hydrolases, glycosyl hydrolase family 31)	sp|Q4WRH9|AGDC_ASPFU	sp|Q4WRH9|AGDC_ASPFU Probable alpha/beta-glucosidase agdC OS=Neosartorya fumigata (strain ATCC MYA-4609 / Af293 / CBS 101355 / FGSC A1100) GN=agdC PE=3 SV=1
	TRINITY_DN10030_c0_g1_i1	TRINITY_DN10030_c0_g1	45.35	XP_009548237.1	glycosyltransferase family 35 protein [Heterobasidion irregulare TC 32-1]	GO:0005975(carbohydrate metabolic process)	*	GO:0030170(pyridoxal phosphate binding);GO:0016740(transferase activity);GO:0008184(glycogen phosphorylase activity);GO:0004645(phosphorylase activity);GO:0016757(transferase activity, transferring glycosyl groups)	K00688|E2.4.1.1, glgP, PYG|http://www.genome.jp/dbget-bin/www_bget?ko:K00688	ko04217(Necroptosis);ko02026(Biofilm formation - Escherichia coli);ko00500(Starch and sucrose metabolism);ko04922(Glucagon signaling pathway);ko04910(Insulin signaling pathway)	KOG2099(G)(Glycogen phosphorylase)	sp|P06738|PHSG_YEAST	sp|P06738|PHSG_YEAST Glycogen phosphorylase OS=Saccharomyces cerevisiae (strain ATCC 204508 / S288c) GN=GPH1 PE=1 SV=4
	TRINITY_DN10779_c0_g1_i1	TRINITY_DN10779_c0_g1	51.7	XP_009550469.1	glycosyltransferase family 48 protein [Heterobasidion irregulare TC 32-1]	GO:0006075((1->3)-beta-D-glucan biosynthetic process)	GO:0016020(membrane);GO:0016021(integral component of membrane);GO:0000148(1,3-beta-D-glucan synthase complex)	GO:0016740(transferase activity);GO:0003843(1,3-beta-D-glucan synthase activity)	K00706|E2.4.1.34|http://www.genome.jp/dbget-bin/www_bget?ko:K00706	ko04011(MAPK signaling pathway - yeast);ko00500(Starch and sucrose metabolism)	KOG0916(M)(1,3-beta-glucan synthase/callose synthase catalytic subunit)	sp|O93927|FKS1_CRYNH	sp|O93927|FKS1_CRYNH 1,3-beta-glucan synthase component FKS1 OS=Cryptococcus neoformans var. grubii serotype A (strain H99 / ATCC 208821 / CBS 10515 / FGSC 9487) GN=FKS1 PE=3 SV=3
	TRINITY_DN7444_c0_g1_i1	TRINITY_DN7444_c0_g1	23.99	XP_009552484.1	glycoside hydrolase family 13 protein [Heterobasidion irregulare TC 32-1]	GO:0005975(carbohydrate metabolic process)	*	GO:0003824(catalytic activity);GO:0016787(hydrolase activity)	K01182|IMA|http://www.genome.jp/dbget-bin/www_bget?ko:K01182	ko00052(Galactose metabolism);ko00500(Starch and sucrose metabolism)	KOG0471(G)(Alpha-amylase)	sp|P29094|O16G_GEOTM	sp|P29094|O16G_GEOTM Oligo-1,6-glucosidase OS=Geobacillus thermoglucosidasius GN=malL PE=1 SV=1
	TRINITY_DN7824_c0_g1_i1	TRINITY_DN7824_c0_g1	199.79	XP_009549642.1	glycoside hydrolase family 27 protein [Heterobasidion irregulare TC 32-1]	GO:0008152(metabolic process);GO:0005975(carbohydrate metabolic process)	GO:0016021(integral component of membrane);GO:0016020(membrane)	GO:0003824(catalytic activity);GO:0004553(hydrolase activity, hydrolyzing O-glycosyl compounds);GO:0004557(alpha-galactosidase activity);GO:0016798(hydrolase activity, acting on glycosyl bonds);GO:0052692(raffinose alpha-galactosidase activity);GO:0016787(hydrolase activity)	K07407|E3.2.1.22B, galA, rafA|http://www.genome.jp/dbget-bin/www_bget?ko:K07407	ko00052(Galactose metabolism);ko00603(Glycosphingolipid biosynthesis - globo and isoglobo series);ko00561(Glycerolipid metabolism);ko00600(Sphingolipid metabolism)	KOG2366(G)(Alpha-D-galactosidase (melibiase))	sp|O94221|AGALB_PENSI	sp|O94221|AGALB_PENSI Probable alpha-galactosidase B OS=Penicillium simplicissimum GN=agl1 PE=2 SV=1
	TRINITY_DN10363_c0_g1_i2	TRINITY_DN10363_c0_g1	21.4	KYQ43605.1	putative UTP--glucose-1-phosphate uridylyltransferase [Hypsizygus marmoreus]	GO:0008152(metabolic process);GO:0006011(UDP-glucose metabolic process)	*	GO:0016740(transferase activity);GO:0070569(uridylyltransferase activity);GO:0016779(nucleotidyltransferase activity);GO:0003983(UTP:glucose-1-phosphate uridylyltransferase activity)	K00963|UGP2, galU, galF|http://www.genome.jp/dbget-bin/www_bget?ko:K00963	ko00520(Amino sugar and nucleotide sugar metabolism);ko00052(Galactose metabolism);ko00040(Pentose and glucuronate interconversions);ko00500(Starch and sucrose metabolism)	KOG2638(G)(UDP-glucose pyrophosphorylase)	*	*
	TRINITY_DN8330_c0_g1_i1	TRINITY_DN8330_c0_g1	70.63	XP_009548976.1	hypothetical protein HETIRDRAFT_386831 [Heterobasidion irregulare TC 32-1]	GO:0005975(carbohydrate metabolic process);GO:0071704(organic substance metabolic process)	*	GO:0000287(magnesium ion binding);GO:0016868(intramolecular transferase activity, phosphotransferases);GO:0046872(metal ion binding);GO:0016853(isomerase activity);GO:0004614(phosphoglucomutase activity)	K01835|pgm|http://www.genome.jp/dbget-bin/www_bget?ko:K01835	ko00521(Streptomycin biosynthesis);ko00520(Amino sugar and nucleotide sugar metabolism);ko00052(Galactose metabolism);ko00010(Glycolysis / Gluconeogenesis);ko00030(Pentose phosphate pathway);ko00500(Starch and sucrose metabolism);ko00230(Purine metabolism)	KOG0625(G)(Phosphoglucomutase)	sp|Q4WY53|PGM_ASPFU	sp|Q4WY53|PGM_ASPFU Phosphoglucomutase OS=Neosartorya fumigata (strain ATCC MYA-4609 / Af293 / CBS 101355 / FGSC A1100) GN=pgmA PE=3 SV=1
	TRINITY_DN9308_c0_g1_i1	TRINITY_DN9308_c0_g1	24.45	XP_007370492.1	glucose-6-phosphate isomerase [Dichomitus squalens LYAD-421 SS1]	GO:0006094(gluconeogenesis);GO:0006096(glycolytic process)	*	GO:0004347(glucose-6-phosphate isomerase activity);GO:0016853(isomerase activity)	K01810|GPI, pgi|http://www.genome.jp/dbget-bin/www_bget?ko:K01810	ko00520(Amino sugar and nucleotide sugar metabolism);ko00010(Glycolysis / Gluconeogenesis);ko00030(Pentose phosphate pathway);ko00500(Starch and sucrose metabolism);ko01200(Carbon metabolism)	KOG2446(G)(Glucose-6-phosphate isomerase)	sp|Q711G1|G6PI_AGABI	sp|Q711G1|G6PI_AGABI Glucose-6-phosphate isomerase OS=Agaricus bisporus GN=gpi1 PE=3 SV=1
	TRINITY_DN2940_c0_g1_i1	TRINITY_DN2940_c0_g1	29.37	XP_009548367.1	glyceraldehyde 3-phosphate dehydrogenase [Heterobasidion irregulare TC 32-1]	GO:0006006(glucose metabolic process);GO:0055114(oxidation-reduction process);GO:0006096(glycolytic process)	*	GO:0050661(NADP binding);GO:0016620(oxidoreductase activity, acting on the aldehyde or oxo group of donors, NAD or NADP as acceptor);GO:0016491(oxidoreductase activity);GO:0004365(glyceraldehyde-3-phosphate dehydrogenase (NAD+) (phosphorylating) activity);GO:0051287(NAD binding)	K00134|GAPDH, gapA|http://www.genome.jp/dbget-bin/www_bget?ko:K00134	ko04066(HIF-1 signaling pathway);ko00010(Glycolysis / Gluconeogenesis);ko00710(Carbon fixation in photosynthetic organisms);ko01230(Biosynthesis of amino acids);ko01200(Carbon metabolism)	KOG0657(G)(Glyceraldehyde 3-phosphate dehydrogenase)	sp|Q9UR38|G3P_LENED	sp|Q9UR38|G3P_LENED Glyceraldehyde-3-phosphate dehydrogenase OS=Lentinula edodes GN=gpd PE=2 SV=1
CC-02	TRINITY_DN8644_c0_g1_i3	TRINITY_DN8644_c0_g1	34.52	XP_009543179.1	glycoside hydrolase family 3 protein [Heterobasidion irregulare TC 32-1]	GO:0008152(metabolic process);GO:0005975(carbohydrate metabolic process);GO:0000272(polysaccharide catabolic process);GO:0030245(cellulose catabolic process)	*	GO:0008422(beta-glucosidase activity);GO:0004553(hydrolase activity, hydrolyzing O-glycosyl compounds);GO:0016798(hydrolase activity, acting on glycosyl bonds);GO:0016787(hydrolase activity);GO:0102483(scopolin beta-glucosidase activity)	K05349|bglX|http://www.genome.jp/dbget-bin/www_bget?ko:K05349	ko00940(Phenylpropanoid biosynthesis);ko00500(Starch and sucrose metabolism);ko00460(Cyanoamino acid metabolism)	*	*	*
	TRINITY_DN3710_c0_g1_i1	TRINITY_DN3710_c0_g1	3.54	EMD41378.1	glycoside hydrolase family 7 protein [Gelatoporia subvermispora B]	*	*	*	K01225|CBHA_B|http://www.genome.jp/dbget-bin/www_bget?ko:K01225	ko00500(Starch and sucrose metabolism)	*	sp|Q4WM08|CBHB_ASPFU	sp|Q4WM08|CBHB_ASPFU Probable 1,4-beta-D-glucan cellobiohydrolase B OS=Neosartorya fumigata (strain ATCC MYA-4609 / Af293 / CBS 101355 / FGSC A1100) GN=cbhB PE=1 SV=1
	TRINITY_DN5586_c0_g1_i2	TRINITY_DN5586_c0_g1	51.36	XP_009552484.1	glycoside hydrolase family 13 protein [Heterobasidion irregulare TC 32-1]	GO:0005975(carbohydrate metabolic process)	*	GO:0003824(catalytic activity);GO:0016787(hydrolase activity)	K01182|IMA|http://www.genome.jp/dbget-bin/www_bget?ko:K01182	ko00052(Galactose metabolism);ko00500(Starch and sucrose metabolism)	KOG0471(G)(Alpha-amylase)	*	*
	TRINITY_DN8654_c0_g1_i4	TRINITY_DN8654_c0_g1	19.96	XP_009549836.1	glycosyltransferase family 20 protein [Heterobasidion irregulare TC 32-1]	GO:0005992(trehalose biosynthetic process);GO:0034605(cellular response to heat);GO:0016311(dephosphorylation)	GO:0005946(alpha,alpha-trehalose-phosphate synthase complex (UDP-forming))	GO:0003824(catalytic activity);GO:0016740(transferase activity);GO:0004805(trehalose-phosphatase activity)	K16055|TPS|http://www.genome.jp/dbget-bin/www_bget?ko:K16055	ko00500(Starch and sucrose metabolism)	KOG1050(G)(Trehalose-6-phosphate synthase component TPS1 and related subunits)	*	*
	TRINITY_DN10881_c0_g1_i1	TRINITY_DN10881_c0_g1	40.8	XP_009550443.1	glycoside hydrolase family 31 protein [Heterobasidion irregulare TC 32-1]	GO:0008152(metabolic process);GO:0005975(carbohydrate metabolic process)	*	GO:0030246(carbohydrate binding);GO:0003824(catalytic activity);GO:0004553(hydrolase activity, hydrolyzing O-glycosyl compounds);GO:0016798(hydrolase activity, acting on glycosyl bonds);GO:0016787(hydrolase activity)	K01187|malZ|http://www.genome.jp/dbget-bin/www_bget?ko:K01187	ko00052(Galactose metabolism);ko00500(Starch and sucrose metabolism)	KOG1066(GMO)(Glucosidase II catalytic (alpha) subunit and related enzymes, glycosyl hydrolase family 31)	sp|Q12558|AGLU_ASPOR	sp|Q12558|AGLU_ASPOR Alpha-glucosidase OS=Aspergillus oryzae (strain ATCC 42149 / RIB 40) GN=agdA PE=2 SV=1
	TRINITY_DN7948_c0_g1_i1	TRINITY_DN7948_c0_g1	73.97	XP_009548237.1	glycosyltransferase family 35 protein [Heterobasidion irregulare TC 32-1]	GO:0005975(carbohydrate metabolic process)	*	GO:0030170(pyridoxal phosphate binding);GO:0016740(transferase activity);GO:0008184(glycogen phosphorylase activity);GO:0004645(phosphorylase activity);GO:0016757(transferase activity, transferring glycosyl groups)	K00688|E2.4.1.1, glgP, PYG|http://www.genome.jp/dbget-bin/www_bget?ko:K00688	ko04217(Necroptosis);ko02026(Biofilm formation - Escherichia coli);ko00500(Starch and sucrose metabolism);ko04922(Glucagon signaling pathway);ko04910(Insulin signaling pathway)	KOG2099(G)(Glycogen phosphorylase)	sp|P06738|PHSG_YEAST	sp|P06738|PHSG_YEAST Glycogen phosphorylase OS=Saccharomyces cerevisiae (strain ATCC 204508 / S288c) GN=GPH1 PE=1 SV=4
	TRINITY_DN8915_c0_g1_i1	TRINITY_DN8915_c0_g1	93.56	XP_009550469.1	glycosyltransferase family 48 protein [Heterobasidion irregulare TC 32-1]	GO:0006075((1->3)-beta-D-glucan biosynthetic process)	GO:0016020(membrane);GO:0016021(integral component of membrane);GO:0000148(1,3-beta-D-glucan synthase complex)	GO:0016740(transferase activity);GO:0003843(1,3-beta-D-glucan synthase activity)	K00706|E2.4.1.34|http://www.genome.jp/dbget-bin/www_bget?ko:K00706	ko04011(MAPK signaling pathway - yeast);ko00500(Starch and sucrose metabolism)	KOG0916(M)(1,3-beta-glucan synthase/callose synthase catalytic subunit)	sp|O93927|FKS1_CRYNH	sp|O93927|FKS1_CRYNH 1,3-beta-glucan synthase component FKS1 OS=Cryptococcus neoformans var. grubii serotype A (strain H99 / ATCC 208821 / CBS 10515 / FGSC 9487) GN=FKS1 PE=3 SV=3
	TRINITY_DN5586_c0_g1_i2	TRINITY_DN5586_c0_g1	51.36	XP_009552484.1	glycoside hydrolase family 13 protein [Heterobasidion irregulare TC 32-1]	GO:0005975(carbohydrate metabolic process)	*	GO:0003824(catalytic activity);GO:0016787(hydrolase activity)	K01182|IMA|http://www.genome.jp/dbget-bin/www_bget?ko:K01182	ko00052(Galactose metabolism);ko00500(Starch and sucrose metabolism)	KOG0471(G)(Alpha-amylase)	*	*
	TRINITY_DN6081_c1_g1_i2	TRINITY_DN6081_c1_g1	224.94	XP_009549642.1	glycoside hydrolase family 27 protein [Heterobasidion irregulare TC 32-1]	GO:0008152(metabolic process);GO:0005975(carbohydrate metabolic process)	GO:0016021(integral component of membrane);GO:0016020(membrane)	GO:0003824(catalytic activity);GO:0004553(hydrolase activity, hydrolyzing O-glycosyl compounds);GO:0004557(alpha-galactosidase activity);GO:0016798(hydrolase activity, acting on glycosyl bonds);GO:0052692(raffinose alpha-galactosidase activity);GO:0016787(hydrolase activity)	K07407|E3.2.1.22B, galA, rafA|http://www.genome.jp/dbget-bin/www_bget?ko:K07407	ko00052(Galactose metabolism);ko00603(Glycosphingolipid biosynthesis - globo and isoglobo series);ko00561(Glycerolipid metabolism);ko00600(Sphingolipid metabolism)	KOG2366(G)(Alpha-D-galactosidase (melibiase))	sp|A7XZT2|AGALB_TALEM	sp|A7XZT2|AGALB_TALEM Probable alpha-galactosidase B OS=Talaromyces emersonii PE=3 SV=1
	TRINITY_DN8800_c0_g1_i1	TRINITY_DN8800_c0_g1	39.38	XP_007311731.1	UTP-glucose-1-phosphate uridylyltransferase [Stereum hirsutum FP-91666 SS1]	GO:0008152(metabolic process);GO:0006011(UDP-glucose metabolic process)	*	GO:0016740(transferase activity);GO:0003983(UTP:glucose-1-phosphate uridylyltransferase activity);GO:0070569(uridylyltransferase activity);GO:0016779(nucleotidyltransferase activity)	K00963|UGP2, galU, galF|http://www.genome.jp/dbget-bin/www_bget?ko:K00963	ko00520(Amino sugar and nucleotide sugar metabolism);ko00052(Galactose metabolism);ko00040(Pentose and glucuronate interconversions);ko00500(Starch and sucrose metabolism)	KOG2638(G)(UDP-glucose pyrophosphorylase)	sp|Q59KI0|UGP1_CANAL	sp|Q59KI0|UGP1_CANAL UTP--glucose-1-phosphate uridylyltransferase OS=Candida albicans (strain SC5314 / ATCC MYA-2876) GN=UGP1 PE=1 SV=2
	TRINITY_DN6570_c0_g1_i1	TRINITY_DN6570_c0_g1	115.33	XP_009548976.1	hypothetical protein HETIRDRAFT_386831 [Heterobasidion irregulare TC 32-1]	GO:0005975(carbohydrate metabolic process);GO:0071704(organic substance metabolic process)	*	GO:0000287(magnesium ion binding);GO:0016868(intramolecular transferase activity, phosphotransferases);GO:0046872(metal ion binding);GO:0016853(isomerase activity);GO:0004614(phosphoglucomutase activity)	K01835|pgm|http://www.genome.jp/dbget-bin/www_bget?ko:K01835	ko00521(Streptomycin biosynthesis);ko00520(Amino sugar and nucleotide sugar metabolism);ko00052(Galactose metabolism);ko00010(Glycolysis / Gluconeogenesis);ko00030(Pentose phosphate pathway);ko00500(Starch and sucrose metabolism);ko00230(Purine metabolism)	KOG0625(G)(Phosphoglucomutase)	sp|Q4WY53|PGM_ASPFU	sp|Q4WY53|PGM_ASPFU Phosphoglucomutase OS=Neosartorya fumigata (strain ATCC MYA-4609 / Af293 / CBS 101355 / FGSC A1100) GN=pgmA PE=3 SV=1
	TRINITY_DN7574_c0_g1_i1	TRINITY_DN7574_c0_g1	58.06	XP_007370492.1	glucose-6-phosphate isomerase [Dichomitus squalens LYAD-421 SS1]	GO:0006094(gluconeogenesis);GO:0006096(glycolytic process)	*	GO:0004347(glucose-6-phosphate isomerase activity);GO:0016853(isomerase activity)	K01810|GPI, pgi|http://www.genome.jp/dbget-bin/www_bget?ko:K01810	ko00520(Amino sugar and nucleotide sugar metabolism);ko00010(Glycolysis / Gluconeogenesis);ko00030(Pentose phosphate pathway);ko00500(Starch and sucrose metabolism);ko01200(Carbon metabolism)	KOG2446(G)(Glucose-6-phosphate isomerase)	sp|Q711G1|G6PI_AGABI	sp|Q711G1|G6PI_AGABI Glucose-6-phosphate isomerase OS=Agaricus bisporus GN=gpi1 PE=3 SV=1
	TRINITY_DN4068_c0_g1_i2	TRINITY_DN4068_c0_g1	692.33	XP_009548367.1	glyceraldehyde 3-phosphate dehydrogenase [Heterobasidion irregulare TC 32-1]	GO:0006006(glucose metabolic process);GO:0055114(oxidation-reduction process);GO:0006096(glycolytic process)	*	GO:0050661(NADP binding);GO:0016620(oxidoreductase activity, acting on the aldehyde or oxo group of donors, NAD or NADP as acceptor);GO:0016491(oxidoreductase activity);GO:0004365(glyceraldehyde-3-phosphate dehydrogenase (NAD+) (phosphorylating) activity);GO:0051287(NAD binding)	K00134|GAPDH, gapA|http://www.genome.jp/dbget-bin/www_bget?ko:K00134	ko04066(HIF-1 signaling pathway);ko00010(Glycolysis / Gluconeogenesis);ko00710(Carbon fixation in photosynthetic organisms);ko01230(Biosynthesis of amino acids);ko01200(Carbon metabolism)	KOG0657(G)(Glyceraldehyde 3-phosphate dehydrogenase)	*	*
PZH-05	TRINITY_DN13183_c0_g1_i1	TRINITY_DN13183_c0_g1	53.9	KIP12694.1	glycoside hydrolase family 3 protein [Phlebiopsis gigantea 11061_1 CR5-6]	GO:0005975(carbohydrate metabolic process)	*	GO:0004553(hydrolase activity, hydrolyzing O-glycosyl compounds);GO:0016787(hydrolase activity)	K05349|bglX|http://www.genome.jp/dbget-bin/www_bget?ko:K05349	ko00940(Phenylpropanoid biosynthesis);ko00500(Starch and sucrose metabolism);ko00460(Cyanoamino acid metabolism)	*	sp|A1DCV5|BGLL_NEOFI	sp|A1DCV5|BGLL_NEOFI Probable beta-glucosidase L OS=Neosartorya fischeri (strain ATCC 1020 / DSM 3700 / CBS 544.65 / FGSC A1164 / JCM 1740 / NRRL 181 / WB 181) GN=bglL PE=3 SV=1
	TRINITY_DN3345_c0_g1_i3	TRINITY_DN3345_c0_g1	3.4	XP_007401163.1	glycoside hydrolase family 7 protein [Phanerochaete carnosa HHB-10118-sp]	GO:0008152(metabolic process);GO:0005975(carbohydrate metabolic process);GO:0030245(cellulose catabolic process);GO:0000272(polysaccharide catabolic process)	GO:0005576(extracellular region)	GO:0004553(hydrolase activity, hydrolyzing O-glycosyl compounds);GO:0016798(hydrolase activity, acting on glycosyl bonds);GO:0016787(hydrolase activity);GO:0030248(cellulose binding)	K01225|CBHA_B|http://www.genome.jp/dbget-bin/www_bget?ko:K01225	ko00500(Starch and sucrose metabolism)	*	*	*
	TRINITY_DN8632_c0_g1_i1	TRINITY_DN8632_c0_g1	257.86	KIP10336.1	glycoside hydrolase family 13 protein [Phlebiopsis gigantea 11061_1 CR5-6]	GO:0005975(carbohydrate metabolic process);GO:0016052(carbohydrate catabolic process)	GO:0016020(membrane);GO:0016021(integral component of membrane)	GO:0005509(calcium ion binding);GO:0004556(alpha-amylase activity);GO:0003824(catalytic activity);GO:0016787(hydrolase activity)	K01176|E3.2.1.1, amyA, malS|http://www.genome.jp/dbget-bin/www_bget?ko:K01176	ko00500(Starch and sucrose metabolism);ko04973(Carbohydrate digestion and absorption)	KOG0471(G)(Alpha-amylase)	sp|Q01117|AMY1_LIPKO	sp|Q01117|AMY1_LIPKO Alpha-amylase 1 OS=Lipomyces kononenkoae GN=LKA1 PE=1 SV=2
	TRINITY_DN7481_c0_g1_i1	TRINITY_DN7481_c0_g1	33.47	XP_007393014.1	glycosyltransferase family 20 protein [Phanerochaete carnosa HHB-10118-sp]	GO:0005992(trehalose biosynthetic process)	*	GO:0016740(transferase activity);GO:0003824(catalytic activity)	K16055|TPS|http://www.genome.jp/dbget-bin/www_bget?ko:K16055	ko00500(Starch and sucrose metabolism)	KOG1050(G)(Trehalose-6-phosphate synthase component TPS1 and related subunits)	sp|P31688|TPS2_YEAST	sp|P31688|TPS2_YEAST Trehalose-phosphatase OS=Saccharomyces cerevisiae (strain ATCC 204508 / S288c) GN=TPS2 PE=1 SV=3
	TRINITY_DN10755_c0_g1_i1	TRINITY_DN10755_c0_g1	43.25	KIP07496.1	glycoside hydrolase family 31 protein [Phlebiopsis gigantea 11061_1 CR5-6]	GO:0008152(metabolic process);GO:0005975(carbohydrate metabolic process)	*	GO:0003824(catalytic activity);GO:0004553(hydrolase activity, hydrolyzing O-glycosyl compounds);GO:0016798(hydrolase activity, acting on glycosyl bonds);GO:0030246(carbohydrate binding);GO:0016787(hydrolase activity)	K01187|malZ|http://www.genome.jp/dbget-bin/www_bget?ko:K01187	ko00052(Galactose metabolism);ko00500(Starch and sucrose metabolism)	KOG1066(GMO)(Glucosidase II catalytic (alpha) subunit and related enzymes, glycosyl hydrolase family 31)	sp|A1CNK4|AGDC_ASPCL	sp|A1CNK4|AGDC_ASPCL Probable alpha/beta-glucosidase agdC OS=Aspergillus clavatus (strain ATCC 1007 / CBS 513.65 / DSM 816 / NCTC 3887 / NRRL 1) GN=agdC PE=3 SV=1
	TRINITY_DN4344_c0_g1_i1	TRINITY_DN4344_c0_g1	82.88	KIP06577.1	glycosyltransferase family 35 protein [Phlebiopsis gigantea 11061_1 CR5-6]	GO:0005975(carbohydrate metabolic process)	*	GO:0016740(transferase activity);GO:0004645(phosphorylase activity);GO:0016757(transferase activity, transferring glycosyl groups);GO:0030170(pyridoxal phosphate binding);GO:0008184(glycogen phosphorylase activity)	K00688|E2.4.1.1, glgP, PYG|http://www.genome.jp/dbget-bin/www_bget?ko:K00688	ko04217(Necroptosis);ko02026(Biofilm formation - Escherichia coli);ko00500(Starch and sucrose metabolism);ko04922(Glucagon signaling pathway);ko04910(Insulin signaling pathway)	KOG2099(G)(Glycogen phosphorylase)	sp|P06738|PHSG_YEAST	sp|P06738|PHSG_YEAST Glycogen phosphorylase OS=Saccharomyces cerevisiae (strain ATCC 204508 / S288c) GN=GPH1 PE=1 SV=4
	TRINITY_DN3771_c0_g2_i1	TRINITY_DN3771_c0_g2	57.51	KIP04837.1	glycosyltransferase family 48 protein [Phlebiopsis gigantea 11061_1 CR5-6]	GO:0006075((1->3)-beta-D-glucan biosynthetic process);GO:0006508(proteolysis)	GO:0016021(integral component of membrane);GO:0000148(1,3-beta-D-glucan synthase complex);GO:0016020(membrane)	GO:0016740(transferase activity);GO:0003843(1,3-beta-D-glucan synthase activity);GO:0008233(peptidase activity);GO:0004190(aspartic-type endopeptidase activity);GO:0016787(hydrolase activity)	K00706|E2.4.1.34|http://www.genome.jp/dbget-bin/www_bget?ko:K00706	ko04011(MAPK signaling pathway - yeast);ko00500(Starch and sucrose metabolism)	KOG0916(M)(1,3-beta-glucan synthase/callose synthase catalytic subunit)	sp|O93927|FKS1_CRYNH	sp|O93927|FKS1_CRYNH 1,3-beta-glucan synthase component FKS1 OS=Cryptococcus neoformans var. grubii serotype A (strain H99 / ATCC 208821 / CBS 10515 / FGSC 9487) GN=FKS1 PE=3 SV=3
	TRINITY_DN3730_c0_g2_i1	TRINITY_DN3730_c0_g2	8.15	XP_007399632.1	glycoside hydrolase family 13 protein [Phanerochaete carnosa HHB-10118-sp]	GO:0005975(carbohydrate metabolic process)	*	GO:0003824(catalytic activity);GO:0016787(hydrolase activity)	K01182|IMA|http://www.genome.jp/dbget-bin/www_bget?ko:K01182	ko00052(Galactose metabolism);ko00500(Starch and sucrose metabolism)	KOG0471(G)(Alpha-amylase)	sp|Q9P6J3|MALT_SCHPO	sp|Q9P6J3|MALT_SCHPO Alpha-glucosidase OS=Schizosaccharomyces pombe (strain 972 / ATCC 24843) GN=mal1 PE=2 SV=1
	TRINITY_DN2566_c0_g1_i6	TRINITY_DN2566_c0_g1	5.69	XP_007393296.1	glycoside hydrolase family 27 protein, partial [Phanerochaete carnosa HHB-10118-sp]	GO:0008152(metabolic process);GO:0005975(carbohydrate metabolic process)	*	GO:0003824(catalytic activity);GO:0004553(hydrolase activity, hydrolyzing O-glycosyl compounds);GO:0004557(alpha-galactosidase activity);GO:0016798(hydrolase activity, acting on glycosyl bonds);GO:0052692(raffinose alpha-galactosidase activity);GO:0016787(hydrolase activity)	K07407|E3.2.1.22B, galA, rafA|http://www.genome.jp/dbget-bin/www_bget?ko:K07407	ko00052(Galactose metabolism);ko00603(Glycosphingolipid biosynthesis - globo and isoglobo series);ko00561(Glycerolipid metabolism);ko00600(Sphingolipid metabolism)	KOG2366(G)(Alpha-D-galactosidase (melibiase))	*	*
	TRINITY_DN6603_c0_g1_i1	TRINITY_DN6603_c0_g1	91.81	OKY66812.1	hypothetical protein PHLCEN_13131 [Phlebia centrifuga]	GO:0008152(metabolic process)	*	GO:0070569(uridylyltransferase activity)	K00963|UGP2, galU, galF|http://www.genome.jp/dbget-bin/www_bget?ko:K00963	ko00520(Amino sugar and nucleotide sugar metabolism);ko00052(Galactose metabolism);ko00040(Pentose and glucuronate interconversions);ko00500(Starch and sucrose metabolism)	KOG2638(G)(UDP-glucose pyrophosphorylase)	sp|P78811|UGPA1_SCHPO	sp|P78811|UGPA1_SCHPO Probable UTP--glucose-1-phosphate uridylyltransferase OS=Schizosaccharomyces pombe (strain 972 / ATCC 24843) GN=fyu1 PE=1 SV=2
	TRINITY_DN8649_c0_g1_i1	TRINITY_DN8649_c0_g1	111.17	KIP02264.1	hypothetical protein PHLGIDRAFT_130831 [Phlebiopsis gigantea 11061_1 CR5-6]	GO:0005975(carbohydrate metabolic process);GO:0071704(organic substance metabolic process)	*	GO:0000287(magnesium ion binding);GO:0046872(metal ion binding);GO:0016868(intramolecular transferase activity, phosphotransferases)	K01835|pgm|http://www.genome.jp/dbget-bin/www_bget?ko:K01835	ko00521(Streptomycin biosynthesis);ko00520(Amino sugar and nucleotide sugar metabolism);ko00052(Galactose metabolism);ko00010(Glycolysis / Gluconeogenesis);ko00030(Pentose phosphate pathway);ko00500(Starch and sucrose metabolism);ko00230(Purine metabolism)	KOG0625(G)(Phosphoglucomutase)	sp|Q9P931|PGM_EMENI	sp|Q9P931|PGM_EMENI Phosphoglucomutase OS=Emericella nidulans (strain FGSC A4 / ATCC 38163 / CBS 112.46 / NRRL 194 / M139) GN=pgmB PE=3 SV=2
	TRINITY_DN15263_c0_g1_i1	TRINITY_DN15263_c0_g1	72.04	OKY61060.1	Glucose-6-phosphate isomerase [Phlebia centrifuga]	GO:0006094(gluconeogenesis);GO:0006096(glycolytic process)	*	GO:0004347(glucose-6-phosphate isomerase activity);GO:0016853(isomerase activity)	K01810|GPI, pgi|http://www.genome.jp/dbget-bin/www_bget?ko:K01810	ko00520(Amino sugar and nucleotide sugar metabolism);ko00010(Glycolysis / Gluconeogenesis);ko00030(Pentose phosphate pathway);ko00500(Starch and sucrose metabolism);ko01200(Carbon metabolism)	KOG2446(G)(Glucose-6-phosphate isomerase)	sp|Q711G1|G6PI_AGABI	sp|Q711G1|G6PI_AGABI Glucose-6-phosphate isomerase OS=Agaricus bisporus GN=gpi1 PE=3 SV=1
	TRINITY_DN11186_c0_g1_i1	TRINITY_DN11186_c0_g1	471.1	BAF31128.1	glyceraldehyde-3-phosphate dehydrogenase [Phanerochaete chrysosporium]	GO:0006006(glucose metabolic process);GO:0055114(oxidation-reduction process);GO:0006096(glycolytic process)	*	GO:0050661(NADP binding);GO:0016620(oxidoreductase activity, acting on the aldehyde or oxo group of donors, NAD or NADP as acceptor);GO:0016491(oxidoreductase activity);GO:0004365(glyceraldehyde-3-phosphate dehydrogenase (NAD+) (phosphorylating) activity);GO:0051287(NAD binding)	K00134|GAPDH, gapA|http://www.genome.jp/dbget-bin/www_bget?ko:K00134	ko04066(HIF-1 signaling pathway);ko00010(Glycolysis / Gluconeogenesis);ko00710(Carbon fixation in photosynthetic organisms);ko01230(Biosynthesis of amino acids);ko01200(Carbon metabolism)	KOG0657(G)(Glyceraldehyde 3-phosphate dehydrogenase)	sp|Q01982|G3P_PHACH	sp|Q01982|G3P_PHACH Glyceraldehyde-3-phosphate dehydrogenase OS=Phanerochaete chrysosporium GN=GPD PE=3 SV=1
TJH-03	TRINITY_DN9955_c1_g1_i1	TRINITY_DN9955_c1_g1	11.72	KII93354.1	glycoside hydrolase family 3 protein [Plicaturopsis crispa FD-325 SS-3]	GO:0005975(carbohydrate metabolic process)	*	GO:0004553(hydrolase activity, hydrolyzing O-glycosyl compounds);GO:0016787(hydrolase activity)	K05349|bglX|http://www.genome.jp/dbget-bin/www_bget?ko:K05349	ko00940(Phenylpropanoid biosynthesis);ko00500(Starch and sucrose metabolism);ko00460(Cyanoamino acid metabolism)	*	sp|Q0CEF3|BGLL_ASPTN	sp|Q0CEF3|BGLL_ASPTN Probable beta-glucosidase L OS=Aspergillus terreus (strain NIH 2624 / FGSC A1156) GN=bglL PE=3 SV=1
	TRINITY_DN29956_c0_g1_i1	TRINITY_DN29956_c0_g1	2.88	XP_007401163.1	glycoside hydrolase family 7 protein [Phanerochaete carnosa HHB-10118-sp]	GO:0008152(metabolic process);GO:0005975(carbohydrate metabolic process);GO:0030245(cellulose catabolic process);GO:0000272(polysaccharide catabolic process)	GO:0005576(extracellular region)	GO:0004553(hydrolase activity, hydrolyzing O-glycosyl compounds);GO:0016798(hydrolase activity, acting on glycosyl bonds);GO:0016787(hydrolase activity);GO:0030248(cellulose binding)	K01225|CBHA_B|http://www.genome.jp/dbget-bin/www_bget?ko:K01225	ko00500(Starch and sucrose metabolism)	*	sp|P13860|GUX1_PHACH	sp|P13860|GUX1_PHACH Exoglucanase 1 OS=Phanerochaete chrysosporium GN=CBH1 PE=2 SV=1
	TRINITY_DN10260_c0_g1_i1	TRINITY_DN10260_c0_g1	19.78	KIP05839.1	glycoside hydrolase family 13 protein [Phlebiopsis gigantea 11061_1 CR5-6]	GO:0005975(carbohydrate metabolic process)	*	GO:0003824(catalytic activity);GO:0004553(hydrolase activity, hydrolyzing O-glycosyl compounds);GO:0005509(calcium ion binding);GO:0016787(hydrolase activity)	K01176|E3.2.1.1, amyA, malS|http://www.genome.jp/dbget-bin/www_bget?ko:K01176	ko00500(Starch and sucrose metabolism);ko04973(Carbohydrate digestion and absorption)	*	sp|P19571|AMT6_BACS7	sp|P19571|AMT6_BACS7 Glucan 1,4-alpha-maltohexaosidase OS=Bacillus sp. (strain 707) PE=1 SV=1
	TRINITY_DN20307_c0_g1_i1	TRINITY_DN20307_c0_g1	7.24	XP_007398758.1	glycosyltransferase family 20 protein [Phanerochaete carnosa HHB-10118-sp]	GO:0005992(trehalose biosynthetic process)	*	GO:0016740(transferase activity);GO:0003824(catalytic activity)	K16055|TPS|http://www.genome.jp/dbget-bin/www_bget?ko:K16055	ko00500(Starch and sucrose metabolism)	KOG1050(G)(Trehalose-6-phosphate synthase component TPS1 and related subunits)	sp|P38426|TPS3_YEAST	sp|P38426|TPS3_YEAST Trehalose synthase complex regulatory subunit TPS3 OS=Saccharomyces cerevisiae (strain ATCC 204508 / S288c) GN=TPS3 PE=1 SV=3
	TRINITY_DN9679_c0_g1_i2	TRINITY_DN9679_c0_g1	46.46	KIP07496.1	glycoside hydrolase family 31 protein [Phlebiopsis gigantea 11061_1 CR5-6]	GO:0008152(metabolic process);GO:0005975(carbohydrate metabolic process)	*	GO:0003824(catalytic activity);GO:0004553(hydrolase activity, hydrolyzing O-glycosyl compounds);GO:0016798(hydrolase activity, acting on glycosyl bonds);GO:0030246(carbohydrate binding);GO:0016787(hydrolase activity)	K01187|malZ|http://www.genome.jp/dbget-bin/www_bget?ko:K01187	ko00052(Galactose metabolism);ko00500(Starch and sucrose metabolism)	KOG1065(G)(Maltase glucoamylase and related hydrolases, glycosyl hydrolase family 31)	sp|B0XNL6|AGDC_ASPFC	sp|B0XNL6|AGDC_ASPFC Probable alpha/beta-glucosidase agdC OS=Neosartorya fumigata (strain CEA10 / CBS 144.89 / FGSC A1163) GN=agdC PE=3 SV=1
	TRINITY_DN29995_c0_g1_i1	TRINITY_DN29995_c0_g1	132.89	KIP06577.1	glycosyltransferase family 35 protein [Phlebiopsis gigantea 11061_1 CR5-6]	GO:0005975(carbohydrate metabolic process)	*	GO:0016740(transferase activity);GO:0004645(phosphorylase activity);GO:0016757(transferase activity, transferring glycosyl groups);GO:0030170(pyridoxal phosphate binding);GO:0008184(glycogen phosphorylase activity)	K00688|E2.4.1.1, glgP, PYG|http://www.genome.jp/dbget-bin/www_bget?ko:K00688	ko04217(Necroptosis);ko02026(Biofilm formation - Escherichia coli);ko00500(Starch and sucrose metabolism);ko04922(Glucagon signaling pathway);ko04910(Insulin signaling pathway)	KOG2099(G)(Glycogen phosphorylase)	sp|Q00766|PHS1_DICDI	sp|Q00766|PHS1_DICDI Glycogen phosphorylase 1 OS=Dictyostelium discoideum GN=glpV PE=1 SV=3
	TRINITY_DN11254_c0_g1_i3	TRINITY_DN11254_c0_g1	27.16	KIP08129.1	glycosyltransferase family 48 protein [Phlebiopsis gigantea 11061_1 CR5-6]	GO:0006075((1->3)-beta-D-glucan biosynthetic process)	GO:0016021(integral component of membrane);GO:0000148(1,3-beta-D-glucan synthase complex);GO:0016020(membrane)	GO:0016740(transferase activity);GO:0003843(1,3-beta-D-glucan synthase activity)	K00706|E2.4.1.34|http://www.genome.jp/dbget-bin/www_bget?ko:K00706	ko04011(MAPK signaling pathway - yeast);ko00500(Starch and sucrose metabolism)	KOG0916(M)(1,3-beta-glucan synthase/callose synthase catalytic subunit)	*	*
	TRINITY_DN9424_c0_g1_i1	TRINITY_DN9424_c0_g1	19.31	XP_007399632.1	glycoside hydrolase family 13 protein [Phanerochaete carnosa HHB-10118-sp]	GO:0005975(carbohydrate metabolic process)	*	GO:0003824(catalytic activity);GO:0016787(hydrolase activity)	K01182|IMA|http://www.genome.jp/dbget-bin/www_bget?ko:K01182	ko00052(Galactose metabolism);ko00500(Starch and sucrose metabolism)	KOG0471(G)(Alpha-amylase)	sp|Q9P6J3|MALT_SCHPO	sp|Q9P6J3|MALT_SCHPO Alpha-glucosidase OS=Schizosaccharomyces pombe (strain 972 / ATCC 24843) GN=mal1 PE=2 SV=1
	TRINITY_DN20231_c0_g1_i1	TRINITY_DN20231_c0_g1	3.16	XP_009547613.1	glycoside hydrolase family 27 protein [Heterobasidion irregulare TC 32-1]	GO:0008152(metabolic process);GO:0005975(carbohydrate metabolic process)	GO:0005576(extracellular region)	GO:0003824(catalytic activity);GO:0004553(hydrolase activity, hydrolyzing O-glycosyl compounds);GO:0004557(alpha-galactosidase activity);GO:0016798(hydrolase activity, acting on glycosyl bonds);GO:0052692(raffinose alpha-galactosidase activity);GO:0016787(hydrolase activity);GO:0030248(cellulose binding)	K07407|E3.2.1.22B, galA, rafA|http://www.genome.jp/dbget-bin/www_bget?ko:K07407	ko00052(Galactose metabolism);ko00603(Glycosphingolipid biosynthesis - globo and isoglobo series);ko00561(Glycerolipid metabolism);ko00600(Sphingolipid metabolism)	KOG2366(G)(Alpha-D-galactosidase (melibiase))	sp|A7XZT2|AGALB_TALEM	sp|A7XZT2|AGALB_TALEM Probable alpha-galactosidase B OS=Talaromyces emersonii PE=3 SV=1
	TRINITY_DN30900_c0_g1_i1	TRINITY_DN30900_c0_g1	5.04	KZT04671.1	UTP--glucose-1-phosphate uridylyltransferase [Laetiporus sulphureus 93-53]	GO:0008152(metabolic process);GO:0006011(UDP-glucose metabolic process)	*	GO:0003983(UTP:glucose-1-phosphate uridylyltransferase activity);GO:0070569(uridylyltransferase activity)	K00963|UGP2, galU, galF|http://www.genome.jp/dbget-bin/www_bget?ko:K00963	ko00520(Amino sugar and nucleotide sugar metabolism);ko00052(Galactose metabolism);ko00040(Pentose and glucuronate interconversions);ko00500(Starch and sucrose metabolism)	KOG2638(G)(UDP-glucose pyrophosphorylase)	sp|P08800|UGPA1_DICDI	sp|P08800|UGPA1_DICDI UTP--glucose-1-phosphate uridylyltransferase 1 OS=Dictyostelium discoideum GN=uppA PE=2 SV=2
	TRINITY_DN9680_c0_g1_i2	TRINITY_DN9680_c0_g1	47.07	XP_007390535.1	hypothetical protein PHACADRAFT_111226 [Phanerochaete carnosa HHB-10118-sp]	GO:0005975(carbohydrate metabolic process);GO:0071704(organic substance metabolic process)	*	GO:0000287(magnesium ion binding);GO:0004610(phosphoacetylglucosamine mutase activity);GO:0046872(metal ion binding);GO:0016868(intramolecular transferase activity, phosphotransferases);GO:0016787(hydrolase activity)	K01836|PGM3|http://www.genome.jp/dbget-bin/www_bget?ko:K01836	ko00520(Amino sugar and nucleotide sugar metabolism)	KOG2537(G)(Phosphoglucomutase/phosphomannomutase)	*	*
	TRINITY_DN353_c0_g1_i1	TRINITY_DN353_c0_g1	2.42	KZT10408.1	glucose-6-phosphate isomerase [Laetiporus sulphureus 93-53]	GO:0006094(gluconeogenesis);GO:0006096(glycolytic process)	*	GO:0004347(glucose-6-phosphate isomerase activity);GO:0016853(isomerase activity)	K01810|GPI, pgi|http://www.genome.jp/dbget-bin/www_bget?ko:K01810	ko00520(Amino sugar and nucleotide sugar metabolism);ko00010(Glycolysis / Gluconeogenesis);ko00030(Pentose phosphate pathway);ko00500(Starch and sucrose metabolism);ko01200(Carbon metabolism)	KOG2446(G)(Glucose-6-phosphate isomerase)	sp|Q711G1|G6PI_AGABI	sp|Q711G1|G6PI_AGABI Glucose-6-phosphate isomerase OS=Agaricus bisporus GN=gpi1 PE=3 SV=1
	TRINITY_DN7351_c0_g1_i1	TRINITY_DN7351_c0_g1	10.26	XP_009548367.1	glyceraldehyde 3-phosphate dehydrogenase [Heterobasidion irregulare TC 32-1]	GO:0006006(glucose metabolic process);GO:0055114(oxidation-reduction process);GO:0006096(glycolytic process)	*	GO:0050661(NADP binding);GO:0016620(oxidoreductase activity, acting on the aldehyde or oxo group of donors, NAD or NADP as acceptor);GO:0016491(oxidoreductase activity);GO:0004365(glyceraldehyde-3-phosphate dehydrogenase (NAD+) (phosphorylating) activity);GO:0051287(NAD binding)	K00134|GAPDH, gapA|http://www.genome.jp/dbget-bin/www_bget?ko:K00134	ko04066(HIF-1 signaling pathway);ko00010(Glycolysis / Gluconeogenesis);ko00710(Carbon fixation in photosynthetic organisms);ko01230(Biosynthesis of amino acids);ko01200(Carbon metabolism)	KOG0657(G)(Glyceraldehyde 3-phosphate dehydrogenase)	sp|Q8TFJ2|G3P_OMPOL	sp|Q8TFJ2|G3P_OMPOL Glyceraldehyde-3-phosphate dehydrogenase OS=Omphalotus olearius GN=GPD PE=3 SV=1
TD-04	TRINITY_DN8223_c0_g1_i3	TRINITY_DN8223_c0_g1	5.61	XP_009544707.1	glycoside hydrolase family 3 protein [Heterobasidion irregulare TC 32-1]	GO:0005975(carbohydrate metabolic process)	*	GO:0004553(hydrolase activity, hydrolyzing O-glycosyl compounds);GO:0016787(hydrolase activity)	K05349|bglX|http://www.genome.jp/dbget-bin/www_bget?ko:K05349	ko00940(Phenylpropanoid biosynthesis);ko00500(Starch and sucrose metabolism);ko00460(Cyanoamino acid metabolism)	*	sp|Q4WGT3|BGLL_ASPFU	sp|Q4WGT3|BGLL_ASPFU Probable beta-glucosidase L OS=Neosartorya fumigata (strain ATCC MYA-4609 / Af293 / CBS 101355 / FGSC A1100) GN=bglL PE=3 SV=1
	TRINITY_DN7468_c0_g2_i1	TRINITY_DN7468_c0_g2	2.46	KII85870.1	glycoside hydrolase family 7 protein [Plicaturopsis crispa FD-325 SS-3]	*	*	*	K01225|CBHA_B|http://www.genome.jp/dbget-bin/www_bget?ko:K01225	ko00500(Starch and sucrose metabolism)	*	sp|P13860|GUX1_PHACH	sp|P13860|GUX1_PHACH Exoglucanase 1 OS=Phanerochaete chrysosporium GN=CBH1 PE=2 SV=1
	TRINITY_DN10218_c0_g1_i1	TRINITY_DN10218_c0_g1	10.91	XP_009543278.1	glycoside hydrolase family 13 protein [Heterobasidion irregulare TC 32-1]	GO:0005978(glycogen biosynthetic process);GO:0005975(carbohydrate metabolic process)	*	GO:0003824(catalytic activity);GO:0003844(1,4-alpha-glucan branching enzyme activity);GO:0004553(hydrolase activity, hydrolyzing O-glycosyl compounds);GO:0016787(hydrolase activity);GO:0043169(cation binding)	K00700|glgB|http://www.genome.jp/dbget-bin/www_bget?ko:K00700	ko00500(Starch and sucrose metabolism)	KOG0471(G)(Alpha-amylase)	sp|P0CN83|GLGB_CRYNB	sp|P0CN83|GLGB_CRYNB 1,4-alpha-glucan-branching enzyme OS=Cryptococcus neoformans var. neoformans serotype D (strain B-3501A) GN=GLC3 PE=3 SV=1
	TRINITY_DN9426_c0_g1_i1	TRINITY_DN9426_c0_g1	6.08	XP_009549836.1	glycosyltransferase family 20 protein [Heterobasidion irregulare TC 32-1]	GO:0005992(trehalose biosynthetic process);GO:0034605(cellular response to heat);GO:0016311(dephosphorylation)	GO:0005946(alpha,alpha-trehalose-phosphate synthase complex (UDP-forming))	GO:0003824(catalytic activity);GO:0016740(transferase activity);GO:0004805(trehalose-phosphatase activity);GO:0016757(transferase activity, transferring glycosyl groups);GO:0003825(alpha,alpha-trehalose-phosphate synthase (UDP-forming) activity)	K16055|TPS|http://www.genome.jp/dbget-bin/www_bget?ko:K16055	ko00500(Starch and sucrose metabolism)	KOG1050(G)(Trehalose-6-phosphate synthase component TPS1 and related subunits)	sp|P31688|TPS2_YEAST	sp|P31688|TPS2_YEAST Trehalose-phosphatase OS=Saccharomyces cerevisiae (strain ATCC 204508 / S288c) GN=TPS2 PE=1 SV=3
	TRINITY_DN5234_c0_g1_i1	TRINITY_DN5234_c0_g1	1.69	XP_009541863.1	glycoside hydrolase family 31 protein [Heterobasidion irregulare TC 32-1]	GO:0008152(metabolic process);GO:0005975(carbohydrate metabolic process)	*	GO:0030246(carbohydrate binding);GO:0003824(catalytic activity);GO:0004553(hydrolase activity, hydrolyzing O-glycosyl compounds);GO:0016798(hydrolase activity, acting on glycosyl bonds);GO:0016787(hydrolase activity)	K01187|malZ|http://www.genome.jp/dbget-bin/www_bget?ko:K01187	ko00052(Galactose metabolism);ko00500(Starch and sucrose metabolism)	KOG1065(G)(Maltase glucoamylase and related hydrolases, glycosyl hydrolase family 31)	sp|Q0CMA7|AGDC_ASPTN	sp|Q0CMA7|AGDC_ASPTN Probable alpha/beta-glucosidase agdC OS=Aspergillus terreus (strain NIH 2624 / FGSC A1156) GN=agdC PE=3 SV=1
	TRINITY_DN9570_c0_g1_i2	TRINITY_DN9570_c0_g1	56.81	XP_009548237.1	glycosyltransferase family 35 protein [Heterobasidion irregulare TC 32-1]	GO:0005975(carbohydrate metabolic process)	*	GO:0030170(pyridoxal phosphate binding);GO:0016740(transferase activity);GO:0008184(glycogen phosphorylase activity);GO:0004645(phosphorylase activity);GO:0016757(transferase activity, transferring glycosyl groups)	K00688|E2.4.1.1, glgP, PYG|http://www.genome.jp/dbget-bin/www_bget?ko:K00688	ko04217(Necroptosis);ko02026(Biofilm formation - Escherichia coli);ko00500(Starch and sucrose metabolism);ko04922(Glucagon signaling pathway);ko04910(Insulin signaling pathway)	KOG2099(G)(Glycogen phosphorylase)	*	*
	TRINITY_DN10256_c0_g1_i1	TRINITY_DN10256_c0_g1	21.06	XP_009550469.1	glycosyltransferase family 48 protein [Heterobasidion irregulare TC 32-1]	GO:0006075((1->3)-beta-D-glucan biosynthetic process)	GO:0016020(membrane);GO:0016021(integral component of membrane);GO:0000148(1,3-beta-D-glucan synthase complex)	GO:0016740(transferase activity);GO:0003843(1,3-beta-D-glucan synthase activity)	K00706|E2.4.1.34|http://www.genome.jp/dbget-bin/www_bget?ko:K00706	ko04011(MAPK signaling pathway - yeast);ko00500(Starch and sucrose metabolism)	KOG0916(M)(1,3-beta-glucan synthase/callose synthase catalytic subunit)	sp|O93927|FKS1_CRYNH	sp|O93927|FKS1_CRYNH 1,3-beta-glucan synthase component FKS1 OS=Cryptococcus neoformans var. grubii serotype A (strain H99 / ATCC 208821 / CBS 10515 / FGSC 9487) GN=FKS1 PE=3 SV=3
	TRINITY_DN5006_c0_g1_i1	TRINITY_DN5006_c0_g1	4.35	XP_009552484.1	glycoside hydrolase family 13 protein [Heterobasidion irregulare TC 32-1]	GO:0005975(carbohydrate metabolic process)	*	GO:0003824(catalytic activity);GO:0016787(hydrolase activity)	K01182|IMA|http://www.genome.jp/dbget-bin/www_bget?ko:K01182	ko00052(Galactose metabolism);ko00500(Starch and sucrose metabolism)	KOG0471(G)(Alpha-amylase)	sp|Q9P6J3|MALT_SCHPO	sp|Q9P6J3|MALT_SCHPO Alpha-glucosidase OS=Schizosaccharomyces pombe (strain 972 / ATCC 24843) GN=mal1 PE=2 SV=1
	TRINITY_DN8407_c0_g1_i2	TRINITY_DN8407_c0_g1	29.58	XP_009549642.1	glycoside hydrolase family 27 protein [Heterobasidion irregulare TC 32-1]	GO:0008152(metabolic process);GO:0005975(carbohydrate metabolic process)	GO:0016021(integral component of membrane);GO:0016020(membrane)	GO:0003824(catalytic activity);GO:0004553(hydrolase activity, hydrolyzing O-glycosyl compounds);GO:0004557(alpha-galactosidase activity);GO:0016798(hydrolase activity, acting on glycosyl bonds);GO:0052692(raffinose alpha-galactosidase activity);GO:0016787(hydrolase activity)	K07407|E3.2.1.22B, galA, rafA|http://www.genome.jp/dbget-bin/www_bget?ko:K07407	ko00052(Galactose metabolism);ko00603(Glycosphingolipid biosynthesis - globo and isoglobo series);ko00561(Glycerolipid metabolism);ko00600(Sphingolipid metabolism)	KOG2366(G)(Alpha-D-galactosidase (melibiase))	*	*
	TRINITY_DN10285_c0_g3_i3	TRINITY_DN10285_c0_g3	4.83	XP_009547524.1	hypothetical protein HETIRDRAFT_440487 [Heterobasidion irregulare TC 32-1]	GO:0008152(metabolic process);GO:0006011(UDP-glucose metabolic process)	*	GO:0003983(UTP:glucose-1-phosphate uridylyltransferase activity);GO:0070569(uridylyltransferase activity);GO:0016740(transferase activity);GO:0016779(nucleotidyltransferase activity)	K00963|UGP2, galU, galF|http://www.genome.jp/dbget-bin/www_bget?ko:K00963	ko00520(Amino sugar and nucleotide sugar metabolism);ko00052(Galactose metabolism);ko00040(Pentose and glucuronate interconversions);ko00500(Starch and sucrose metabolism)	KOG2638(G)(UDP-glucose pyrophosphorylase)	*	*
	TRINITY_DN3967_c0_g1_i1	TRINITY_DN3967_c0_g1	43.07	XP_009540846.1	hypothetical protein HETIRDRAFT_442968, partial [Heterobasidion irregulare TC 32-1]	GO:0005975(carbohydrate metabolic process);GO:0071704(organic substance metabolic process)	*	GO:0000287(magnesium ion binding);GO:0016868(intramolecular transferase activity, phosphotransferases);GO:0004610(phosphoacetylglucosamine mutase activity);GO:0046872(metal ion binding)	K01836|PGM3|http://www.genome.jp/dbget-bin/www_bget?ko:K01836	ko00520(Amino sugar and nucleotide sugar metabolism)	KOG2537(G)(Phosphoglucomutase/phosphomannomutase)	sp|Q9P4V2|AGM1_CANAX	sp|Q9P4V2|AGM1_CANAX Phosphoacetylglucosamine mutase OS=Candida albicans GN=AGM1 PE=1 SV=1
	TRINITY_DN8976_c0_g1_i2	TRINITY_DN8976_c0_g1	59.11	XP_007303836.1	glucose-6-phosphate isomerase [Stereum hirsutum FP-91666 SS1]	GO:0006094(gluconeogenesis);GO:0006096(glycolytic process)	*	GO:0004347(glucose-6-phosphate isomerase activity);GO:0016853(isomerase activity)	K01810|GPI, pgi|http://www.genome.jp/dbget-bin/www_bget?ko:K01810	ko00520(Amino sugar and nucleotide sugar metabolism);ko00010(Glycolysis / Gluconeogenesis);ko00030(Pentose phosphate pathway);ko00500(Starch and sucrose metabolism);ko01200(Carbon metabolism)	KOG2446(G)(Glucose-6-phosphate isomerase)	*	*
	TRINITY_DN2025_c0_g1_i1	TRINITY_DN2025_c0_g1	3.14	XP_009548367.1	glyceraldehyde 3-phosphate dehydrogenase [Heterobasidion irregulare TC 32-1]	GO:0006006(glucose metabolic process);GO:0055114(oxidation-reduction process);GO:0006096(glycolytic process)	*	GO:0050661(NADP binding);GO:0016620(oxidoreductase activity, acting on the aldehyde or oxo group of donors, NAD or NADP as acceptor);GO:0016491(oxidoreductase activity);GO:0004365(glyceraldehyde-3-phosphate dehydrogenase (NAD+) (phosphorylating) activity);GO:0051287(NAD binding)	K00134|GAPDH, gapA|http://www.genome.jp/dbget-bin/www_bget?ko:K00134	ko04066(HIF-1 signaling pathway);ko00010(Glycolysis / Gluconeogenesis);ko00710(Carbon fixation in photosynthetic organisms);ko01230(Biosynthesis of amino acids);ko01200(Carbon metabolism)	KOG0657(G)(Glyceraldehyde 3-phosphate dehydrogenase)	*	*

## Sheet: 5-genes related in ko00051
5 genes involved in fructose and mannose metabolism
Sample	transcript_id	gene_id	FPKM	NR_protein_accession	NR_defination	GO(biological_process)	GO(cellular_component)	GO(molecular_function)	KO_ID|KO_name|Hyperlink	Pathway_ID(KEGG_pathway)	KOG_ID(Abbreviation)(KOG_Description)	Swiss-Prot_ID	Swiss-Prot_Annotation
HT-4903	TRINITY_DN5172_c0_g1_i1	TRINITY_DN5172_c0_g1	74.7	XP_009553042.1	glycoside hydrolase family 5 protein [Heterobasidion irregulare TC 32-1]	GO:0005975(carbohydrate metabolic process);GO:0008152(metabolic process)	GO:0016020(membrane);GO:0016021(integral component of membrane)	GO:0016787(hydrolase activity);GO:0004553(hydrolase activity, hydrolyzing O-glycosyl compounds);GO:0016798(hydrolase activity, acting on glycosyl bonds)	*	*	*	sp|Q0CHZ8|EXGD_ASPTN	sp|Q0CHZ8|EXGD_ASPTN Probable glucan 1,3-beta-glucosidase D OS=Aspergillus terreus (strain NIH 2624 / FGSC A1156) GN=exgD PE=3 SV=1
	TRINITY_DN5869_c0_g1_i1	TRINITY_DN5869_c0_g1	107.64	XP_007303620.1	fructose-bisphosphate aldolase [Stereum hirsutum FP-91666 SS1]	GO:0006096(glycolytic process);GO:0005975(carbohydrate metabolic process)	*	GO:0004332(fructose-bisphosphate aldolase activity);GO:0003824(catalytic activity);GO:0016832(aldehyde-lyase activity);GO:0008270(zinc ion binding)	K01624|FBA, fbaA|http://www.genome.jp/dbget-bin/www_bget?ko:K01624	ko00051(Fructose and mannose metabolism);ko00010(Glycolysis / Gluconeogenesis);ko00030(Pentose phosphate pathway);ko00710(Carbon fixation in photosynthetic organisms);ko00680(Methane metabolism);ko01230(Biosynthesis of amino acids);ko01200(Carbon metabolism)	KOG4153(G)(Fructose 1,6-bisphosphate aldolase)	sp|Q9HGY9|ALF_ASPOR	sp|Q9HGY9|ALF_ASPOR Fructose-bisphosphate aldolase OS=Aspergillus oryzae (strain ATCC 42149 / RIB 40) GN=fbaA PE=2 SV=2
	TRINITY_DN6795_c0_g1_i1	TRINITY_DN6795_c0_g1	46.85	XP_007364585.1	bifunctional 6-phosphofructo-2-kinase/fructose-2,6-bisphosphate 2-phosphatase [Dichomitus squalens LYAD-421 SS1]	GO:0006000(fructose metabolic process);GO:0006003(fructose 2,6-bisphosphate metabolic process);GO:0006006(glucose metabolic process);GO:0016310(phosphorylation);GO:0016311(dephosphorylation)	*	GO:0003824(catalytic activity);GO:0005524(ATP binding);GO:0003873(6-phosphofructo-2-kinase activity);GO:0016301(kinase activity);GO:0004331(fructose-2,6-bisphosphate 2-phosphatase activity)	K19029|PFKFB2|http://www.genome.jp/dbget-bin/www_bget?ko:K19029	ko04152(AMPK signaling pathway);ko00051(Fructose and mannose metabolism);ko04919(Thyroid hormone signaling pathway)	KOG0234(G)(Fructose-6-phosphate 2-kinase/fructose-2,6-biphosphatase)	sp|P32604|F26_YEAST	sp|P32604|F26_YEAST Fructose-2,6-bisphosphatase OS=Saccharomyces cerevisiae (strain ATCC 204508 / S288c) GN=FBP26 PE=1 SV=2
	TRINITY_DN192_c0_g1_i1	TRINITY_DN192_c0_g1	10.44	XP_007300844.1	DAK1/DegV-like protein [Stereum hirsutum FP-91666 SS1]	GO:0006071(glycerol metabolic process);GO:0016310(phosphorylation)	*	GO:0004371(glycerone kinase activity);GO:0016301(kinase activity);GO:0005524(ATP binding)	K00863|DAK, TKFC|http://www.genome.jp/dbget-bin/www_bget?ko:K00863	ko00051(Fructose and mannose metabolism);ko00680(Methane metabolism);ko00561(Glycerolipid metabolism);ko01200(Carbon metabolism);ko04622(RIG-I-like receptor signaling pathway)	KOG2426(G)(Dihydroxyacetone kinase/glycerone kinase)	sp|O74192|DAK_PICPA	sp|O74192|DAK_PICPA Dihydroxyacetone kinase OS=Komagataella pastoris GN=DAK PE=3 SV=1
	TRINITY_DN7929_c0_g3_i9	TRINITY_DN7929_c0_g3	5.4	XP_007304517.1	dihydroxyacetone kinase 1 [Stereum hirsutum FP-91666 SS1]	GO:0006071(glycerol metabolic process)	*	GO:0004371(glycerone kinase activity);GO:0005524(ATP binding)	K00863|DAK, TKFC|http://www.genome.jp/dbget-bin/www_bget?ko:K00863	ko00051(Fructose and mannose metabolism);ko00680(Methane metabolism);ko00561(Glycerolipid metabolism);ko01200(Carbon metabolism);ko04622(RIG-I-like receptor signaling pathway)	KOG3996(CO)(Holocytochrome c synthase/heme-lyase)	*	*
GT-06	TRINITY_DN7127_c0_g1_i1	TRINITY_DN7127_c0_g1	80.59	XP_009553042.1	glycoside hydrolase family 5 protein [Heterobasidion irregulare TC 32-1]	GO:0005975(carbohydrate metabolic process);GO:0008152(metabolic process)	GO:0016020(membrane);GO:0016021(integral component of membrane)	GO:0016787(hydrolase activity);GO:0004553(hydrolase activity, hydrolyzing O-glycosyl compounds);GO:0016798(hydrolase activity, acting on glycosyl bonds)	*	*	*	sp|Q0CHZ8|EXGD_ASPTN	sp|Q0CHZ8|EXGD_ASPTN Probable glucan 1,3-beta-glucosidase D OS=Aspergillus terreus (strain NIH 2624 / FGSC A1156) GN=exgD PE=3 SV=1
	TRINITY_DN7711_c0_g1_i2	TRINITY_DN7711_c0_g1	86.32	XP_007303620.1	fructose-bisphosphate aldolase [Stereum hirsutum FP-91666 SS1]	GO:0006096(glycolytic process);GO:0005975(carbohydrate metabolic process)	*	GO:0004332(fructose-bisphosphate aldolase activity);GO:0003824(catalytic activity);GO:0016832(aldehyde-lyase activity);GO:0008270(zinc ion binding)	K01624|FBA, fbaA|http://www.genome.jp/dbget-bin/www_bget?ko:K01624	ko00051(Fructose and mannose metabolism);ko00010(Glycolysis / Gluconeogenesis);ko00030(Pentose phosphate pathway);ko00710(Carbon fixation in photosynthetic organisms);ko00680(Methane metabolism);ko01230(Biosynthesis of amino acids);ko01200(Carbon metabolism)	*	*	*
	TRINITY_DN7621_c0_g1_i1	TRINITY_DN7621_c0_g1	47.26	XP_007364585.1	bifunctional 6-phosphofructo-2-kinase/fructose-2,6-bisphosphate 2-phosphatase [Dichomitus squalens LYAD-421 SS1]	GO:0006000(fructose metabolic process);GO:0006003(fructose 2,6-bisphosphate metabolic process);GO:0006006(glucose metabolic process);GO:0016310(phosphorylation);GO:0016311(dephosphorylation)	*	GO:0003824(catalytic activity);GO:0005524(ATP binding);GO:0003873(6-phosphofructo-2-kinase activity);GO:0016301(kinase activity);GO:0004331(fructose-2,6-bisphosphate 2-phosphatase activity)	K19029|PFKFB2|http://www.genome.jp/dbget-bin/www_bget?ko:K19029	ko04152(AMPK signaling pathway);ko00051(Fructose and mannose metabolism);ko04919(Thyroid hormone signaling pathway)	KOG0234(G)(Fructose-6-phosphate 2-kinase/fructose-2,6-biphosphatase)	sp|P32604|F26_YEAST	sp|P32604|F26_YEAST Fructose-2,6-bisphosphatase OS=Saccharomyces cerevisiae (strain ATCC 204508 / S288c) GN=FBP26 PE=1 SV=2
	TRINITY_DN2883_c0_g3_i1	TRINITY_DN2883_c0_g3	2.39	XP_007300844.1	DAK1/DegV-like protein [Stereum hirsutum FP-91666 SS1]	GO:0006071(glycerol metabolic process);GO:0016310(phosphorylation)	*	GO:0004371(glycerone kinase activity);GO:0016301(kinase activity);GO:0005524(ATP binding)	K00863|DAK, TKFC|http://www.genome.jp/dbget-bin/www_bget?ko:K00863	ko00051(Fructose and mannose metabolism);ko00680(Methane metabolism);ko00561(Glycerolipid metabolism);ko01200(Carbon metabolism);ko04622(RIG-I-like receptor signaling pathway)	KOG2426(G)(Dihydroxyacetone kinase/glycerone kinase)	sp|O74192|DAK_PICPA	sp|O74192|DAK_PICPA Dihydroxyacetone kinase OS=Komagataella pastoris GN=DAK PE=3 SV=1
	TRINITY_DN8530_c1_g1_i4	TRINITY_DN8530_c1_g1	8.35	XP_007304517.1	dihydroxyacetone kinase 1 [Stereum hirsutum FP-91666 SS1]	GO:0006071(glycerol metabolic process);GO:0016310(phosphorylation)	*	GO:0004371(glycerone kinase activity);GO:0016301(kinase activity);GO:0005524(ATP binding)	K00863|DAK, TKFC|http://www.genome.jp/dbget-bin/www_bget?ko:K00863	ko00051(Fructose and mannose metabolism);ko00680(Methane metabolism);ko00561(Glycerolipid metabolism);ko01200(Carbon metabolism);ko04622(RIG-I-like receptor signaling pathway)	KOG2426(G)(Dihydroxyacetone kinase/glycerone kinase)	sp|O74215|DAK2_SCHPO	sp|O74215|DAK2_SCHPO Dihydroxyacetone kinase 2 OS=Schizosaccharomyces pombe (strain 972 / ATCC 24843) GN=dak2 PE=3 SV=2
CC-02	TRINITY_DN7370_c0_g1_i1	TRINITY_DN7370_c0_g1	166.69	XP_009541843.1	glycoside hydrolase family 5 protein [Heterobasidion irregulare TC 32-1]	GO:0008152(metabolic process);GO:0005975(carbohydrate metabolic process)	GO:0016020(membrane);GO:0016021(integral component of membrane)	GO:0004553(hydrolase activity, hydrolyzing O-glycosyl compounds);GO:0016798(hydrolase activity, acting on glycosyl bonds);GO:0016787(hydrolase activity)	K19355|MAN|http://www.genome.jp/dbget-bin/www_bget?ko:K19355	ko00051(Fructose and mannose metabolism)	*	sp|Q4WBS1|MANF_ASPFU	sp|Q4WBS1|MANF_ASPFU Mannan endo-1,4-beta-mannosidase F OS=Neosartorya fumigata (strain ATCC MYA-4609 / Af293 / CBS 101355 / FGSC A1100) GN=manF PE=1 SV=2
	TRINITY_DN5998_c0_g1_i2	TRINITY_DN5998_c0_g1	110.04	XP_007303620.1	fructose-bisphosphate aldolase [Stereum hirsutum FP-91666 SS1]	GO:0006096(glycolytic process);GO:0005975(carbohydrate metabolic process)	*	GO:0004332(fructose-bisphosphate aldolase activity);GO:0003824(catalytic activity);GO:0016832(aldehyde-lyase activity);GO:0008270(zinc ion binding)	K01624|FBA, fbaA|http://www.genome.jp/dbget-bin/www_bget?ko:K01624	ko00051(Fructose and mannose metabolism);ko00010(Glycolysis / Gluconeogenesis);ko00030(Pentose phosphate pathway);ko00710(Carbon fixation in photosynthetic organisms);ko00680(Methane metabolism);ko01230(Biosynthesis of amino acids);ko01200(Carbon metabolism)	KOG4153(G)(Fructose 1,6-bisphosphate aldolase)	*	*
	TRINITY_DN6933_c0_g1_i1	TRINITY_DN6933_c0_g1	51.2	XP_007364585.1	bifunctional 6-phosphofructo-2-kinase/fructose-2,6-bisphosphate 2-phosphatase [Dichomitus squalens LYAD-421 SS1]	GO:0006000(fructose metabolic process);GO:0006003(fructose 2,6-bisphosphate metabolic process);GO:0006006(glucose metabolic process);GO:0016310(phosphorylation);GO:0016311(dephosphorylation)	*	GO:0003824(catalytic activity);GO:0005524(ATP binding);GO:0003873(6-phosphofructo-2-kinase activity);GO:0016301(kinase activity);GO:0004331(fructose-2,6-bisphosphate 2-phosphatase activity)	K19029|PFKFB2|http://www.genome.jp/dbget-bin/www_bget?ko:K19029	ko04152(AMPK signaling pathway);ko00051(Fructose and mannose metabolism);ko04919(Thyroid hormone signaling pathway)	KOG1575(C)(Voltage-gated shaker-like K+ channel, subunit beta/KCNAB)	sp|P32604|F26_YEAST	sp|P32604|F26_YEAST Fructose-2,6-bisphosphatase OS=Saccharomyces cerevisiae (strain ATCC 204508 / S288c) GN=FBP26 PE=1 SV=2
	TRINITY_DN7959_c1_g1_i5	TRINITY_DN7959_c1_g1	2.93	XP_007300844.1	DAK1/DegV-like protein [Stereum hirsutum FP-91666 SS1]	GO:0006071(glycerol metabolic process)	*	GO:0004371(glycerone kinase activity)	K00863|DAK, TKFC|http://www.genome.jp/dbget-bin/www_bget?ko:K00863	ko00051(Fructose and mannose metabolism);ko00680(Methane metabolism);ko00561(Glycerolipid metabolism);ko01200(Carbon metabolism);ko04622(RIG-I-like receptor signaling pathway)	KOG2426(G)(Dihydroxyacetone kinase/glycerone kinase)	*	*
	TRINITY_DN8699_c0_g1_i7	TRINITY_DN8699_c0_g1	8.84	XP_007304517.1	dihydroxyacetone kinase 1 [Stereum hirsutum FP-91666 SS1]	GO:0006071(glycerol metabolic process)	*	GO:0004371(glycerone kinase activity);GO:0005524(ATP binding)	K00863|DAK, TKFC|http://www.genome.jp/dbget-bin/www_bget?ko:K00863	ko00051(Fructose and mannose metabolism);ko00680(Methane metabolism);ko00561(Glycerolipid metabolism);ko01200(Carbon metabolism);ko04622(RIG-I-like receptor signaling pathway)	KOG3996(CO)(Holocytochrome c synthase/heme-lyase)	*	*
TJH-03	TRINITY_DN8162_c0_g1_i1	TRINITY_DN8162_c0_g1	6.44	XP_009541843.1	glycoside hydrolase family 5 protein [Heterobasidion irregulare TC 32-1]	GO:0008152(metabolic process);GO:0005975(carbohydrate metabolic process)	GO:0016020(membrane);GO:0016021(integral component of membrane)	GO:0004553(hydrolase activity, hydrolyzing O-glycosyl compounds);GO:0016798(hydrolase activity, acting on glycosyl bonds);GO:0016787(hydrolase activity)	K19355|MAN|http://www.genome.jp/dbget-bin/www_bget?ko:K19355	ko00051(Fructose and mannose metabolism)	*	sp|Q4WBS1|MANF_ASPFU	sp|Q4WBS1|MANF_ASPFU Mannan endo-1,4-beta-mannosidase F OS=Neosartorya fumigata (strain ATCC MYA-4609 / Af293 / CBS 101355 / FGSC A1100) GN=manF PE=1 SV=2
	TRINITY_DN3165_c0_g1_i1	TRINITY_DN3165_c0_g1	3.84	XP_007303620.1	fructose-bisphosphate aldolase [Stereum hirsutum FP-91666 SS1]	GO:0006096(glycolytic process);GO:0005975(carbohydrate metabolic process)	*	GO:0004332(fructose-bisphosphate aldolase activity);GO:0003824(catalytic activity);GO:0016832(aldehyde-lyase activity);GO:0008270(zinc ion binding)	K01624|FBA, fbaA|http://www.genome.jp/dbget-bin/www_bget?ko:K01624	ko00051(Fructose and mannose metabolism);ko00010(Glycolysis / Gluconeogenesis);ko00030(Pentose phosphate pathway);ko00710(Carbon fixation in photosynthetic organisms);ko00680(Methane metabolism);ko01230(Biosynthesis of amino acids);ko01200(Carbon metabolism)	*	sp|Q9HGY9|ALF_ASPOR	sp|Q9HGY9|ALF_ASPOR Fructose-bisphosphate aldolase OS=Aspergillus oryzae (strain ATCC 42149 / RIB 40) GN=fbaA PE=2 SV=2
	TRINITY_DN10034_c0_g1_i2	TRINITY_DN10034_c0_g1	18.29	XP_007364585.1	bifunctional 6-phosphofructo-2-kinase/fructose-2,6-bisphosphate 2-phosphatase [Dichomitus squalens LYAD-421 SS1]	GO:0006000(fructose metabolic process);GO:0006003(fructose 2,6-bisphosphate metabolic process)	*	GO:0003873(6-phosphofructo-2-kinase activity);GO:0003824(catalytic activity);GO:0005524(ATP binding)	K19029|PFKFB2|http://www.genome.jp/dbget-bin/www_bget?ko:K19029	ko04152(AMPK signaling pathway);ko00051(Fructose and mannose metabolism);ko04919(Thyroid hormone signaling pathway)	KOG0234(G)(Fructose-6-phosphate 2-kinase/fructose-2,6-biphosphatase)	*	*
	TRINITY_DN137_c0_g1_i1	TRINITY_DN137_c0_g1	1.5	XP_007300844.1	DAK1/DegV-like protein [Stereum hirsutum FP-91666 SS1]	GO:0006071(glycerol metabolic process);GO:0016310(phosphorylation)	*	GO:0004371(glycerone kinase activity);GO:0016301(kinase activity);GO:0005524(ATP binding)	K00863|DAK, TKFC|http://www.genome.jp/dbget-bin/www_bget?ko:K00863	ko00051(Fructose and mannose metabolism);ko00680(Methane metabolism);ko00561(Glycerolipid metabolism);ko01200(Carbon metabolism);ko04622(RIG-I-like receptor signaling pathway)	KOG2426(G)(Dihydroxyacetone kinase/glycerone kinase)	sp|O60017|DAK_PICAN	sp|O60017|DAK_PICAN Dihydroxyacetone kinase OS=Pichia angusta GN=DAK PE=3 SV=1
	TRINITY_DN18825_c0_g1_i1	TRINITY_DN18825_c0_g1	1.68	XP_007304517.1	dihydroxyacetone kinase 1 [Stereum hirsutum FP-91666 SS1]	GO:0006071(glycerol metabolic process)	*	GO:0004371(glycerone kinase activity);GO:0005524(ATP binding)	K00863|DAK, TKFC|http://www.genome.jp/dbget-bin/www_bget?ko:K00863	ko00051(Fructose and mannose metabolism);ko00680(Methane metabolism);ko00561(Glycerolipid metabolism);ko01200(Carbon metabolism);ko04622(RIG-I-like receptor signaling pathway)	KOG2426(G)(Dihydroxyacetone kinase/glycerone kinase)	sp|O13902|DAK1_SCHPO	sp|O13902|DAK1_SCHPO Dihydroxyacetone kinase 1 OS=Schizosaccharomyces pombe (strain 972 / ATCC 24843) GN=dak1 PE=3 SV=1
TD-04	TRINITY_DN3660_c0_g1_i1	TRINITY_DN3660_c0_g1	53.15	XP_009541783.1	glycoside hydrolase family 5 protein [Heterobasidion irregulare TC 32-1]	GO:0008152(metabolic process);GO:0005975(carbohydrate metabolic process)	GO:0016020(membrane);GO:0016021(integral component of membrane)	GO:0004553(hydrolase activity, hydrolyzing O-glycosyl compounds);GO:0016798(hydrolase activity, acting on glycosyl bonds);GO:0016787(hydrolase activity)	*	*	*	sp|A2QX52|EXGD_ASPNC	sp|A2QX52|EXGD_ASPNC Probable glucan 1,3-beta-glucosidase D OS=Aspergillus niger (strain CBS 513.88 / FGSC A1513) GN=exgD PE=3 SV=1
	TRINITY_DN9062_c0_g1_i3	TRINITY_DN9062_c0_g1	64.18	XP_007303620.1	fructose-bisphosphate aldolase [Stereum hirsutum FP-91666 SS1]	GO:0006096(glycolytic process);GO:0005975(carbohydrate metabolic process)	*	GO:0004332(fructose-bisphosphate aldolase activity);GO:0003824(catalytic activity);GO:0016832(aldehyde-lyase activity);GO:0008270(zinc ion binding)	K01624|FBA, fbaA|http://www.genome.jp/dbget-bin/www_bget?ko:K01624	ko00051(Fructose and mannose metabolism);ko00010(Glycolysis / Gluconeogenesis);ko00030(Pentose phosphate pathway);ko00710(Carbon fixation in photosynthetic organisms);ko00680(Methane metabolism);ko01230(Biosynthesis of amino acids);ko01200(Carbon metabolism)	*	*	*
	TRINITY_DN6398_c0_g1_i1	TRINITY_DN6398_c0_g1	30.21	XP_007364585.1	bifunctional 6-phosphofructo-2-kinase/fructose-2,6-bisphosphate 2-phosphatase [Dichomitus squalens LYAD-421 SS1]	GO:0006000(fructose metabolic process);GO:0006003(fructose 2,6-bisphosphate metabolic process);GO:0006006(glucose metabolic process);GO:0016310(phosphorylation);GO:0016311(dephosphorylation)	*	GO:0003824(catalytic activity);GO:0005524(ATP binding);GO:0003873(6-phosphofructo-2-kinase activity);GO:0016301(kinase activity);GO:0004331(fructose-2,6-bisphosphate 2-phosphatase activity)	K19029|PFKFB2|http://www.genome.jp/dbget-bin/www_bget?ko:K19029	ko04152(AMPK signaling pathway);ko00051(Fructose and mannose metabolism);ko04919(Thyroid hormone signaling pathway)	KOG0234(G)(Fructose-6-phosphate 2-kinase/fructose-2,6-biphosphatase)	sp|P32604|F26_YEAST	sp|P32604|F26_YEAST Fructose-2,6-bisphosphatase OS=Saccharomyces cerevisiae (strain ATCC 204508 / S288c) GN=FBP26 PE=1 SV=2
	TRINITY_DN10077_c0_g1_i6	TRINITY_DN10077_c0_g1	3.11	XP_007300844.1	DAK1/DegV-like protein [Stereum hirsutum FP-91666 SS1]	GO:0006071(glycerol metabolic process)	*	GO:0004371(glycerone kinase activity)	K00863|DAK, TKFC|http://www.genome.jp/dbget-bin/www_bget?ko:K00863	ko00051(Fructose and mannose metabolism);ko00680(Methane metabolism);ko00561(Glycerolipid metabolism);ko01200(Carbon metabolism);ko04622(RIG-I-like receptor signaling pathway)	KOG2426(G)(Dihydroxyacetone kinase/glycerone kinase)	sp|Q4PE51|IML1_USTMA	sp|Q4PE51|IML1_USTMA Vacuolar membrane-associated protein IML1 OS=Ustilago maydis (strain 521 / FGSC 9021) GN=IML1 PE=3 SV=1
	TRINITY_DN8785_c0_g2_i5	TRINITY_DN8785_c0_g2	7.26	XP_007304517.1	dihydroxyacetone kinase 1 [Stereum hirsutum FP-91666 SS1]	*	*	*	K00863|DAK, TKFC|http://www.genome.jp/dbget-bin/www_bget?ko:K00863	ko00051(Fructose and mannose metabolism);ko00680(Methane metabolism);ko00561(Glycerolipid metabolism);ko01200(Carbon metabolism);ko04622(RIG-I-like receptor signaling pathway)	KOG2426(G)(Dihydroxyacetone kinase/glycerone kinase)	*	*
