# Supplementary material for: Comparative transcriptome analysis reveals the genetic basis underlying the biosynthesis of polysaccharides in Hericium erinaceus
Source: Bot Stud. 2019 Jul 30;60:15. doi: 10.1186/s40529-019-0263-0 (PMC6667577; doi:10.1186/s40529-019-0263-0)
Supplement: Supplementary file 5 — Additional file 5: Dataset 4. The annotated of all transcripts in six H.erinaceus samples. [file 40529_2019_263_MOESM5_ESM.xlsx]

## Sheet: HT-4903
transcript_id	gene_id	length	effective_length	expected_count	TPM	FPKM	IsoPct	NR_protein_accession	NR_defination	GO(biological_process)	GO(cellular_component)	GO(molecular_function)	KO_ID|KO_name|Hyperlink	Pathway_ID(KEGG_pathway)	KOG_ID(Abbreviation)(KOG_Description)	Swiss-Prot_ID	Swiss-Prot_Annotation
TRINITY_DN16451_c0_g1_i1	TRINITY_DN16451_c0_g1	751	486.54	460533	53228.2	37575	100	KDQ24218.1	hypothetical protein PLEOSDRAFT_161737 [Pleurotus ostreatus PC15]	*	*	*	*	*	*	*	*
TRINITY_DN1238_c0_g1_i1	TRINITY_DN1238_c0_g1	6672	6407.44	2.44794e+06	21483.9	15166	100	GAO47202.1	hypothetical protein G7K_1412-t1 [Saitoella complicata NRRL Y-17804]	*	*	*	*	*	*	sp|Q6CQE5|TAR1_KLULA	sp|Q6CQE5|TAR1_KLULA Protein TAR1 OS=Kluyveromyces lactis (strain ATCC 8585 / CBS 2359 / DSM 70799 / NBRC 1267 / NRRL Y-1140 / WM37) GN=TAR1-A PE=4 SV=2
TRINITY_DN2862_c0_g1_i2	TRINITY_DN2862_c0_g1	843	578.46	94258.1	9163.11	6468.45	60.09	KIK57114.1	hypothetical protein GYMLUDRAFT_229808 [Gymnopus luxurians FD-317 M1]	*	*	*	*	*	*	*	*
TRINITY_DN3991_c0_g11_i1	TRINITY_DN3991_c0_g11	592	328.35	53075.2	9089.7	6416.63	100	GAO48882.1	hypothetical protein G7K_3045-t1 [Saitoella complicata NRRL Y-17804]	GO:0016567(protein ubiquitination);GO:0051321(meiotic cell cycle)	GO:0005737(cytoplasm)	GO:0031386(protein tag)	K08770|UBC|http://www.genome.jp/dbget-bin/www_bget?ko:K08770	ko03320(PPAR signaling pathway)	KOG0001(OR)(Ubiquitin and ubiquitin-like proteins)	sp|Q3E7T8|UBQ14_ARATH	sp|Q3E7T8|UBQ14_ARATH Polyubiquitin 14 OS=Arabidopsis thaliana GN=UBQ14 PE=2 SV=2
TRINITY_DN4216_c0_g1_i1	TRINITY_DN4216_c0_g1	2252	1987.44	255660	7233.77	5106.49	100	KZV69016.1	heat shock protein 70 [Peniophora sp. CONT]	*	*	GO:0005524(ATP binding);GO:0000166(nucleotide binding)	K03283|HSPA1_8|http://www.genome.jp/dbget-bin/www_bget?ko:K03283	ko04144(Endocytosis);ko04010(MAPK signaling pathway);ko04141(Protein processing in endoplasmic reticulum);ko03040(Spliceosome);ko04213(Longevity regulating pathway - multiple species);ko04915(Estrogen signaling pathway);ko04612(Antigen processing and presentation)	KOG0101(O)(Molecular chaperones HSP70/HSC70, HSP70 superfamily)	sp|Q01877|HSP71_PUCGR	sp|Q01877|HSP71_PUCGR Heat shock protein HSS1 OS=Puccinia graminis GN=HSS1 PE=3 SV=1
TRINITY_DN4033_c0_g1_i4	TRINITY_DN4033_c0_g1	419	162.12	19141.3	6639.3	4686.84	70.07	KZT05094.1	small heat shock protein [Laetiporus sulphureus 93-53]	*	*	*	K13993|HSP20|http://www.genome.jp/dbget-bin/www_bget?ko:K13993	ko04141(Protein processing in endoplasmic reticulum)	*	*	*
TRINITY_DN3991_c0_g5_i1	TRINITY_DN3991_c0_g5	281	51.02	5828.35	6423.38	4534.41	100	KTB35616.1	putative ubiquitin [Moniliophthora roreri]	GO:0016567(protein ubiquitination);GO:0051321(meiotic cell cycle)	GO:0005737(cytoplasm)	GO:0031386(protein tag)	K08770|UBC|http://www.genome.jp/dbget-bin/www_bget?ko:K08770	ko03320(PPAR signaling pathway)	KOG0001(OR)(Ubiquitin and ubiquitin-like proteins)	sp|P0CH05|UBI2P_PETCR	sp|P0CH05|UBI2P_PETCR Polyubiquitin OS=Petroselinum crispum GN=PCUBI4-2 PE=3 SV=1
TRINITY_DN2862_c0_g1_i1	TRINITY_DN2862_c0_g1	622	358.05	38744.9	6085.05	4295.58	39.91	KIK57114.1	hypothetical protein GYMLUDRAFT_229808 [Gymnopus luxurians FD-317 M1]	*	*	*	*	*	*	sp|Q00022|ABL_AGABI	sp|Q00022|ABL_AGABI Agaricus bisporus lectin OS=Agaricus bisporus PE=1 SV=3
TRINITY_DN3009_c1_g1_i1	TRINITY_DN3009_c1_g1	316	75.51	7475	5566.65	3929.63	100	XP_007304445.1	ubiquitin/40s ribosomal protein S27a fusion [Stereum hirsutum FP-91666 SS1]	GO:0006412(translation)	GO:0005840(ribosome)	GO:0003735(structural constituent of ribosome)	K02977|RP-S27Ae, RPS27A|http://www.genome.jp/dbget-bin/www_bget?ko:K02977	ko03010(Ribosome)	KOG0004(J)(Ubiquitin/40S ribosomal protein S27a fusion)	sp|P31753|RS27A_ASPOF	sp|P31753|RS27A_ASPOF Ubiquitin-40S ribosomal protein S27a (Fragment) OS=Asparagus officinalis PE=2 SV=2
TRINITY_DN10389_c0_g1_i1	TRINITY_DN10389_c0_g1	330	86.18	8337	5440.06	3840.26	100	*	*	*	*	*	*	*	*	*	*
TRINITY_DN3205_c0_g1_i1	TRINITY_DN3205_c0_g1	1048	783.44	72145	5178.43	3655.57	100	XP_009550442.1	hypothetical protein HETIRDRAFT_109064 [Heterobasidion irregulare TC 32-1]	*	*	*	*	*	*	*	*
TRINITY_DN2110_c0_g1_i1	TRINITY_DN2110_c0_g1	539	276.24	23595	4803.15	3390.66	100	KIM37183.1	hypothetical protein M413DRAFT_448680 [Hebeloma cylindrosporum h7]	*	*	*	*	*	*	*	*
TRINITY_DN5862_c0_g2_i1	TRINITY_DN5862_c0_g2	2482	2217.44	187409	4752.64	3355	100	CED85061.1	heat shock protein 90 [Xanthophyllomyces dendrorhous]	GO:0006950(response to stress);GO:0006457(protein folding)	GO:0005829(cytosol)	GO:0051082(unfolded protein binding);GO:0005524(ATP binding);GO:0016887(ATPase activity)	K04079|htpG, HSP90A|http://www.genome.jp/dbget-bin/www_bget?ko:K04079	ko04217(Necroptosis);ko04151(PI3K-Akt signaling pathway);ko04141(Protein processing in endoplasmic reticulum);ko04915(Estrogen signaling pathway);ko04914(Progesterone-mediated oocyte maturation);ko04626(Plant-pathogen interaction);ko04612(Antigen processing and presentation);ko04657(IL-17 signaling pathway);ko04621(NOD-like receptor signaling pathway);ko04659(Th17 cell differentiation)	KOG0020(O)(Endoplasmic reticulum glucose-regulated protein (GRP94/endoplasmin), HSP90 family)	sp|P51819|HSP83_IPONI	sp|P51819|HSP83_IPONI Heat shock protein 83 OS=Ipomoea nil GN=HSP83A PE=2 SV=1
TRINITY_DN3009_c0_g1_i1	TRINITY_DN3009_c0_g1	402	146.78	12106	4637.9	3274	100	KGQ03304.1	Ubiquitin-40S ribosomal protein S27a [Beauveria bassiana D1-5]	GO:0006412(translation)	GO:0005840(ribosome);GO:0005737(cytoplasm)	GO:0003735(structural constituent of ribosome);GO:0008270(zinc ion binding)	K02977|RP-S27Ae, RPS27A|http://www.genome.jp/dbget-bin/www_bget?ko:K02977	ko03010(Ribosome)	KOG0001(OR)(Ubiquitin and ubiquitin-like proteins)	sp|P59232|R27AB_ARATH	sp|P59232|R27AB_ARATH Ubiquitin-40S ribosomal protein S27a-2 OS=Arabidopsis thaliana GN=RPS27AB PE=2 SV=2
TRINITY_DN2506_c0_g2_i1	TRINITY_DN2506_c0_g2	309	70.35	5624.76	4496.04	3173.86	100	OCH90102.1	HSP20-like chaperone [Obba rivulosa]	*	*	*	K13993|HSP20|http://www.genome.jp/dbget-bin/www_bget?ko:K13993	ko04141(Protein processing in endoplasmic reticulum)	*	*	*
TRINITY_DN2923_c0_g2_i1	TRINITY_DN2923_c0_g2	1366	1101.44	78321.9	3998.7	2822.78	100	XP_009546310.1	hypothetical protein HETIRDRAFT_317551 [Heterobasidion irregulare TC 32-1]	*	*	*	*	*	*	*	*
TRINITY_DN4464_c0_g1_i1	TRINITY_DN4464_c0_g1	1911	1646.44	116889	3992.31	2818.26	100	XP_007298247.1	translation elongation factor [Stereum hirsutum FP-91666 SS1]	GO:0006414(translational elongation)	GO:0005737(cytoplasm)	GO:0003924(GTPase activity);GO:0000166(nucleotide binding);GO:0003746(translation elongation factor activity);GO:0005525(GTP binding)	K03231|EEF1A|http://www.genome.jp/dbget-bin/www_bget?ko:K03231	ko03013(RNA transport)	KOG0052(J)(Translation elongation factor EF-1 alpha/Tu)	sp|O42820|EF1A_SCHCO	sp|O42820|EF1A_SCHCO Elongation factor 1-alpha OS=Schizophyllum commune GN=TEF1 PE=3 SV=1
TRINITY_DN3991_c0_g1_i1	TRINITY_DN3991_c0_g1	215	16.17	1140.15	3965.81	2799.56	100	XP_001598085.1	polyubiquitin [Sclerotinia sclerotiorum 1980]	*	GO:0005737(cytoplasm)	*	K02977|RP-S27Ae, RPS27A|http://www.genome.jp/dbget-bin/www_bget?ko:K02977	ko03010(Ribosome)	KOG0001(OR)(Ubiquitin and ubiquitin-like proteins)	sp|P19848|UBIQ_COPCO	sp|P19848|UBIQ_COPCO Ubiquitin OS=Coprinellus congregatus PE=1 SV=1
TRINITY_DN14941_c0_g1_i1	TRINITY_DN14941_c0_g1	703	438.64	30922.9	3964.33	2798.51	100	XP_007302037.1	ubiquitin-conjugating enzyme E2 [Stereum hirsutum FP-91666 SS1]	*	*	GO:0005524(ATP binding);GO:0000166(nucleotide binding)	K06689|UBE2D, UBC4, UBC5|http://www.genome.jp/dbget-bin/www_bget?ko:K06689	ko04013(MAPK signaling pathway - fly);ko04141(Protein processing in endoplasmic reticulum);ko04120(Ubiquitin mediated proteolysis);ko04624(Toll and Imd signaling pathway)	KOG0417(O)(Ubiquitin-protein ligase)	sp|O74196|UBC1_COLGL	sp|O74196|UBC1_COLGL Ubiquitin-conjugating enzyme E2-16 kDa OS=Colletotrichum gloeosporioides GN=UBC1 PE=2 SV=1
TRINITY_DN4524_c0_g1_i1	TRINITY_DN4524_c0_g1	829	564.46	38102.6	3795.89	2679.61	44.81	*	*	*	*	*	*	*	*	*	*
TRINITY_DN1250_c0_g1_i1	TRINITY_DN1250_c0_g1	394	139.67	7852.26	3161.36	2231.67	100	CDO77627.1	hypothetical protein BN946_scf184946.g20 [Trametes cinnabarina]	GO:0016567(protein ubiquitination);GO:0051321(meiotic cell cycle)	GO:0005737(cytoplasm)	GO:0031386(protein tag)	K08770|UBC|http://www.genome.jp/dbget-bin/www_bget?ko:K08770	ko03320(PPAR signaling pathway)	KOG0001(OR)(Ubiquitin and ubiquitin-like proteins)	sp|P0CG74|UBI4P_CANAX	sp|P0CG74|UBI4P_CANAX Polyubiquitin OS=Candida albicans GN=UBI4 PE=1 SV=1
TRINITY_DN3991_c0_g4_i1	TRINITY_DN3991_c0_g4	663	398.79	22002.7	3102.61	2190.21	28.23	KZT24269.1	polyubiquitin [Neolentinus lepideus HHB14362 ss-1]	*	GO:0005737(cytoplasm)	*	K08770|UBC|http://www.genome.jp/dbget-bin/www_bget?ko:K08770	ko03320(PPAR signaling pathway)	KOG0001(OR)(Ubiquitin and ubiquitin-like proteins)	sp|P69325|UBIQP_SOYBN	sp|P69325|UBIQP_SOYBN Polyubiquitin OS=Glycine max GN=SUBI-1 PE=2 SV=2
TRINITY_DN4354_c0_g1_i1	TRINITY_DN4354_c0_g1	1940	1675.44	89418.8	3001.21	2118.62	100	XP_009546041.1	basic-leucine zipper transcription factor [Heterobasidion irregulare TC 32-1]	GO:0006355(regulation of transcription, DNA-templated)	*	GO:0003700(transcription factor activity, sequence-specific DNA binding);GO:0043565(sequence-specific DNA binding)	*	*	*	*	*
TRINITY_DN3760_c0_g1_i1	TRINITY_DN3760_c0_g1	1355	1090.44	52473	2706.02	1910.24	100	*	*	*	*	*	*	*	*	*	*
TRINITY_DN8000_c0_g1_i1	TRINITY_DN8000_c0_g1	3479	3214.44	153017	2676.89	1889.68	65.3	XP_009546946.1	ABC transporter [Heterobasidion irregulare TC 32-1]	*	*	GO:0005524(ATP binding);GO:0000166(nucleotide binding);GO:0016887(ATPase activity)	K03235|EF3, TEF3|http://www.genome.jp/dbget-bin/www_bget?ko:K03235	*	KOG0927(R)(Predicted transporter (ABC superfamily))	sp|O94489|EF3_SCHPO	sp|O94489|EF3_SCHPO Elongation factor 3 OS=Schizosaccharomyces pombe (strain 972 / ATCC 24843) GN=tef3 PE=1 SV=1
TRINITY_DN3991_c0_g13_i1	TRINITY_DN3991_c0_g13	267	42.25	1965.64	2616.48	1847.03	100	XP_018268253.1	hypothetical protein RHOBADRAFT_18445 [Rhodotorula graminis WP1]	GO:0016567(protein ubiquitination);GO:0051321(meiotic cell cycle)	GO:0005737(cytoplasm)	GO:0031386(protein tag)	K08770|UBC|http://www.genome.jp/dbget-bin/www_bget?ko:K08770	ko03320(PPAR signaling pathway)	KOG0001(OR)(Ubiquitin and ubiquitin-like proteins)	sp|Q58G87|UBQ3_ORYSJ	sp|Q58G87|UBQ3_ORYSJ Polyubiquitin 3 OS=Oryza sativa subsp. japonica GN=UBQ3 PE=2 SV=2
TRINITY_DN3991_c0_g2_i1	TRINITY_DN3991_c0_g2	374	122.26	5155.77	2371.44	1674.06	100	OAX44792.1	ubiquitin-domain-containing protein [Rhizopogon vinicolor AM-OR11-026]	*	GO:0005737(cytoplasm)	*	K08770|UBC|http://www.genome.jp/dbget-bin/www_bget?ko:K08770	ko03320(PPAR signaling pathway)	KOG0001(OR)(Ubiquitin and ubiquitin-like proteins)	sp|P0CG72|UBI4P_SCHPO	sp|P0CG72|UBI4P_SCHPO Polyubiquitin OS=Schizosaccharomyces pombe (strain 972 / ATCC 24843) GN=ubi4 PE=1 SV=1
TRINITY_DN4895_c1_g1_i1	TRINITY_DN4895_c1_g1	1450	1185.44	49558.6	2350.91	1659.56	71.18	XP_009548367.1	glyceraldehyde 3-phosphate dehydrogenase [Heterobasidion irregulare TC 32-1]	GO:0006006(glucose metabolic process);GO:0055114(oxidation-reduction process);GO:0006096(glycolytic process)	*	GO:0050661(NADP binding);GO:0016620(oxidoreductase activity, acting on the aldehyde or oxo group of donors, NAD or NADP as acceptor);GO:0016491(oxidoreductase activity);GO:0004365(glyceraldehyde-3-phosphate dehydrogenase (NAD+) (phosphorylating) activity);GO:0051287(NAD binding)	K00134|GAPDH, gapA|http://www.genome.jp/dbget-bin/www_bget?ko:K00134	ko04066(HIF-1 signaling pathway);ko00010(Glycolysis / Gluconeogenesis);ko00710(Carbon fixation in photosynthetic organisms);ko01230(Biosynthesis of amino acids);ko01200(Carbon metabolism)	KOG0657(G)(Glyceraldehyde 3-phosphate dehydrogenase)	sp|Q8TFJ2|G3P_OMPOL	sp|Q8TFJ2|G3P_OMPOL Glyceraldehyde-3-phosphate dehydrogenase OS=Omphalotus olearius GN=GPD PE=3 SV=1
TRINITY_DN3164_c0_g2_i1	TRINITY_DN3164_c0_g2	412	155.77	6309.11	2277.61	1607.82	100	XP_001837796.2	hypothetical protein CC1G_11441 [Coprinopsis cinerea okayama7#130]	GO:0006412(translation)	GO:0005840(ribosome);GO:0005622(intracellular)	GO:0003735(structural constituent of ribosome);GO:0046872(metal ion binding)	K02983|RP-S30e, RPS30|http://www.genome.jp/dbget-bin/www_bget?ko:K02983	ko03010(Ribosome)	KOG0009(JO)(Ubiquitin-like/40S ribosomal S30 protein fusion)	sp|P0CT63|RS30_SCHPO	sp|P0CT63|RS30_SCHPO 40S ribosomal protein S30-B OS=Schizosaccharomyces pombe (strain 972 / ATCC 24843) GN=rps3002 PE=3 SV=1
TRINITY_DN6088_c0_g2_i1	TRINITY_DN6088_c0_g2	263	39.86	1581.19	2230.72	1574.72	100	XP_007870886.1	HSP20-like chaperone [Gloeophyllum trabeum ATCC 11539]	*	*	*	K13993|HSP20|http://www.genome.jp/dbget-bin/www_bget?ko:K13993	ko04141(Protein processing in endoplasmic reticulum)	*	*	*
TRINITY_DN7474_c0_g1_i1	TRINITY_DN7474_c0_g1	2724	2459.44	96529.5	2207.09	1558.04	63.35	KZT68446.1	aconitase [Daedalea quercina L-15889]	GO:0008152(metabolic process);GO:0006099(tricarboxylic acid cycle);GO:0000002(mitochondrial genome maintenance)	GO:0005739(mitochondrion);GO:0005829(cytosol);GO:0005759(mitochondrial matrix);GO:0042645(mitochondrial nucleoid)	GO:0016829(lyase activity);GO:0051536(iron-sulfur cluster binding);GO:0003994(aconitate hydratase activity);GO:0051539(4 iron, 4 sulfur cluster binding);GO:0046872(metal ion binding);GO:0003697(single-stranded DNA binding);GO:0003690(double-stranded DNA binding)	K01681|ACO, acnA|http://www.genome.jp/dbget-bin/www_bget?ko:K01681	ko00020(Citrate cycle (TCA cycle));ko00630(Glyoxylate and dicarboxylate metabolism);ko00720(Carbon fixation pathways in prokaryotes);ko01210(2-Oxocarboxylic acid metabolism);ko01230(Biosynthesis of amino acids);ko01200(Carbon metabolism)	KOG0454(E)(3-isopropylmalate dehydratase (aconitase superfamily))	sp|Q4WLN1|ACON_ASPFU	sp|Q4WLN1|ACON_ASPFU Aconitate hydratase, mitochondrial OS=Neosartorya fumigata (strain ATCC MYA-4609 / Af293 / CBS 101355 / FGSC A1100) GN=acoA PE=1 SV=1
TRINITY_DN3991_c0_g4_i2	TRINITY_DN3991_c0_g4	663	398.79	15552.8	2193.11	1548.17	19.96	OAX44792.1	ubiquitin-domain-containing protein [Rhizopogon vinicolor AM-OR11-026]	GO:0016567(protein ubiquitination);GO:0051321(meiotic cell cycle)	GO:0005737(cytoplasm)	GO:0031386(protein tag)	K08770|UBC|http://www.genome.jp/dbget-bin/www_bget?ko:K08770	ko03320(PPAR signaling pathway)	KOG0001(OR)(Ubiquitin and ubiquitin-like proteins)	*	*
TRINITY_DN958_c0_g1_i1	TRINITY_DN958_c0_g1	1376	1111.44	42830	2167	1529.74	100	OKY68385.1	hypothetical protein PHLCEN_11547 [Phlebia centrifuga]	*	*	*	*	*	*	*	*
TRINITY_DN5314_c0_g1_i1	TRINITY_DN5314_c0_g1	1281	1016.44	39003	2157.81	1523.25	100	XP_009552593.1	hypothetical protein HETIRDRAFT_461201 [Heterobasidion irregulare TC 32-1]	GO:0006098(pentose-phosphate shunt);GO:0005975(carbohydrate metabolic process)	GO:0005737(cytoplasm);GO:0005829(cytosol);GO:0005634(nucleus)	GO:0016740(transferase activity);GO:0004801(sedoheptulose-7-phosphate:D-glyceraldehyde-3-phosphate glyceronetransferase activity);GO:0003824(catalytic activity)	K00616|E2.2.1.2, talA, talB|http://www.genome.jp/dbget-bin/www_bget?ko:K00616	ko00030(Pentose phosphate pathway);ko01230(Biosynthesis of amino acids);ko01200(Carbon metabolism)	KOG2772(G)(Transaldolase)	sp|P15019|TAL1_YEAST	sp|P15019|TAL1_YEAST Transaldolase OS=Saccharomyces cerevisiae (strain ATCC 204508 / S288c) GN=TAL1 PE=1 SV=4
TRINITY_DN3995_c0_g1_i1	TRINITY_DN3995_c0_g1	777	512.5	19662	2157.38	1522.95	100	XP_007298711.1	cyclophilin [Stereum hirsutum FP-91666 SS1]	GO:0000413(protein peptidyl-prolyl isomerization);GO:0006457(protein folding)	*	GO:0016853(isomerase activity);GO:0003755(peptidyl-prolyl cis-trans isomerase activity)	*	*	KOG0880(O)(Peptidyl-prolyl cis-trans isomerase)	sp|P18253|CYPH_SCHPO	sp|P18253|CYPH_SCHPO Peptidyl-prolyl cis-trans isomerase OS=Schizosaccharomyces pombe (strain 972 / ATCC 24843) GN=ppi1 PE=3 SV=1
TRINITY_DN4200_c0_g1_i2	TRINITY_DN4200_c0_g1	896	631.44	22836.6	2033.73	1435.65	95.17	XP_009541615.1	hypothetical protein HETIRDRAFT_414063 [Heterobasidion irregulare TC 32-1]	GO:0006412(translation)	GO:0005840(ribosome);GO:0005622(intracellular);GO:0030529(intracellular ribonucleoprotein complex)	GO:0003735(structural constituent of ribosome)	K02885|RP-L19e, RPL19|http://www.genome.jp/dbget-bin/www_bget?ko:K02885	ko03010(Ribosome)	KOG1696(J)(60s ribosomal protein L19)	*	*
TRINITY_DN3991_c0_g8_i1	TRINITY_DN3991_c0_g8	227	21.15	763.82	2030.6	1433.45	100	AAB86858.1	polyubiquitin, partial [Schizophyllum commune]	GO:0016567(protein ubiquitination);GO:0051321(meiotic cell cycle)	GO:0005737(cytoplasm)	GO:0031386(protein tag)	K08770|UBC|http://www.genome.jp/dbget-bin/www_bget?ko:K08770	ko03320(PPAR signaling pathway)	KOG0001(OR)(Ubiquitin and ubiquitin-like proteins)	sp|Q8H159|UBQ10_ARATH	sp|Q8H159|UBQ10_ARATH Polyubiquitin 10 OS=Arabidopsis thaliana GN=UBQ10 PE=2 SV=2
TRINITY_DN3151_c0_g1_i2	TRINITY_DN3151_c0_g1	1522	1257.44	43825.3	1959.9	1383.54	81.68	XP_007300712.1	hypothetical protein STEHIDRAFT_118719 [Stereum hirsutum FP-91666 SS1]	*	*	*	*	*	*	*	*
TRINITY_DN4524_c0_g1_i2	TRINITY_DN4524_c0_g1	837	572.46	19940.8	1958.81	1382.77	23.13	*	*	*	*	*	*	*	*	*	*
TRINITY_DN2340_c0_g1_i1	TRINITY_DN2340_c0_g1	774	509.51	17697	1953.2	1378.81	100	KZT09645.1	S-phase kinase-associated protein 1A-like protein [Laetiporus sulphureus 93-53]	GO:0006511(ubiquitin-dependent protein catabolic process);GO:0016310(phosphorylation)	*	GO:0016301(kinase activity)	K03094|SKP1, CBF3D|http://www.genome.jp/dbget-bin/www_bget?ko:K03094	ko04110(Cell cycle);ko04111(Cell cycle - yeast);ko04114(Oocyte meiosis);ko04341(Hedgehog signaling pathway - fly);ko04350(TGF-beta signaling pathway);ko04310(Wnt signaling pathway);ko04141(Protein processing in endoplasmic reticulum);ko04120(Ubiquitin mediated proteolysis);ko04710(Circadian rhythm)	KOG1724(O)(SCF ubiquitin ligase, Skp1 component)	sp|Q9Y709|SKP1_SCHPO	sp|Q9Y709|SKP1_SCHPO Suppressor of kinetochore protein 1 OS=Schizosaccharomyces pombe (strain 972 / ATCC 24843) GN=skp1 PE=1 SV=1
TRINITY_DN2071_c0_g1_i1	TRINITY_DN2071_c0_g1	873	608.45	20989	1939.83	1369.37	100	XP_009548413.1	hypothetical protein HETIRDRAFT_445562 [Heterobasidion irregulare TC 32-1]	GO:0045905(positive regulation of translational termination);GO:0006452(translational frameshifting);GO:0045901(positive regulation of translational elongation);GO:0006412(translation);GO:0006413(translational initiation)	*	GO:0003723(RNA binding);GO:0043022(ribosome binding);GO:0003746(translation elongation factor activity);GO:0003743(translation initiation factor activity)	K03263|EIF5A|http://www.genome.jp/dbget-bin/www_bget?ko:K03263	*	KOG3271(J)(Translation initiation factor 5A (eIF-5A))	sp|O94083|IF5A_CANAL	sp|O94083|IF5A_CANAL Eukaryotic translation initiation factor 5A OS=Candida albicans (strain SC5314 / ATCC MYA-2876) GN=ANB1 PE=3 SV=2
TRINITY_DN3991_c0_g4_i11	TRINITY_DN3991_c0_g4	345	98.08	3347.84	1919.47	1355	17.47	KZS98594.1	ubiquitin [Sistotremastrum niveocremeum HHB9708]	GO:0016567(protein ubiquitination);GO:0051321(meiotic cell cycle)	GO:0005737(cytoplasm)	GO:0031386(protein tag)	K08770|UBC|http://www.genome.jp/dbget-bin/www_bget?ko:K08770	ko03320(PPAR signaling pathway)	KOG0001(OR)(Ubiquitin and ubiquitin-like proteins)	sp|P0CG72|UBI4P_SCHPO	sp|P0CG72|UBI4P_SCHPO Polyubiquitin OS=Schizosaccharomyces pombe (strain 972 / ATCC 24843) GN=ubi4 PE=1 SV=1
TRINITY_DN235_c0_g1_i1	TRINITY_DN235_c0_g1	1540	1275.44	43156	1902.73	1343.18	100	XP_009542430.1	hypothetical protein HETIRDRAFT_407567 [Heterobasidion irregulare TC 32-1]	GO:0009408(response to heat);GO:0006457(protein folding)	*	GO:0051082(unfolded protein binding);GO:0046872(metal ion binding);GO:0005524(ATP binding);GO:0031072(heat shock protein binding)	K09503|DNAJA2|http://www.genome.jp/dbget-bin/www_bget?ko:K09503	ko04141(Protein processing in endoplasmic reticulum)	KOG0712(O)(Molecular chaperone (DnaJ superfamily))	sp|O74752|MAS5_SCHPO	sp|O74752|MAS5_SCHPO Mitochondrial protein import protein mas5 OS=Schizosaccharomyces pombe (strain 972 / ATCC 24843) GN=mas5 PE=3 SV=1
TRINITY_DN8022_c0_g16_i1	TRINITY_DN8022_c0_g16	337	91.68	3085.3	1892.53	1335.98	89.28	*	*	*	*	*	*	*	*	*	*
TRINITY_DN3611_c0_g1_i1	TRINITY_DN3611_c0_g1	3131	2866.44	91889	1802.67	1272.55	100	XP_007310070.1	heat shock protein 70 [Stereum hirsutum FP-91666 SS1]	GO:0006457(protein folding)	*	GO:0051082(unfolded protein binding);GO:0005524(ATP binding);GO:0000166(nucleotide binding)	K04043|dnaK|http://www.genome.jp/dbget-bin/www_bget?ko:K04043	ko03018(RNA degradation);ko04212(Longevity regulating pathway - worm)	KOG0100(O)(Molecular chaperones GRP78/BiP/KAR2, HSP70 superfamily)	sp|Q5B0C0|HSP7M_EMENI	sp|Q5B0C0|HSP7M_EMENI Heat shock 70 kDa protein OS=Emericella nidulans (strain FGSC A4 / ATCC 38163 / CBS 112.46 / NRRL 194 / M139) GN=AN6010 PE=1 SV=1
TRINITY_DN1757_c0_g1_i1	TRINITY_DN1757_c0_g1	636	371.95	11911	1800.79	1271.22	100	XP_009540734.1	hypothetical protein HETIRDRAFT_377330 [Heterobasidion irregulare TC 32-1]	GO:0006412(translation)	GO:0005840(ribosome)	GO:0003735(structural constituent of ribosome)	K02927|RP-L40e, RPL40|http://www.genome.jp/dbget-bin/www_bget?ko:K02927	ko03010(Ribosome)	KOG0001(OR)(Ubiquitin and ubiquitin-like proteins)	sp|P0CH08|RL40A_YEAST	sp|P0CH08|RL40A_YEAST Ubiquitin-60S ribosomal protein L40 OS=Saccharomyces cerevisiae (strain ATCC 204508 / S288c) GN=RPL40A PE=1 SV=1
TRINITY_DN7704_c0_g1_i1	TRINITY_DN7704_c0_g1	2732	2467.44	78539	1789.93	1263.55	100	XP_009548851.1	hypothetical protein HETIRDRAFT_124497 [Heterobasidion irregulare TC 32-1]	GO:0050821(protein stabilization);GO:0042026(protein refolding);GO:0043335(protein unfolding);GO:0034605(cellular response to heat);GO:0000002(mitochondrial genome maintenance)	GO:0005759(mitochondrial matrix)	GO:0005524(ATP binding);GO:0000166(nucleotide binding);GO:0051787(misfolded protein binding);GO:0016787(hydrolase activity);GO:0016887(ATPase activity)	K03695|clpB|http://www.genome.jp/dbget-bin/www_bget?ko:K03695	ko04213(Longevity regulating pathway - multiple species)	KOG1051(O)(Chaperone HSP104 and related ATP-dependent Clp proteases)	sp|O74402|HSP78_SCHPO	sp|O74402|HSP78_SCHPO Heat shock protein 78, mitochondrial OS=Schizosaccharomyces pombe (strain 972 / ATCC 24843) GN=hsp78 PE=3 SV=1
TRINITY_DN3571_c0_g1_i1	TRINITY_DN3571_c0_g1	548	285.05	8811	1738.21	1227.05	100	OJA09659.1	hypothetical protein AZE42_03666 [Rhizopogon vesiculosus]	GO:0006412(translation)	GO:0005840(ribosome);GO:0005622(intracellular)	GO:0003735(structural constituent of ribosome)	K02976|RP-S26e, RPS26|http://www.genome.jp/dbget-bin/www_bget?ko:K02976	ko03010(Ribosome)	KOG1768(J)(40s ribosomal protein S26)	sp|O93931|RS26_SCHCO	sp|O93931|RS26_SCHCO 40S ribosomal protein S26 OS=Schizophyllum commune GN=RPS26 PE=2 SV=1
TRINITY_DN1207_c0_g1_i1	TRINITY_DN1207_c0_g1	821	556.47	17191	1737.23	1226.35	100	*	*	*	*	*	*	*	*	*	*
TRINITY_DN6646_c0_g1_i1	TRINITY_DN6646_c0_g1	2409	2144.44	64634	1694.9	1196.47	100	XP_007308147.1	hypothetical protein STEHIDRAFT_102473 [Stereum hirsutum FP-91666 SS1]	*	*	GO:0016810(hydrolase activity, acting on carbon-nitrogen (but not peptide) bonds)	K07047|K07047|http://www.genome.jp/dbget-bin/www_bget?ko:K07047	*	*	sp|O34355|YTCJ_BACSU	sp|O34355|YTCJ_BACSU Putative amidohydrolase YtcJ OS=Bacillus subtilis (strain 168) GN=ytcJ PE=4 SV=1
TRINITY_DN2910_c0_g1_i1	TRINITY_DN2910_c0_g1	652	387.85	11199	1623.73	1146.23	100	XP_009543885.1	hypothetical protein HETIRDRAFT_458076 [Heterobasidion irregulare TC 32-1]	*	*	GO:0005524(ATP binding)	K18798|AFG1, LACE1|http://www.genome.jp/dbget-bin/www_bget?ko:K18798	*	*	sp|Q9P7K6|SDO1L_SCHPO	sp|Q9P7K6|SDO1L_SCHPO SDO1-like protein C21C3.19 OS=Schizosaccharomyces pombe (strain 972 / ATCC 24843) GN=SPBC21C3.19 PE=3 SV=1
TRINITY_DN4397_c0_g1_i1	TRINITY_DN4397_c0_g1	1003	738.44	21149	1610.54	1136.92	100	KZV74558.1	40S ribosomal protein S4 [Peniophora sp. CONT]	GO:0006412(translation)	GO:0005840(ribosome);GO:0005622(intracellular);GO:0030529(intracellular ribonucleoprotein complex)	GO:0003735(structural constituent of ribosome);GO:0003723(RNA binding);GO:0019843(rRNA binding)	K02987|RP-S4e, RPS4|http://www.genome.jp/dbget-bin/www_bget?ko:K02987	ko03010(Ribosome)	KOG0378(J)(40S ribosomal protein S4)	sp|P87158|RS4A_SCHPO	sp|P87158|RS4A_SCHPO 40S ribosomal protein S4-A OS=Schizosaccharomyces pombe (strain 972 / ATCC 24843) GN=rps401 PE=2 SV=2
TRINITY_DN4524_c0_g1_i3	TRINITY_DN4524_c0_g1	1019	754.44	21601	1610.08	1136.59	19.01	*	*	*	*	*	*	*	*	*	*
TRINITY_DN3413_c0_g1_i1	TRINITY_DN3413_c0_g1	860	595.45	17004	1605.83	1133.59	100	XP_009543935.1	hypothetical protein HETIRDRAFT_472767 [Heterobasidion irregulare TC 32-1]	GO:0006412(translation)	GO:0005622(intracellular);GO:0005840(ribosome)	GO:0003735(structural constituent of ribosome)	K02883|RP-L18e, RPL18|http://www.genome.jp/dbget-bin/www_bget?ko:K02883	ko03010(Ribosome)	KOG1714(J)(60s ribosomal protein L18)	sp|Q10192|RL18A_SCHPO	sp|Q10192|RL18A_SCHPO 60S ribosomal protein L18-A OS=Schizosaccharomyces pombe (strain 972 / ATCC 24843) GN=rpl1801 PE=1 SV=1
TRINITY_DN653_c0_g1_i1	TRINITY_DN653_c0_g1	672	407.75	11597	1599.38	1129.04	100	XP_012185609.1	predicted protein [Fibroporia radiculosa]	GO:0006412(translation)	GO:0005622(intracellular);GO:0005840(ribosome);GO:0030529(intracellular ribonucleoprotein complex)	GO:0003735(structural constituent of ribosome)	K02949|RP-S11e, RPS11|http://www.genome.jp/dbget-bin/www_bget?ko:K02949	ko03010(Ribosome)	KOG1728(J)(40S ribosomal protein S11)	sp|P0CT73|RS11A_SCHPO	sp|P0CT73|RS11A_SCHPO 40S ribosomal protein S11-A OS=Schizosaccharomyces pombe (strain 972 / ATCC 24843) GN=rps1101 PE=2 SV=1
TRINITY_DN2662_c0_g1_i1	TRINITY_DN2662_c0_g1	261	38.69	1083.73	1575.23	1111.99	100	KZT72757.1	60S ribosomal protein L13a [Daedalea quercina L-15889]	GO:0006412(translation)	GO:0005840(ribosome);GO:0015934(large ribosomal subunit);GO:0030529(intracellular ribonucleoprotein complex)	GO:0003735(structural constituent of ribosome)	K02872|RP-L13Ae, RPL13A|http://www.genome.jp/dbget-bin/www_bget?ko:K02872	ko03010(Ribosome)	KOG3204(J)(60S ribosomal protein L13a)	sp|P26784|RL16A_YEAST	sp|P26784|RL16A_YEAST 60S ribosomal protein L16-A OS=Saccharomyces cerevisiae (strain ATCC 204508 / S288c) GN=RPL16A PE=1 SV=3
TRINITY_DN4716_c0_g1_i1	TRINITY_DN4716_c0_g1	1548	1283.44	35600	1559.81	1101.1	100	XP_007319674.1	hypothetical protein SERLADRAFT_439223 [Serpula lacrymans var. lacrymans S7.9]	GO:0006096(glycolytic process)	*	GO:0004332(fructose-bisphosphate aldolase activity);GO:0003824(catalytic activity)	K01623|ALDO|http://www.genome.jp/dbget-bin/www_bget?ko:K01623	ko00051(Fructose and mannose metabolism);ko00010(Glycolysis / Gluconeogenesis);ko00030(Pentose phosphate pathway);ko00710(Carbon fixation in photosynthetic organisms);ko00680(Methane metabolism);ko01230(Biosynthesis of amino acids);ko01200(Carbon metabolism)	KOG1557(G)(Fructose-biphosphate aldolase)	sp|P54216|ALF1_CAEEL	sp|P54216|ALF1_CAEEL Fructose-bisphosphate aldolase 1 OS=Caenorhabditis elegans GN=aldo-1 PE=1 SV=1
TRINITY_DN6559_c0_g1_i1	TRINITY_DN6559_c0_g1	691	426.68	11810.4	1556.54	1098.8	88.74	*	*	*	*	*	*	*	*	*	*
TRINITY_DN4033_c0_g2_i1	TRINITY_DN4033_c0_g2	208	13.58	374.13	1549.53	1093.85	100	XP_007863692.1	HSP20-like chaperone [Gloeophyllum trabeum ATCC 11539]	*	*	*	K13993|HSP20|http://www.genome.jp/dbget-bin/www_bget?ko:K13993	ko04141(Protein processing in endoplasmic reticulum)	*	sp|P19036|HSP17_ARATH	sp|P19036|HSP17_ARATH 17.4 kDa class I heat shock protein OS=Arabidopsis thaliana GN=HSP17.4A PE=1 SV=2
TRINITY_DN1694_c0_g1_i1	TRINITY_DN1694_c0_g1	356	107.08	2923	1534.97	1083.57	100	XP_007865074.1	cytochrome-c oxidase, subunit VIIa [Gloeophyllum trabeum ATCC 11539]	GO:0055114(oxidation-reduction process);GO:0022904(respiratory electron transport chain)	GO:0005743(mitochondrial inner membrane);GO:0005739(mitochondrion);GO:0016020(membrane);GO:0005746(mitochondrial respiratory chain);GO:0016021(integral component of membrane)	GO:0004129(cytochrome-c oxidase activity);GO:0016491(oxidoreductase activity)	K02269|COX7|http://www.genome.jp/dbget-bin/www_bget?ko:K02269	ko00190(Oxidative phosphorylation)	*	*	*
TRINITY_DN1695_c0_g1_i1	TRINITY_DN1695_c0_g1	1127	862.44	23440	1528.36	1078.91	100	XP_007363887.1	hypothetical protein DICSQDRAFT_134768 [Dichomitus squalens LYAD-421 SS1]	*	*	*	*	*	*	*	*
TRINITY_DN5125_c0_g1_i1	TRINITY_DN5125_c0_g1	1619	1354.44	35138	1458.86	1029.84	100	KYQ43010.1	14-3-3 protein [Hypsizygus marmoreus]	*	*	GO:0019904(protein domain specific binding)	K06630|YWHAE|http://www.genome.jp/dbget-bin/www_bget?ko:K06630	ko04110(Cell cycle);ko04114(Oocyte meiosis);ko04390(Hippo signaling pathway);ko04391(Hippo signaling pathway -fly);ko04011(MAPK signaling pathway - yeast);ko04151(PI3K-Akt signaling pathway);ko04722(Neurotrophin signaling pathway)	KOG0841(O)(Multifunctional chaperone (14-3-3 family))	sp|Q99002|1433_TRIHA	sp|Q99002|1433_TRIHA 14-3-3 protein homolog OS=Trichoderma harzianum PE=2 SV=1
TRINITY_DN2662_c0_g2_i1	TRINITY_DN2662_c0_g2	863	598.45	15462.3	1452.92	1025.65	100	XP_007298090.1	60S ribosomal protein L13a [Stereum hirsutum FP-91666 SS1]	GO:0006412(translation)	GO:0005840(ribosome);GO:0015934(large ribosomal subunit);GO:0030529(intracellular ribonucleoprotein complex)	GO:0003735(structural constituent of ribosome)	K02872|RP-L13Ae, RPL13A|http://www.genome.jp/dbget-bin/www_bget?ko:K02872	ko03010(Ribosome)	KOG3204(J)(60S ribosomal protein L13a)	sp|Q9P720|RL16_NEUCR	sp|Q9P720|RL16_NEUCR 60S ribosomal protein L16 OS=Neurospora crassa (strain ATCC 24698 / 74-OR23-1A / CBS 708.71 / DSM 1257 / FGSC 987) GN=crp-46 PE=3 SV=1
TRINITY_DN6259_c0_g1_i1	TRINITY_DN6259_c0_g1	2146	1881.44	48202	1440.69	1017.02	100	XP_009540294.1	amino acid transporter [Heterobasidion irregulare TC 32-1]	GO:0015807(L-amino acid transport);GO:1902475(L-alpha-amino acid transmembrane transport);GO:0006865(amino acid transport);GO:0015804(neutral amino acid transport);GO:0098655(cation transmembrane transport);GO:0006868(glutamine transport);GO:0006812(cation transport);GO:0003333(amino acid transmembrane transport);GO:0015803(branched-chain amino acid transport);GO:0007034(vacuolar transport)	GO:0016021(integral component of membrane);GO:0016020(membrane);GO:0000329(fungal-type vacuole membrane);GO:0000324(fungal-type vacuole)	GO:0015186(L-glutamine transmembrane transporter activity);GO:0015188(L-isoleucine transmembrane transporter activity);GO:0005302(L-tyrosine transmembrane transporter activity)	K15015|SLC32A, VGAT|http://www.genome.jp/dbget-bin/www_bget?ko:K15015	ko04727(GABAergic synapse);ko04723(Retrograde endocannabinoid signaling);ko04721(Synaptic vesicle cycle)	*	sp|P47082|AVT1_YEAST	sp|P47082|AVT1_YEAST Vacuolar amino acid transporter 1 OS=Saccharomyces cerevisiae (strain ATCC 204508 / S288c) GN=AVT1 PE=1 SV=1
TRINITY_DN8467_c0_g1_i1	TRINITY_DN8467_c0_g1	1095	830.44	21190	1434.89	1012.92	100	XP_009547649.1	hypothetical protein HETIRDRAFT_418898 [Heterobasidion irregulare TC 32-1]	*	*	GO:0003676(nucleic acid binding);GO:0000166(nucleotide binding)	*	*	KOG0118(R)(FOG: RRM domain)	sp|Q9LIS2|RBG4_ARATH	sp|Q9LIS2|RBG4_ARATH Glycine-rich RNA-binding protein 4, mitochondrial OS=Arabidopsis thaliana GN=RBG4 PE=2 SV=1
TRINITY_DN3991_c0_g4_i12	TRINITY_DN3991_c0_g4	473	212.5	5384.76	1424.94	1005.9	12.97	OJT11823.1	Polyubiquitin 4 [Trametes pubescens]	GO:0016567(protein ubiquitination);GO:0051321(meiotic cell cycle)	GO:0005737(cytoplasm)	GO:0031386(protein tag)	K08770|UBC|http://www.genome.jp/dbget-bin/www_bget?ko:K08770	ko03320(PPAR signaling pathway)	KOG0001(OR)(Ubiquitin and ubiquitin-like proteins)	sp|P0CH32|UBQ4_ARATH	sp|P0CH32|UBQ4_ARATH Polyubiquitin 4 OS=Arabidopsis thaliana GN=UBQ4 PE=3 SV=1
TRINITY_DN3462_c0_g1_i1	TRINITY_DN3462_c0_g1	529	266.48	6750	1424.39	1005.51	100	XP_009549420.1	hypothetical protein HETIRDRAFT_410943 [Heterobasidion irregulare TC 32-1]	GO:0006412(translation)	GO:0005840(ribosome);GO:0005622(intracellular);GO:0030529(intracellular ribonucleoprotein complex)	GO:0003735(structural constituent of ribosome);GO:0046872(metal ion binding);GO:0003723(RNA binding);GO:0019843(rRNA binding)	K02922|RP-L37e, RPL37|http://www.genome.jp/dbget-bin/www_bget?ko:K02922	ko03010(Ribosome)	KOG3475(J)(60S ribosomal protein L37)	sp|Q9VXX8|RL371_DROME	sp|Q9VXX8|RL371_DROME Probable 60S ribosomal protein L37-A OS=Drosophila melanogaster GN=RpL37a PE=1 SV=1
TRINITY_DN8000_c0_g1_i2	TRINITY_DN8000_c0_g1	227	21.15	535.13	1422.65	1004.28	34.7	XP_009542205.1	ABC transporter [Heterobasidion irregulare TC 32-1]	*	*	GO:0005524(ATP binding);GO:0000166(nucleotide binding);GO:0016887(ATPase activity)	K03235|EF3, TEF3|http://www.genome.jp/dbget-bin/www_bget?ko:K03235	*	*	*	*
TRINITY_DN2270_c0_g1_i1	TRINITY_DN2270_c0_g1	435	176.82	4469	1421.27	1003.31	100	XP_008045270.1	40S ribosomal protein S21 [Trametes versicolor FP-101664 SS1]	GO:0006364(rRNA processing);GO:0006412(translation)	GO:0005737(cytoplasm);GO:0005840(ribosome);GO:0005622(intracellular);GO:0030529(intracellular ribonucleoprotein complex)	GO:0003735(structural constituent of ribosome)	K02971|RP-S21e, RPS21|http://www.genome.jp/dbget-bin/www_bget?ko:K02971	ko03010(Ribosome)	KOG3486(J)(40S ribosomal protein S21)	sp|Q9P844|RS21_CANAX	sp|Q9P844|RS21_CANAX 40S ribosomal protein S21 OS=Candida albicans GN=RPS21 PE=3 SV=1
TRINITY_DN3781_c0_g1_i1	TRINITY_DN3781_c0_g1	1786	1521.44	38402	1419.37	1001.97	100	XP_007305830.1	hypothetical protein STEHIDRAFT_81903 [Stereum hirsutum FP-91666 SS1]	*	*	*	*	*	*	sp|Q12477|PCL9_YEAST	sp|Q12477|PCL9_YEAST PHO85 cyclin-9 OS=Saccharomyces cerevisiae (strain ATCC 204508 / S288c) GN=PCL9 PE=1 SV=1
TRINITY_DN640_c0_g1_i1	TRINITY_DN640_c0_g1	1150	885.44	22220	1411.18	996.18	100	XP_009544052.1	hypothetical protein HETIRDRAFT_458158 [Heterobasidion irregulare TC 32-1]	GO:0006412(translation)	GO:0005737(cytoplasm);GO:0005622(intracellular);GO:0005840(ribosome);GO:0030529(intracellular ribonucleoprotein complex);GO:0022627(cytosolic small ribosomal subunit)	GO:0003735(structural constituent of ribosome)	K02984|RP-S3Ae, RPS3A|http://www.genome.jp/dbget-bin/www_bget?ko:K02984	ko03010(Ribosome)	KOG1628(J)(40S ribosomal protein S3A)	sp|Q764D2|RS3A_LENED	sp|Q764D2|RS3A_LENED 40S ribosomal protein S1 OS=Lentinula edodes GN=RPS1 PE=2 SV=1
TRINITY_DN4174_c0_g1_i1	TRINITY_DN4174_c0_g1	2056	1791.44	43950	1379.6	973.89	100	KZP21490.1	NAD(P)-binding protein [Fibulorhizoctonia sp. CBS 109695]	*	*	GO:0016491(oxidoreductase activity)	K00059|fabG|http://www.genome.jp/dbget-bin/www_bget?ko:K00059	ko01040(Biosynthesis of unsaturated fatty acids);ko00061(Fatty acid biosynthesis);ko00780(Biotin metabolism);ko01212(Fatty acid metabolism)	KOG0725(R)(Reductases with broad range of substrate specificities)	sp|Q9SQR4|ADRC3_ARATH	sp|Q9SQR4|ADRC3_ARATH NADPH-dependent aldehyde reductase-like protein, chloroplastic OS=Arabidopsis thaliana GN=At3g03980 PE=3 SV=1
TRINITY_DN224_c0_g1_i1	TRINITY_DN224_c0_g1	665	400.78	9750	1368.03	965.72	100	XP_002470070.1	60S ribosomal protein L35 [Postia placenta Mad-698-R]	GO:0006412(translation)	GO:0005622(intracellular);GO:0005840(ribosome);GO:0005730(nucleolus);GO:0005829(cytosol)	GO:0003735(structural constituent of ribosome)	K02918|RP-L35e, RPL35|http://www.genome.jp/dbget-bin/www_bget?ko:K02918	ko03010(Ribosome)	KOG3436(J)(60S ribosomal protein L35)	sp|Q9M3D2|RL353_ARATH	sp|Q9M3D2|RL353_ARATH 60S ribosomal protein L35-3 OS=Arabidopsis thaliana GN=RPL35C PE=2 SV=1
TRINITY_DN3733_c0_g1_i1	TRINITY_DN3733_c0_g1	910	645.44	15422	1343.63	948.5	100	KXN85326.1	40S ribosomal protein S8-A [Leucoagaricus sp. SymC.cos]	GO:0006412(translation)	GO:0005622(intracellular);GO:0005840(ribosome);GO:0030529(intracellular ribonucleoprotein complex)	GO:0003735(structural constituent of ribosome)	K02995|RP-S8e, RPS8|http://www.genome.jp/dbget-bin/www_bget?ko:K02995	ko03010(Ribosome)	KOG3283(J)(40S ribosomal protein S8)	sp|P0CX39|RS8A_YEAST	sp|P0CX39|RS8A_YEAST 40S ribosomal protein S8-A OS=Saccharomyces cerevisiae (strain ATCC 204508 / S288c) GN=RPS8A PE=1 SV=1
TRINITY_DN3239_c0_g1_i1	TRINITY_DN3239_c0_g1	731	466.57	10787	1300.11	917.78	100	XP_009551934.1	hypothetical protein HETIRDRAFT_442196 [Heterobasidion irregulare TC 32-1]	GO:0006412(translation)	GO:0005622(intracellular);GO:0005840(ribosome)	GO:0003735(structural constituent of ribosome)	K02875|RP-L14e, RPL14|http://www.genome.jp/dbget-bin/www_bget?ko:K02875	ko03010(Ribosome)	KOG3421(J)(60S ribosomal protein L14)	sp|P36105|RL14A_YEAST	sp|P36105|RL14A_YEAST 60S ribosomal protein L14-A OS=Saccharomyces cerevisiae (strain ATCC 204508 / S288c) GN=RPL14A PE=1 SV=1
TRINITY_DN1239_c0_g1_i1	TRINITY_DN1239_c0_g1	1551	1286.44	29522	1290.49	910.98	100	XP_009544050.1	hypothetical protein HETIRDRAFT_408465 [Heterobasidion irregulare TC 32-1]	GO:0008152(metabolic process)	*	GO:0003824(catalytic activity);GO:0016747(transferase activity, transferring acyl groups other than amino-acyl groups)	K00626|E2.3.1.9, atoB|http://www.genome.jp/dbget-bin/www_bget?ko:K00626	ko02020(Two-component system);ko00310(Lysine degradation);ko00380(Tryptophan metabolism);ko00280(Valine, leucine and isoleucine degradation);ko00650(Butanoate metabolism);ko00630(Glyoxylate and dicarboxylate metabolism);ko00640(Propanoate metabolism);ko00620(Pyruvate metabolism);ko00720(Carbon fixation pathways in prokaryotes);ko00071(Fatty acid degradation);ko00072(Synthesis and degradation of k…	KOG1392(I)(Acetyl-CoA acetyltransferase)	sp|Q6GN02|THILB_XENLA	sp|Q6GN02|THILB_XENLA Acetyl-CoA acetyltransferase B, mitochondrial OS=Xenopus laevis GN=acat1-b PE=2 SV=1
TRINITY_DN4089_c0_g1_i2	TRINITY_DN4089_c0_g1	2114	1849.44	42081	1279.5	903.23	59.79	XP_007863173.1	Cerato-platanin [Gloeophyllum trabeum ATCC 11539]	*	*	*	*	*	*	*	*
TRINITY_DN7474_c0_g1_i2	TRINITY_DN7474_c0_g1	502	240.3	5456.46	1276.91	901.4	36.65	XP_007369811.1	aconitate hydratase [Dichomitus squalens LYAD-421 SS1]	GO:0008152(metabolic process);GO:0006099(tricarboxylic acid cycle);GO:0000002(mitochondrial genome maintenance)	GO:0005739(mitochondrion);GO:0005829(cytosol);GO:0005759(mitochondrial matrix);GO:0042645(mitochondrial nucleoid)	GO:0016829(lyase activity);GO:0051536(iron-sulfur cluster binding);GO:0003994(aconitate hydratase activity);GO:0051539(4 iron, 4 sulfur cluster binding);GO:0046872(metal ion binding);GO:0003697(single-stranded DNA binding);GO:0003690(double-stranded DNA binding)	K01681|ACO, acnA|http://www.genome.jp/dbget-bin/www_bget?ko:K01681	ko00020(Citrate cycle (TCA cycle));ko00630(Glyoxylate and dicarboxylate metabolism);ko00720(Carbon fixation pathways in prokaryotes);ko01210(2-Oxocarboxylic acid metabolism);ko01230(Biosynthesis of amino acids);ko01200(Carbon metabolism)	KOG0452(AJ)(RNA-binding translational regulator IRP (aconitase superfamily))	sp|C8VG90|ACON_EMENI	sp|C8VG90|ACON_EMENI Aconitate hydratase, mitochondrial OS=Emericella nidulans (strain FGSC A4 / ATCC 38163 / CBS 112.46 / NRRL 194 / M139) GN=acoA PE=2 SV=1
TRINITY_DN7382_c0_g1_i1	TRINITY_DN7382_c0_g1	1971	1706.44	38328	1263.05	891.62	100	XP_009552846.1	catalase [Heterobasidion irregulare TC 32-1]	GO:0042744(hydrogen peroxide catabolic process);GO:0055114(oxidation-reduction process);GO:0006979(response to oxidative stress)	*	GO:0004096(catalase activity);GO:0020037(heme binding);GO:0046872(metal ion binding);GO:0016491(oxidoreductase activity);GO:0004601(peroxidase activity)	K03781|katE, CAT, catB, srpA|http://www.genome.jp/dbget-bin/www_bget?ko:K03781	ko04146(Peroxisome);ko04068(FoxO signaling pathway);ko04016(MAPK signaling pathway - plant);ko04011(MAPK signaling pathway - yeast);ko00380(Tryptophan metabolism);ko00630(Glyoxylate and dicarboxylate metabolism);ko01200(Carbon metabolism);ko04211(Longevity regulating pathway - mammal);ko04213(Longevity regulating pathway - multiple species);ko04212(Longevity regulating pathway - worm)	KOG0047(P)(Catalase)	sp|O13289|CATA_CANAL	sp|O13289|CATA_CANAL Peroxisomal catalase OS=Candida albicans (strain SC5314 / ATCC MYA-2876) GN=CTA1 PE=2 SV=5
TRINITY_DN5547_c2_g1_i1	TRINITY_DN5547_c2_g1	224	19.84	440	1247.01	880.3	100	XP_007309679.1	hypothetical protein STEHIDRAFT_86251 [Stereum hirsutum FP-91666 SS1]	GO:0006351(transcription, DNA-templated);GO:0006355(regulation of transcription, DNA-templated)	GO:0005634(nucleus)	GO:0003677(DNA binding);GO:0000981(RNA polymerase II transcription factor activity, sequence-specific DNA binding);GO:0008270(zinc ion binding);GO:0046872(metal ion binding)	*	*	*	*	*
TRINITY_DN6324_c0_g1_i1	TRINITY_DN6324_c0_g1	251	33.05	720.61	1226.18	865.59	100	KIJ44244.1	hypothetical protein M422DRAFT_207888 [Sphaerobolus stellatus SS14]	*	*	GO:0005524(ATP binding);GO:0004386(helicase activity);GO:0003676(nucleic acid binding);GO:0016787(hydrolase activity)	K03257|EIF4A|http://www.genome.jp/dbget-bin/www_bget?ko:K03257	ko03013(RNA transport)	KOG0327(J)(Translation initiation factor 4F, helicase subunit (eIF-4A) and related helicases)	sp|Q7RV88|IF4A_NEUCR	sp|Q7RV88|IF4A_NEUCR ATP-dependent RNA helicase eIF4A OS=Neurospora crassa (strain ATCC 24698 / 74-OR23-1A / CBS 708.71 / DSM 1257 / FGSC 987) GN=tif-1 PE=3 SV=2
TRINITY_DN3140_c0_g1_i1	TRINITY_DN3140_c0_g1	567	303.7	6371.99	1179.85	832.88	100	XP_009549414.1	hypothetical protein HETIRDRAFT_441224 [Heterobasidion irregulare TC 32-1]	GO:0006412(translation)	GO:0005840(ribosome);GO:0005622(intracellular)	GO:0003735(structural constituent of ribosome)	K02917|RP-L35Ae, RPL35A|http://www.genome.jp/dbget-bin/www_bget?ko:K02917	ko03010(Ribosome)	KOG0887(J)(60S ribosomal protein L35A/L37)	sp|P05744|RL33A_YEAST	sp|P05744|RL33A_YEAST 60S ribosomal protein L33-A OS=Saccharomyces cerevisiae (strain ATCC 204508 / S288c) GN=RPL33A PE=1 SV=3
TRINITY_DN2552_c0_g1_i1	TRINITY_DN2552_c0_g1	5318	5053.44	103232	1148.74	810.92	100	XP_009548652.1	hypothetical protein HETIRDRAFT_477688 [Heterobasidion irregulare TC 32-1]	*	*	GO:0005524(ATP binding)	*	*	KOG0387(KL)(Transcription-coupled repair protein CSB/RAD26 (contains SNF2 family DNA-dependent ATPase domain))	sp|O60177|YG42_SCHPO	sp|O60177|YG42_SCHPO Uncharacterized ATP-dependent helicase C23E6.02 OS=Schizosaccharomyces pombe (strain 972 / ATCC 24843) GN=SPBC23E6.02 PE=3 SV=1
TRINITY_DN635_c0_g1_i1	TRINITY_DN635_c0_g1	2792	2527.44	51300	1141.39	805.73	100	XP_009551529.1	fungal hydrophobin [Heterobasidion irregulare TC 32-1]	*	GO:0009277(fungal-type cell wall)	GO:0005199(structural constituent of cell wall)	*	*	*	sp|P16933|SC3_SCHCO	sp|P16933|SC3_SCHCO Fruiting body protein SC3 OS=Schizophyllum commune GN=SC3 PE=1 SV=2
TRINITY_DN2817_c0_g1_i1	TRINITY_DN2817_c0_g1	771	506.51	10214	1133.98	800.5	100	KYQ37508.1	60S ribosomal protein L28 [Hypsizygus marmoreus]	GO:0006412(translation)	GO:0005622(intracellular);GO:0005840(ribosome);GO:0015934(large ribosomal subunit);GO:0030529(intracellular ribonucleoprotein complex);GO:0005634(nucleus)	GO:0003735(structural constituent of ribosome);GO:0003723(RNA binding)	K02900|RP-L27Ae, RPL27A|http://www.genome.jp/dbget-bin/www_bget?ko:K02900	ko03010(Ribosome)	KOG1742(J)(60s ribosomal protein L15/L27)	sp|P78987|RL27A_BLUGH	sp|P78987|RL27A_BLUGH 60S ribosomal protein L27a OS=Blumeria graminis f. sp. hordei PE=2 SV=1
TRINITY_DN4033_c0_g1_i1	TRINITY_DN4033_c0_g1	551	287.99	5778.43	1128.32	796.51	11.91	CDO76514.1	hypothetical protein BN946_scf184712.g4 [Trametes cinnabarina]	*	*	*	K13993|HSP20|http://www.genome.jp/dbget-bin/www_bget?ko:K13993	ko04141(Protein processing in endoplasmic reticulum)	KOG0710(O)(Molecular chaperone (small heat-shock protein Hsp26/Hsp42))	sp|Q9LNW0|HS178_ARATH	sp|Q9LNW0|HS178_ARATH 17.8 kDa class I heat shock protein OS=Arabidopsis thaliana GN=HSP17.8 PE=1 SV=1
TRINITY_DN733_c0_g1_i1	TRINITY_DN733_c0_g1	589	325.39	6511	1125.23	794.33	100	XP_009543927.1	hypothetical protein HETIRDRAFT_458098 [Heterobasidion irregulare TC 32-1]	GO:0006412(translation)	GO:0005840(ribosome);GO:0005622(intracellular)	GO:0003735(structural constituent of ribosome)	K02905|RP-L29e, RPL29|http://www.genome.jp/dbget-bin/www_bget?ko:K02905	ko03010(Ribosome)	KOG3504(J)(60S ribosomal protein L29)	sp|P05747|RL29_YEAST	sp|P05747|RL29_YEAST 60S ribosomal protein L29 OS=Saccharomyces cerevisiae (strain ATCC 204508 / S288c) GN=RPL29 PE=1 SV=3
TRINITY_DN3991_c0_g7_i1	TRINITY_DN3991_c0_g7	272	45.31	903.33	1121.2	791.48	100	OKY64353.1	Polyubiquitin 4 [Phlebia centrifuga]	GO:0016567(protein ubiquitination);GO:0051321(meiotic cell cycle)	GO:0005737(cytoplasm)	GO:0031386(protein tag)	K08770|UBC|http://www.genome.jp/dbget-bin/www_bget?ko:K08770	ko03320(PPAR signaling pathway)	KOG0001(OR)(Ubiquitin and ubiquitin-like proteins)	sp|Q1EC66|UBQ3_ARATH	sp|Q1EC66|UBQ3_ARATH Polyubiquitin 3 OS=Arabidopsis thaliana GN=UBQ3 PE=2 SV=1
TRINITY_DN4524_c0_g1_i4	TRINITY_DN4524_c0_g1	699	434.65	8545.63	1105.61	780.47	13.05	*	*	*	*	*	*	*	*	*	*
TRINITY_DN6019_c1_g1_i1	TRINITY_DN6019_c1_g1	1634	1369.44	26750	1098.44	775.42	100	KTB42736.1	putative Actin-1 [Moniliophthora roreri]	*	*	GO:0005524(ATP binding);GO:0000166(nucleotide binding)	K05692|ACTB_G1|http://www.genome.jp/dbget-bin/www_bget?ko:K05692	ko04210(Apoptosis);ko04810(Regulation of actin cytoskeleton);ko04520(Adherens junction);ko04510(Focal adhesion);ko04530(Tight junction);ko04145(Phagosome);ko04390(Hippo signaling pathway);ko04391(Hippo signaling pathway -fly);ko04015(Rap1 signaling pathway);ko04921(Oxytocin signaling pathway);ko04919(Thyroid hormone signaling pathway);ko04670(Leukocyte transendothelial migration);ko04611(Platelet…	KOG0676(Z)(Actin and related proteins)	sp|Q9Y702|ACT1_SCHCO	sp|Q9Y702|ACT1_SCHCO Actin-1 OS=Schizophyllum commune GN=ACT1 PE=2 SV=1
TRINITY_DN4161_c0_g1_i1	TRINITY_DN4161_c0_g1	243	28.82	560.99	1094.75	772.81	100	*	*	*	*	*	*	*	*	*	*
TRINITY_DN2481_c0_g2_i2	TRINITY_DN2481_c0_g2	413	156.67	2998.57	1076.25	759.75	82.1	XP_007863694.1	HSP20-like chaperone, partial [Gloeophyllum trabeum ATCC 11539]	*	*	*	K13993|HSP20|http://www.genome.jp/dbget-bin/www_bget?ko:K13993	ko04141(Protein processing in endoplasmic reticulum)	KOG0710(O)(Molecular chaperone (small heat-shock protein Hsp26/Hsp42))	sp|Q9LNW0|HS178_ARATH	sp|Q9LNW0|HS178_ARATH 17.8 kDa class I heat shock protein OS=Arabidopsis thaliana GN=HSP17.8 PE=1 SV=1
TRINITY_DN7900_c0_g1_i1	TRINITY_DN7900_c0_g1	2932	2667.44	50832.5	1071.63	756.49	60.17	XP_007307605.1	hypothetical protein STEHIDRAFT_101770 [Stereum hirsutum FP-91666 SS1]	GO:0019538(protein metabolic process);GO:0070389(chaperone cofactor-dependent protein refolding);GO:0070370(cellular heat acclimation);GO:0042026(protein refolding);GO:0071218(cellular response to misfolded protein);GO:0043335(protein unfolding);GO:0035617(stress granule disassembly);GO:0070414(trehalose metabolism in response to heat stress);GO:0001319(inheritance of oxidatively modified protein…	GO:0005737(cytoplasm);GO:0005829(cytosol);GO:0005635(nuclear envelope);GO:0072380(TRC complex);GO:0005634(nucleus)	GO:0005524(ATP binding);GO:0000166(nucleotide binding);GO:0051087(chaperone binding);GO:0051082(unfolded protein binding);GO:0043531(ADP binding);GO:0051787(misfolded protein binding);GO:0042623(ATPase activity, coupled);GO:0016887(ATPase activity)	K03695|clpB|http://www.genome.jp/dbget-bin/www_bget?ko:K03695	ko04213(Longevity regulating pathway - multiple species)	KOG1051(O)(Chaperone HSP104 and related ATP-dependent Clp proteases)	sp|O94641|HS104_SCHPO	sp|O94641|HS104_SCHPO Heat shock protein 104 OS=Schizosaccharomyces pombe (strain 972 / ATCC 24843) GN=hsp104 PE=3 SV=1
TRINITY_DN6501_c1_g2_i2	TRINITY_DN6501_c1_g2	2338	2073.44	39178.8	1062.57	750.09	87.55	XP_009540660.1	hypothetical protein HETIRDRAFT_456611 [Heterobasidion irregulare TC 32-1]	*	*	*	*	*	*	*	*
TRINITY_DN3991_c0_g4_i8	TRINITY_DN3991_c0_g4	438	179.6	3383.07	1059.26	747.76	9.64	XP_018268253.1	hypothetical protein RHOBADRAFT_18445 [Rhodotorula graminis WP1]	GO:0016567(protein ubiquitination);GO:0051321(meiotic cell cycle)	GO:0005737(cytoplasm)	GO:0031386(protein tag)	K08770|UBC|http://www.genome.jp/dbget-bin/www_bget?ko:K08770	ko03320(PPAR signaling pathway)	KOG0001(OR)(Ubiquitin and ubiquitin-like proteins)	sp|P0CG74|UBI4P_CANAX	sp|P0CG74|UBI4P_CANAX Polyubiquitin OS=Candida albicans GN=UBI4 PE=1 SV=1
TRINITY_DN2228_c0_g1_i1	TRINITY_DN2228_c0_g1	471	210.6	3967	1059.24	747.74	100	XP_009545239.1	hypothetical protein HETIRDRAFT_148489 [Heterobasidion irregulare TC 32-1]	*	GO:0005739(mitochondrion)	GO:0004129(cytochrome-c oxidase activity)	K02267|COX6B|http://www.genome.jp/dbget-bin/www_bget?ko:K02267	ko00190(Oxidative phosphorylation);ko04260(Cardiac muscle contraction)	KOG3057(C)(Cytochrome c oxidase, subunit VIb/COX12)	sp|O94581|COX12_SCHPO	sp|O94581|COX12_SCHPO Cytochrome c oxidase subunit 6B OS=Schizosaccharomyces pombe (strain 972 / ATCC 24843) GN=cox12 PE=3 SV=2
TRINITY_DN690_c0_g1_i1	TRINITY_DN690_c0_g1	615	351.11	6506	1041.99	735.57	100	XP_009541225.1	hypothetical protein HETIRDRAFT_247837, partial [Heterobasidion irregulare TC 32-1]	GO:0006412(translation)	GO:0005840(ribosome);GO:0005622(intracellular)	GO:0003735(structural constituent of ribosome)	K02891|RP-L22e, RPL22|http://www.genome.jp/dbget-bin/www_bget?ko:K02891	ko03010(Ribosome)	KOG3434(J)(60S ribosomal protein L22)	sp|Q54GK6|RL222_DICDI	sp|Q54GK6|RL222_DICDI 60S ribosomal protein L22 2 OS=Dictyostelium discoideum GN=rpl22a PE=3 SV=1
TRINITY_DN3164_c0_g1_i1	TRINITY_DN3164_c0_g1	582	318.48	5892.87	1040.5	734.51	100	XP_001837796.2	hypothetical protein CC1G_11441 [Coprinopsis cinerea okayama7#130]	GO:0006412(translation)	GO:0005840(ribosome);GO:0005622(intracellular)	GO:0003735(structural constituent of ribosome);GO:0046872(metal ion binding)	K02983|RP-S30e, RPS30|http://www.genome.jp/dbget-bin/www_bget?ko:K02983	ko03010(Ribosome)	KOG0009(JO)(Ubiquitin-like/40S ribosomal S30 protein fusion)	sp|P0CT63|RS30_SCHPO	sp|P0CT63|RS30_SCHPO 40S ribosomal protein S30-B OS=Schizosaccharomyces pombe (strain 972 / ATCC 24843) GN=rps3002 PE=3 SV=1
TRINITY_DN7393_c1_g1_i1	TRINITY_DN7393_c1_g1	2161	1896.44	34895	1034.71	730.43	54.87	XP_009544155.1	hypothetical protein HETIRDRAFT_473128 [Heterobasidion irregulare TC 32-1]	*	*	*	K09553|STIP1|http://www.genome.jp/dbget-bin/www_bget?ko:K09553	*	KOG0553(R)(TPR repeat-containing protein)	sp|Q9USI5|STI1_SCHPO	sp|Q9USI5|STI1_SCHPO Heat shock protein sti1 homolog OS=Schizosaccharomyces pombe (strain 972 / ATCC 24843) GN=sti1 PE=3 SV=1
TRINITY_DN7669_c0_g1_i6	TRINITY_DN7669_c0_g1	2141	1876.44	34478.4	1033.26	729.4	68.65	XP_009545340.1	NADP-dependent oxidoreductases 1 [Heterobasidion irregulare TC 32-1]	GO:0055114(oxidation-reduction process)	*	GO:0016491(oxidoreductase activity);GO:0008270(zinc ion binding)	K07119|K07119|http://www.genome.jp/dbget-bin/www_bget?ko:K07119	*	KOG1196(R)(Predicted NAD-dependent oxidoreductase)	sp|O34812|YFMJ_BACSU	sp|O34812|YFMJ_BACSU Putative NADP-dependent oxidoreductase YfmJ OS=Bacillus subtilis (strain 168) GN=yfmJ PE=2 SV=1
TRINITY_DN3006_c0_g1_i1	TRINITY_DN3006_c0_g1	882	617.45	11256	1025.13	723.67	100	XP_007318267.1	hypothetical protein SERLADRAFT_467241 [Serpula lacrymans var. lacrymans S7.9]	*	*	*	*	*	*	sp|P0CP28|NPC2_CRYNJ	sp|P0CP28|NPC2_CRYNJ Phosphatidylglycerol/phosphatidylinositol transfer protein OS=Cryptococcus neoformans var. neoformans serotype D (strain JEC21 / ATCC MYA-565) GN=NPC2 PE=3 SV=1
TRINITY_DN4734_c0_g1_i1	TRINITY_DN4734_c0_g1	1146	881.44	16026	1022.42	721.75	100	XP_009545355.1	hypothetical protein HETIRDRAFT_450757 [Heterobasidion irregulare TC 32-1]	*	*	*	*	*	*	*	*
TRINITY_DN3470_c0_g1_i1	TRINITY_DN3470_c0_g1	873	608.45	11056	1021.81	721.32	100	XP_009543896.1	hypothetical protein HETIRDRAFT_314679 [Heterobasidion irregulare TC 32-1]	GO:0006412(translation)	GO:0005622(intracellular);GO:0005840(ribosome);GO:0030529(intracellular ribonucleoprotein complex);GO:0022627(cytosolic small ribosomal subunit)	GO:0003735(structural constituent of ribosome)	K02951|RP-S12e, RPS12|http://www.genome.jp/dbget-bin/www_bget?ko:K02951	ko03010(Ribosome)	KOG3406(J)(40S ribosomal protein S12)	sp|P25398|RS12_HUMAN	sp|P25398|RS12_HUMAN 40S ribosomal protein S12 OS=Homo sapiens GN=RPS12 PE=1 SV=3
TRINITY_DN2822_c0_g1_i1	TRINITY_DN2822_c0_g1	883	618.45	11218	1020.02	720.06	100	XP_009549272.1	hypothetical protein HETIRDRAFT_410838 [Heterobasidion irregulare TC 32-1]	GO:0006412(translation)	GO:0005840(ribosome);GO:0030529(intracellular ribonucleoprotein complex);GO:0015935(small ribosomal subunit)	GO:0003735(structural constituent of ribosome);GO:0003723(RNA binding)	K02958|RP-S15e, RPS15|http://www.genome.jp/dbget-bin/www_bget?ko:K02958	ko03010(Ribosome)	KOG0898(J)(40S ribosomal protein S15)	sp|P34737|RS15_PODAS	sp|P34737|RS15_PODAS 40S ribosomal protein S15 OS=Podospora anserina GN=RPS15 PE=3 SV=1
TRINITY_DN7099_c0_g2_i2	TRINITY_DN7099_c0_g2	239	26.8	483.84	1015.28	716.71	87.99	XP_007860995.1	hypothetical protein GLOTRDRAFT_135277 [Gloeophyllum trabeum ATCC 11539]	*	*	*	*	*	*	*	*
TRINITY_DN3309_c0_g2_i1	TRINITY_DN3309_c0_g2	353	104.61	1870.3	1005.42	709.75	100	XP_008033823.1	ribosomal protein S13 [Trametes versicolor FP-101664 SS1]	GO:0006412(translation)	GO:0005622(intracellular);GO:0005840(ribosome);GO:0030529(intracellular ribonucleoprotein complex)	GO:0003735(structural constituent of ribosome);GO:0003723(RNA binding);GO:0003676(nucleic acid binding)	K02964|RP-S18e, RPS18|http://www.genome.jp/dbget-bin/www_bget?ko:K02964	ko03010(Ribosome)	KOG3311(J)(Ribosomal protein S18)	sp|P0CT67|RS18B_SCHPO	sp|P0CT67|RS18B_SCHPO 40S ribosomal protein S18-B OS=Schizosaccharomyces pombe (strain 972 / ATCC 24843) GN=rps1802 PE=3 SV=1
TRINITY_DN7252_c0_g1_i1	TRINITY_DN7252_c0_g1	1057	792.44	14159	1004.76	709.29	100	XP_009542966.1	hypothetical protein HETIRDRAFT_471579 [Heterobasidion irregulare TC 32-1]	GO:0006950(response to stress)	*	GO:0051087(chaperone binding);GO:0001671(ATPase activator activity)	*	*	KOG2936(S)(Uncharacterized conserved protein)	sp|Q9P782|YNY8_SCHPO	sp|Q9P782|YNY8_SCHPO Uncharacterized protein C1711.08 OS=Schizosaccharomyces pombe (strain 972 / ATCC 24843) GN=SPBC1711.08 PE=2 SV=1
TRINITY_DN3276_c0_g1_i1	TRINITY_DN3276_c0_g1	693	428.67	7611	998.42	704.81	100	XP_009540857.1	hypothetical protein HETIRDRAFT_377528 [Heterobasidion irregulare TC 32-1]	GO:0006412(translation)	GO:0005840(ribosome);GO:0030529(intracellular ribonucleoprotein complex)	GO:0003735(structural constituent of ribosome)	K02960|RP-S16e, RPS16|http://www.genome.jp/dbget-bin/www_bget?ko:K02960	ko03010(Ribosome)	KOG1753(J)(40S ribosomal protein S16)	sp|Q759L8|RS16_ASHGO	sp|Q759L8|RS16_ASHGO 40S ribosomal protein S16 OS=Ashbya gossypii (strain ATCC 10895 / CBS 109.51 / FGSC 9923 / NRRL Y-1056) GN=RPS16 PE=3 SV=1
TRINITY_DN2902_c0_g2_i1	TRINITY_DN2902_c0_g2	1419	1154.44	20481.7	997.68	704.28	99.77	*	*	*	*	*	*	*	*	*	*
TRINITY_DN3911_c0_g1_i1	TRINITY_DN3911_c0_g1	1127	862.44	15289.2	996.9	703.74	91.36	XP_009549725.1	hypothetical protein HETIRDRAFT_441342 [Heterobasidion irregulare TC 32-1]	GO:0042254(ribosome biogenesis)	GO:0030529(intracellular ribonucleoprotein complex)	*	K02936|RP-L7Ae, RPL7A|http://www.genome.jp/dbget-bin/www_bget?ko:K02936	ko03010(Ribosome)	KOG3166(J)(60S ribosomal protein L7A)	sp|O13672|RL8_SCHPO	sp|O13672|RL8_SCHPO 60S ribosomal protein L8 OS=Schizosaccharomyces pombe (strain 972 / ATCC 24843) GN=rpl8 PE=1 SV=3
TRINITY_DN5585_c2_g2_i2	TRINITY_DN5585_c2_g2	1416	1151.44	20374.1	995.03	702.41	96.11	XP_009545285.1	hypothetical protein HETIRDRAFT_439564 [Heterobasidion irregulare TC 32-1]	*	*	GO:0015035(protein disulfide oxidoreductase activity)	*	*	*	*	*
TRINITY_DN1261_c0_g1_i1	TRINITY_DN1261_c0_g1	984	719.44	12728	994.86	702.3	100	XP_009542526.1	hypothetical protein HETIRDRAFT_438386 [Heterobasidion irregulare TC 32-1]	*	GO:0005840(ribosome);GO:0030529(intracellular ribonucleoprotein complex)	*	K02937|RP-L7e, RPL7|http://www.genome.jp/dbget-bin/www_bget?ko:K02937	ko03010(Ribosome)	KOG3184(J)(60S ribosomal protein L7)	sp|Q7SBD5|RL7_NEUCR	sp|Q7SBD5|RL7_NEUCR 60S ribosomal protein L7 OS=Neurospora crassa (strain ATCC 24698 / 74-OR23-1A / CBS 708.71 / DSM 1257 / FGSC 987) GN=rpl-7 PE=3 SV=2
TRINITY_DN624_c0_g1_i1	TRINITY_DN624_c0_g1	835	570.46	9772	963.28	680	100	XP_007298295.1	60S ribosomal protein L15 [Stereum hirsutum FP-91666 SS1]	GO:0006412(translation)	GO:0005622(intracellular);GO:0005840(ribosome);GO:0030529(intracellular ribonucleoprotein complex)	GO:0003735(structural constituent of ribosome)	K02877|RP-L15e, RPL15|http://www.genome.jp/dbget-bin/www_bget?ko:K02877	ko03010(Ribosome)	KOG1678(J)(60s ribosomal protein L15)	sp|Q9US22|RL15B_SCHPO	sp|Q9US22|RL15B_SCHPO 60S ribosomal protein L15-B OS=Schizosaccharomyces pombe (strain 972 / ATCC 24843) GN=rpl1502 PE=1 SV=1
TRINITY_DN4895_c1_g1_i2	TRINITY_DN4895_c1_g1	766	501.52	8487.44	951.67	671.81	28.82	XP_009548367.1	glyceraldehyde 3-phosphate dehydrogenase [Heterobasidion irregulare TC 32-1]	GO:0006006(glucose metabolic process);GO:0055114(oxidation-reduction process);GO:0006096(glycolytic process)	*	GO:0050661(NADP binding);GO:0016620(oxidoreductase activity, acting on the aldehyde or oxo group of donors, NAD or NADP as acceptor);GO:0016491(oxidoreductase activity);GO:0004365(glyceraldehyde-3-phosphate dehydrogenase (NAD+) (phosphorylating) activity);GO:0051287(NAD binding)	K00134|GAPDH, gapA|http://www.genome.jp/dbget-bin/www_bget?ko:K00134	ko04066(HIF-1 signaling pathway);ko00010(Glycolysis / Gluconeogenesis);ko00710(Carbon fixation in photosynthetic organisms);ko01230(Biosynthesis of amino acids);ko01200(Carbon metabolism)	KOG0657(G)(Glyceraldehyde 3-phosphate dehydrogenase)	sp|P55070|G3P_LACDT	sp|P55070|G3P_LACDT Glyceraldehyde-3-phosphate dehydrogenase (Fragment) OS=Lactarius deterrimus GN=GPD PE=3 SV=1
TRINITY_DN8022_c0_g15_i3	TRINITY_DN8022_c0_g15	606	342.2	5741.64	943.53	666.06	72.69	*	*	*	*	*	*	*	*	*	*
TRINITY_DN3732_c0_g1_i1	TRINITY_DN3732_c0_g1	618	354.09	5897	936.52	661.11	100	XP_009550511.1	hypothetical protein HETIRDRAFT_65332 [Heterobasidion irregulare TC 32-1]	GO:0006412(translation)	GO:0005840(ribosome);GO:0005622(intracellular)	GO:0003735(structural constituent of ribosome)	K02910|RP-L31e, RPL31|http://www.genome.jp/dbget-bin/www_bget?ko:K02910	ko03010(Ribosome)	KOG0893(J)(60S ribosomal protein L31)	sp|Q9M573|RL31_PERFR	sp|Q9M573|RL31_PERFR 60S ribosomal protein L31 OS=Perilla frutescens GN=RPL31 PE=2 SV=1
TRINITY_DN4059_c0_g1_i1	TRINITY_DN4059_c0_g1	1137	872.44	14240	917.85	647.93	100	XP_007304899.1	hypothetical protein STEHIDRAFT_131679 [Stereum hirsutum FP-91666 SS1]	GO:0055085(transmembrane transport);GO:0044070(regulation of anion transport);GO:0006820(anion transport)	GO:0005741(mitochondrial outer membrane)	GO:0008308(voltage-gated anion channel activity)	K15040|VDAC2|http://www.genome.jp/dbget-bin/www_bget?ko:K15040	ko04216(Ferroptosis);ko04217(Necroptosis);ko04020(Calcium signaling pathway);ko04022(cGMP - PKG signaling pathway);ko04621(NOD-like receptor signaling pathway)	KOG3126(P)(Porin/voltage-dependent anion-selective channel protein)	sp|P07144|VDAC_NEUCR	sp|P07144|VDAC_NEUCR Mitochondrial outer membrane protein porin OS=Neurospora crassa (strain ATCC 24698 / 74-OR23-1A / CBS 708.71 / DSM 1257 / FGSC 987) GN=B7H23.070 PE=2 SV=1
TRINITY_DN6324_c0_g2_i1	TRINITY_DN6324_c0_g2	1631	1366.44	22227.4	914.73	645.73	100	XP_007300805.1	DEAD-domain-containing protein [Stereum hirsutum FP-91666 SS1]	*	*	GO:0005524(ATP binding);GO:0004386(helicase activity);GO:0003676(nucleic acid binding);GO:0016787(hydrolase activity)	K03257|EIF4A|http://www.genome.jp/dbget-bin/www_bget?ko:K03257	ko03013(RNA transport)	KOG0327(J)(Translation initiation factor 4F, helicase subunit (eIF-4A) and related helicases)	sp|Q4P331|IF4A_USTMA	sp|Q4P331|IF4A_USTMA ATP-dependent RNA helicase eIF4A OS=Ustilago maydis (strain 521 / FGSC 9021) GN=TIF1 PE=3 SV=1
TRINITY_DN4033_c0_g1_i3	TRINITY_DN4033_c0_g1	343	96.47	1565.91	912.82	644.38	9.63	XP_007381317.1	HSP20-like chaperone [Punctularia strigosozonata HHB-11173 SS5]	*	*	*	K13993|HSP20|http://www.genome.jp/dbget-bin/www_bget?ko:K13993	ko04141(Protein processing in endoplasmic reticulum)	*	sp|O14368|HSP16_SCHPO	sp|O14368|HSP16_SCHPO Heat shock protein 16 OS=Schizosaccharomyces pombe (strain 972 / ATCC 24843) GN=hsp16 PE=1 SV=1
TRINITY_DN2158_c0_g1_i1	TRINITY_DN2158_c0_g1	473	212.5	3446.58	912.05	643.84	100	CEL58651.1	60S ribosomal protein L39 OS=Candida albicans GN=RPL39 PE=3 SV=1 [Rhizoctonia solani AG-1 IB]	GO:0006412(translation)	GO:0005840(ribosome);GO:0005622(intracellular)	GO:0003735(structural constituent of ribosome)	K02924|RP-L39e, RPL39|http://www.genome.jp/dbget-bin/www_bget?ko:K02924	ko03010(Ribosome)	KOG0002(J)(60s ribosomal protein L39)	sp|Q96W55|RL39_CANAX	sp|Q96W55|RL39_CANAX 60S ribosomal protein L39 OS=Candida albicans GN=RPL39 PE=3 SV=1
TRINITY_DN3991_c0_g4_i10	TRINITY_DN3991_c0_g4	393	138.79	2233.65	905	638.86	8.24	CUA67019.1	Polyubiquitin-C [Rhizoctonia solani]	*	GO:0005737(cytoplasm)	*	K08770|UBC|http://www.genome.jp/dbget-bin/www_bget?ko:K08770	ko03320(PPAR signaling pathway)	KOG0001(OR)(Ubiquitin and ubiquitin-like proteins)	sp|P0CG63|UBI4P_YEAST	sp|P0CG63|UBI4P_YEAST Polyubiquitin OS=Saccharomyces cerevisiae (strain ATCC 204508 / S288c) GN=UBI4 PE=1 SV=1
TRINITY_DN4349_c0_g1_i1	TRINITY_DN4349_c0_g1	1342	1077.44	17226	899.06	634.67	100	XP_009552730.1	hypothetical protein HETIRDRAFT_482007 [Heterobasidion irregulare TC 32-1]	*	GO:0016020(membrane);GO:0016021(integral component of membrane)	*	*	*	*	*	*
TRINITY_DN6903_c0_g1_i1	TRINITY_DN6903_c0_g1	4722	4457.44	71250	898.87	634.53	100	XP_009549634.1	P-type ATPase [Heterobasidion irregulare TC 32-1]	GO:0006754(ATP biosynthetic process);GO:0006810(transport);GO:0015992(proton transport);GO:0006811(ion transport)	GO:0016020(membrane);GO:0016021(integral component of membrane)	GO:0046872(metal ion binding);GO:0008553(hydrogen-exporting ATPase activity, phosphorylative mechanism);GO:0005524(ATP binding);GO:0000166(nucleotide binding);GO:0016787(hydrolase activity);GO:0016887(ATPase activity)	K01535|PMA1, PMA2|http://www.genome.jp/dbget-bin/www_bget?ko:K01535	ko00190(Oxidative phosphorylation)	KOG0205(P)(Plasma membrane H+-transporting ATPase)	sp|Q9M2A0|PMA8_ARATH	sp|Q9M2A0|PMA8_ARATH ATPase 8, plasma membrane-type OS=Arabidopsis thaliana GN=AHA8 PE=3 SV=1
TRINITY_DN4033_c0_g4_i1	TRINITY_DN4033_c0_g4	227	21.15	337.28	896.67	632.98	100	KZT05094.1	small heat shock protein [Laetiporus sulphureus 93-53]	*	*	*	K13993|HSP20|http://www.genome.jp/dbget-bin/www_bget?ko:K13993	ko04141(Protein processing in endoplasmic reticulum)	*	*	*
TRINITY_DN2158_c0_g2_i1	TRINITY_DN2158_c0_g2	473	212.5	3377.42	893.74	630.92	100	KIM69276.1	hypothetical protein SCLCIDRAFT_1208702 [Scleroderma citrinum Foug A]	GO:0006412(translation)	GO:0005840(ribosome);GO:0005622(intracellular)	GO:0003735(structural constituent of ribosome)	K02924|RP-L39e, RPL39|http://www.genome.jp/dbget-bin/www_bget?ko:K02924	ko03010(Ribosome)	KOG0002(J)(60s ribosomal protein L39)	sp|Q96W55|RL39_CANAX	sp|Q96W55|RL39_CANAX 60S ribosomal protein L39 OS=Candida albicans GN=RPL39 PE=3 SV=1
TRINITY_DN2873_c0_g1_i1	TRINITY_DN2873_c0_g1	1145	880.44	13990	893.54	630.77	100	EMD37380.1	hypothetical protein CERSUDRAFT_114053 [Gelatoporia subvermispora B]	GO:0000398(mRNA splicing, via spliceosome)	GO:0089701(U2AF)	GO:0003723(RNA binding);GO:0000166(nucleotide binding);GO:0003676(nucleic acid binding);GO:0046872(metal ion binding)	K12836|U2AF1|http://www.genome.jp/dbget-bin/www_bget?ko:K12836	ko03040(Spliceosome)	KOG2202(A)(U2 snRNP splicing factor, small subunit, and related proteins)	sp|Q09176|U2AF1_SCHPO	sp|Q09176|U2AF1_SCHPO Splicing factor U2AF 23 kDa subunit OS=Schizosaccharomyces pombe (strain 972 / ATCC 24843) GN=SPAP8A3.06 PE=1 SV=2
TRINITY_DN7944_c0_g1_i1	TRINITY_DN7944_c0_g1	2588	2323.44	36880	892.6	630.11	100	XP_009547862.1	hypothetical protein HETIRDRAFT_385937 [Heterobasidion irregulare TC 32-1]	*	GO:0005829(cytosol);GO:0005634(nucleus)	GO:0005524(ATP binding);GO:0000166(nucleotide binding)	K09489|HSPA4|http://www.genome.jp/dbget-bin/www_bget?ko:K09489	ko04530(Tight junction);ko04612(Antigen processing and presentation)	KOG0101(O)(Molecular chaperones HSP70/HSC70, HSP70 superfamily)	sp|O74225|HSP88_NEUCR	sp|O74225|HSP88_NEUCR Heat shock protein hsp88 OS=Neurospora crassa (strain ATCC 24698 / 74-OR23-1A / CBS 708.71 / DSM 1257 / FGSC 987) GN=hsp88 PE=1 SV=1
TRINITY_DN2333_c0_g2_i1	TRINITY_DN2333_c0_g2	1403	1138.44	18053.5	891.76	629.51	100	*	*	*	*	*	*	*	*	*	*
TRINITY_DN3991_c0_g6_i1	TRINITY_DN3991_c0_g6	245	29.85	472.73	890.57	628.68	100	KZT06890.1	polyubiquitin [Laetiporus sulphureus 93-53]	GO:0016567(protein ubiquitination);GO:0051321(meiotic cell cycle)	GO:0005737(cytoplasm)	GO:0031386(protein tag)	K08770|UBC|http://www.genome.jp/dbget-bin/www_bget?ko:K08770	ko03320(PPAR signaling pathway)	KOG0001(OR)(Ubiquitin and ubiquitin-like proteins)	sp|Q3E7T8|UBQ14_ARATH	sp|Q3E7T8|UBQ14_ARATH Polyubiquitin 14 OS=Arabidopsis thaliana GN=UBQ14 PE=2 SV=2
TRINITY_DN1452_c0_g1_i1	TRINITY_DN1452_c0_g1	1012	747.44	11798	887.63	626.6	100	KIM87567.1	hypothetical protein PILCRDRAFT_815123 [Piloderma croceum F 1598]	GO:0007264(small GTPase mediated signal transduction)	*	GO:0005525(GTP binding)	K07874|RAB1A|http://www.genome.jp/dbget-bin/www_bget?ko:K07874	*	KOG0079(R)(GTP-binding protein H-ray, small G protein superfamily)	sp|P33723|YPT1_NEUCR	sp|P33723|YPT1_NEUCR GTP-binding protein ypt1 OS=Neurospora crassa (strain ATCC 24698 / 74-OR23-1A / CBS 708.71 / DSM 1257 / FGSC 987) GN=ypt-1 PE=3 SV=1
TRINITY_DN4481_c0_g1_i1	TRINITY_DN4481_c0_g1	1329	1064.44	16793	887.16	626.27	100	XP_009542938.1	hypothetical protein HETIRDRAFT_380456 [Heterobasidion irregulare TC 32-1]	GO:0006525(arginine metabolic process)	*	GO:0046872(metal ion binding);GO:0016813(hydrolase activity, acting on carbon-nitrogen (but not peptide) bonds, in linear amidines);GO:0016787(hydrolase activity);GO:0004053(arginase activity)	K01476|E3.5.3.1, rocF, arg|http://www.genome.jp/dbget-bin/www_bget?ko:K01476	ko00330(Arginine and proline metabolism);ko00220(Arginine biosynthesis);ko01230(Biosynthesis of amino acids)	KOG2964(E)(Arginase family protein)	sp|P33280|ARGI_NEUCR	sp|P33280|ARGI_NEUCR Arginase OS=Neurospora crassa (strain ATCC 24698 / 74-OR23-1A / CBS 708.71 / DSM 1257 / FGSC 987) GN=aga-1 PE=1 SV=3
TRINITY_DN6286_c0_g1_i1	TRINITY_DN6286_c0_g1	1364	1099.44	17158	877.59	619.51	100	XP_007305293.1	60S ribosomal protein L3 [Stereum hirsutum FP-91666 SS1]	GO:0006412(translation)	GO:0005840(ribosome);GO:0005622(intracellular);GO:0030529(intracellular ribonucleoprotein complex)	GO:0003735(structural constituent of ribosome)	K02925|RP-L3e, RPL3|http://www.genome.jp/dbget-bin/www_bget?ko:K02925	ko03010(Ribosome)	KOG0746(J)(60S ribosomal protein L3 and related proteins)	sp|Q8NKF4|RL3_ASPFU	sp|Q8NKF4|RL3_ASPFU 60S ribosomal protein L3 OS=Neosartorya fumigata (strain ATCC MYA-4609 / Af293 / CBS 101355 / FGSC A1100) GN=rpl3 PE=1 SV=2
TRINITY_DN2953_c0_g1_i1	TRINITY_DN2953_c0_g1	771	506.51	7902	877.29	619.3	100	XP_007864355.1	hypothetical protein GLOTRDRAFT_58429 [Gloeophyllum trabeum ATCC 11539]	GO:0006950(response to stress)	*	*	*	*	*	*	*
TRINITY_DN2488_c0_g1_i2	TRINITY_DN2488_c0_g1	957	692.44	10655.3	865.33	610.86	79.46	XP_009543911.1	hypothetical protein HETIRDRAFT_155403 [Heterobasidion irregulare TC 32-1]	*	*	*	*	*	*	*	*
TRINITY_DN4089_c0_g1_i1	TRINITY_DN4089_c0_g1	2129	1864.44	28527	860.41	607.38	40.21	XP_007863173.1	Cerato-platanin [Gloeophyllum trabeum ATCC 11539]	*	*	*	*	*	*	sp|O60022|AL15_ASPFU	sp|O60022|AL15_ASPFU Allergen Asp f 15 OS=Neosartorya fumigata (strain ATCC MYA-4609 / Af293 / CBS 101355 / FGSC A1100) GN=AFUA_2G12630 PE=1 SV=1
TRINITY_DN4501_c0_g1_i1	TRINITY_DN4501_c0_g1	1128	863.44	13209	860.27	607.28	100	XP_007308233.1	guanine nucleotide binding protein beta subunit [Stereum hirsutum FP-91666 SS1]	GO:0001403(invasive growth in response to glucose limitation);GO:0032995(regulation of fungal-type cell wall biogenesis);GO:0010255(glucose mediated signaling pathway);GO:0031139(positive regulation of conjugation with cellular fusion);GO:0050790(regulation of catalytic activity);GO:0017148(negative regulation of translation);GO:0034613(cellular protein localization);GO:0060733(regulation of eIF2…	GO:0005737(cytoplasm);GO:0022627(cytosolic small ribosomal subunit)	GO:0043022(ribosome binding);GO:0001965(G-protein alpha-subunit binding);GO:0004871(signal transducer activity);GO:0005092(GDP-dissociation inhibitor activity);GO:0005080(protein kinase C binding)	K14753|RACK1|http://www.genome.jp/dbget-bin/www_bget?ko:K14753	*	KOG0279(T)(G protein beta subunit-like protein)	sp|Q01369|GBLP_NEUCR	sp|Q01369|GBLP_NEUCR Guanine nucleotide-binding protein subunit beta-like protein OS=Neurospora crassa (strain ATCC 24698 / 74-OR23-1A / CBS 708.71 / DSM 1257 / FGSC 987) GN=cpc-2 PE=3 SV=1
TRINITY_DN4568_c0_g1_i1	TRINITY_DN4568_c0_g1	4829	4564.44	69400	855	603.57	100	XP_009540770.1	ABC transporter [Heterobasidion irregulare TC 32-1]	GO:0006810(transport)	GO:0016020(membrane);GO:0016021(integral component of membrane)	GO:0005524(ATP binding);GO:0000166(nucleotide binding);GO:0016887(ATPase activity);GO:0042626(ATPase activity, coupled to transmembrane movement of substances)	*	*	KOG0065(Q)(Pleiotropic drug resistance proteins (PDR1-15), ABC superfamily)	sp|I1RL06|ZRA1_GIBZE	sp|I1RL06|ZRA1_GIBZE ZEB2-regulated ABC transporter 1 OS=Gibberella zeae (strain PH-1 / ATCC MYA-4620 / FGSC 9075 / NRRL 31084) GN=ZRA1 PE=2 SV=1
TRINITY_DN5457_c0_g1_i1	TRINITY_DN5457_c0_g1	1602	1337.44	20259.6	851.83	601.33	56.65	OJT02252.1	DnaJ subfamily B member 4 -like protein [Trametes pubescens]	GO:0006457(protein folding)	*	GO:0051082(unfolded protein binding)	K09510|DNAJB4|http://www.genome.jp/dbget-bin/www_bget?ko:K09510	*	KOG0712(O)(Molecular chaperone (DnaJ superfamily))	sp|Q09912|PSI1_SCHPO	sp|Q09912|PSI1_SCHPO Protein psi1 OS=Schizosaccharomyces pombe (strain 972 / ATCC 24843) GN=psi1 PE=2 SV=2
TRINITY_DN7393_c1_g1_i2	TRINITY_DN7393_c1_g1	1756	1491.44	22576	851.21	600.89	45.13	XP_009544155.1	hypothetical protein HETIRDRAFT_473128 [Heterobasidion irregulare TC 32-1]	*	*	*	K09553|STIP1|http://www.genome.jp/dbget-bin/www_bget?ko:K09553	*	KOG0553(R)(TPR repeat-containing protein)	*	*
TRINITY_DN5365_c0_g1_i1	TRINITY_DN5365_c0_g1	3160	2895.44	43727	849.24	599.5	100	XP_009549009.1	hypothetical protein HETIRDRAFT_386881 [Heterobasidion irregulare TC 32-1]	GO:0055114(oxidation-reduction process)	*	GO:0003824(catalytic activity);GO:0018580(nitronate monooxygenase activity);GO:0051213(dioxygenase activity)	*	*	*	sp|O06179|Y1533_MYCTU	sp|O06179|Y1533_MYCTU Putative monooxygenase Rv1533 OS=Mycobacterium tuberculosis (strain ATCC 25618 / H37Rv) GN=Rv1533 PE=1 SV=1
TRINITY_DN3469_c0_g1_i1	TRINITY_DN3469_c0_g1	701	436.64	6563.78	845.32	596.73	56.73	XP_007309958.1	ribosomal protein S12/S23 [Stereum hirsutum FP-91666 SS1]	GO:0006412(translation)	GO:0005840(ribosome);GO:0015935(small ribosomal subunit);GO:0005622(intracellular);GO:0030529(intracellular ribonucleoprotein complex)	GO:0003735(structural constituent of ribosome)	K02973|RP-S23e, RPS23|http://www.genome.jp/dbget-bin/www_bget?ko:K02973	ko03010(Ribosome)	KOG1750(J)(Mitochondrial/chloroplast ribosomal protein S12)	sp|Q9HE74|RS23_NEUCR	sp|Q9HE74|RS23_NEUCR 40S ribosomal protein S23 OS=Neurospora crassa (strain ATCC 24698 / 74-OR23-1A / CBS 708.71 / DSM 1257 / FGSC 987) GN=crp-28 PE=3 SV=1
TRINITY_DN3734_c0_g1_i1	TRINITY_DN3734_c0_g1	1118	853.44	12559	827.52	584.17	100	XP_009549738.1	hypothetical protein HETIRDRAFT_441353 [Heterobasidion irregulare TC 32-1]	GO:0006412(translation)	GO:0005840(ribosome);GO:0005622(intracellular);GO:0030529(intracellular ribonucleoprotein complex)	GO:0003735(structural constituent of ribosome)	K02991|RP-S6e, RPS6|http://www.genome.jp/dbget-bin/www_bget?ko:K02991	ko04371(Apelin signaling pathway);ko04066(HIF-1 signaling pathway);ko04151(PI3K-Akt signaling pathway);ko04150(mTOR signaling pathway);ko03010(Ribosome);ko04910(Insulin signaling pathway)	KOG1646(J)(40S ribosomal protein S6)	sp|Q9C0Z7|RS6B_SCHPO	sp|Q9C0Z7|RS6B_SCHPO 40S ribosomal protein S6-B OS=Schizosaccharomyces pombe (strain 972 / ATCC 24843) GN=rps602 PE=1 SV=1
TRINITY_DN4964_c0_g1_i1	TRINITY_DN4964_c0_g1	1403	1138.44	16652	822.53	580.64	100	XP_009548576.1	hypothetical protein HETIRDRAFT_477638 [Heterobasidion irregulare TC 32-1]	*	*	*	*	*	*	*	*
TRINITY_DN3759_c0_g1_i1	TRINITY_DN3759_c0_g1	900	635.44	9256	819.11	578.23	100	XP_009549021.1	hypothetical protein HETIRDRAFT_477978 [Heterobasidion irregulare TC 32-1]	GO:0006412(translation)	GO:0005840(ribosome);GO:0005622(intracellular);GO:0030529(intracellular ribonucleoprotein complex)	GO:0003735(structural constituent of ribosome)	K02868|RP-L11e, RPL11|http://www.genome.jp/dbget-bin/www_bget?ko:K02868	ko03010(Ribosome)	KOG0397(J)(60S ribosomal protein L11)	sp|Q6FTK4|RL11_CANGA	sp|Q6FTK4|RL11_CANGA 60S ribosomal protein L11 OS=Candida glabrata (strain ATCC 2001 / CBS 138 / JCM 3761 / NBRC 0622 / NRRL Y-65) GN=RPL11 PE=3 SV=1
TRINITY_DN4162_c0_g1_i2	TRINITY_DN4162_c0_g1	1100	835.44	12092.5	813.95	574.58	54.56	KIK43154.1	hypothetical protein CY34DRAFT_728415 [Suillus luteus UH-Slu-Lm8-n1]	GO:0006801(superoxide metabolic process);GO:0055114(oxidation-reduction process)	*	GO:0004784(superoxide dismutase activity);GO:0016491(oxidoreductase activity);GO:0046872(metal ion binding)	K04564|SOD2|http://www.genome.jp/dbget-bin/www_bget?ko:K04564	ko04146(Peroxisome);ko04068(FoxO signaling pathway);ko04013(MAPK signaling pathway - fly);ko04211(Longevity regulating pathway - mammal);ko04213(Longevity regulating pathway - multiple species);ko04212(Longevity regulating pathway - worm)	KOG0876(P)(Manganese superoxide dismutase)	*	*
TRINITY_DN4762_c0_g1_i1	TRINITY_DN4762_c0_g1	1624	1359.44	19528	807.78	570.23	100	XP_009546362.1	hypothetical protein HETIRDRAFT_440056 [Heterobasidion irregulare TC 32-1]	GO:0006629(lipid metabolic process)	GO:0016020(membrane);GO:0016021(integral component of membrane)	*	K10256|FAD2|http://www.genome.jp/dbget-bin/www_bget?ko:K10256	ko01040(Biosynthesis of unsaturated fatty acids);ko01212(Fatty acid metabolism)	*	sp|P59668|FAD12_MORIS	sp|P59668|FAD12_MORIS Delta(12) fatty acid desaturase OS=Mortierella isabellina PE=2 SV=1
TRINITY_DN5680_c2_g1_i1	TRINITY_DN5680_c2_g1	1583	1318.44	18930.9	807.44	569.99	100	XP_009544709.1	mitochondrial carrier protein [Heterobasidion irregulare TC 32-1]	GO:0006810(transport);GO:0055085(transmembrane transport)	GO:0016020(membrane);GO:0016021(integral component of membrane)	*	*	*	KOG0769(C)(Predicted mitochondrial carrier protein)	sp|Q06497|ANT1_YEAST	sp|Q06497|ANT1_YEAST Peroxisomal adenine nucleotide transporter 1 OS=Saccharomyces cerevisiae (strain ATCC 204508 / S288c) GN=ANT1 PE=1 SV=1
TRINITY_DN4288_c0_g1_i1	TRINITY_DN4288_c0_g1	1112	847.44	12085	801.93	566.1	100	KIO14084.1	hypothetical protein M404DRAFT_992320 [Pisolithus tinctorius Marx 270]	GO:0006412(translation)	GO:0005840(ribosome);GO:0030529(intracellular ribonucleoprotein complex);GO:0015935(small ribosomal subunit)	GO:0003735(structural constituent of ribosome);GO:0003723(RNA binding)	K02989|RP-S5e, RPS5|http://www.genome.jp/dbget-bin/www_bget?ko:K02989	ko03010(Ribosome)	KOG3291(J)(Ribosomal protein S7)	sp|Q7RVI1|RS5_NEUCR	sp|Q7RVI1|RS5_NEUCR 40S ribosomal protein S5 OS=Neurospora crassa (strain ATCC 24698 / 74-OR23-1A / CBS 708.71 / DSM 1257 / FGSC 987) GN=rps-5 PE=3 SV=2
TRINITY_DN3991_c0_g14_i1	TRINITY_DN3991_c0_g14	245	29.85	424.35	799.42	564.33	100	XP_001598085.1	polyubiquitin [Sclerotinia sclerotiorum 1980]	GO:0016567(protein ubiquitination);GO:0051321(meiotic cell cycle)	GO:0005737(cytoplasm)	GO:0008270(zinc ion binding);GO:0046872(metal ion binding);GO:0031386(protein tag)	K08770|UBC|http://www.genome.jp/dbget-bin/www_bget?ko:K08770	ko03320(PPAR signaling pathway)	KOG0001(OR)(Ubiquitin and ubiquitin-like proteins)	sp|Q3E7T8|UBQ14_ARATH	sp|Q3E7T8|UBQ14_ARATH Polyubiquitin 14 OS=Arabidopsis thaliana GN=UBQ14 PE=2 SV=2
TRINITY_DN2559_c0_g1_i1	TRINITY_DN2559_c0_g1	1075	810.44	11489	797.18	562.75	100	CDO77249.1	hypothetical protein BN946_scf184747.g62 [Trametes cinnabarina]	GO:0006412(translation)	GO:0005840(ribosome);GO:0015934(large ribosomal subunit);GO:0030529(intracellular ribonucleoprotein complex)	GO:0003735(structural constituent of ribosome);GO:0003723(RNA binding)	K02865|RP-L10Ae, RPL10A|http://www.genome.jp/dbget-bin/www_bget?ko:K02865	ko03010(Ribosome)	KOG1570(J)(60S ribosomal protein L10A)	sp|O74836|RL1B_SCHPO	sp|O74836|RL1B_SCHPO 60S ribosomal protein L1-B OS=Schizosaccharomyces pombe (strain 972 / ATCC 24843) GN=rpl101 PE=1 SV=1
TRINITY_DN4033_c0_g1_i2	TRINITY_DN4033_c0_g1	584	320.45	4526.89	794.39	560.78	8.38	XP_007863694.1	HSP20-like chaperone, partial [Gloeophyllum trabeum ATCC 11539]	*	*	*	K13993|HSP20|http://www.genome.jp/dbget-bin/www_bget?ko:K13993	ko04141(Protein processing in endoplasmic reticulum)	KOG0710(O)(Molecular chaperone (small heat-shock protein Hsp26/Hsp42))	sp|Q84Q72|HS181_ORYSJ	sp|Q84Q72|HS181_ORYSJ 18.1 kDa class I heat shock protein OS=Oryza sativa subsp. japonica GN=HSP18.1 PE=2 SV=1
TRINITY_DN4870_c0_g1_i1	TRINITY_DN4870_c0_g1	2722	2457.44	34426	787.77	556.11	100	XP_009541353.1	amino acid transporter [Heterobasidion irregulare TC 32-1]	GO:0006810(transport);GO:0006865(amino acid transport);GO:0055085(transmembrane transport);GO:0003333(amino acid transmembrane transport)	GO:0016020(membrane);GO:0016021(integral component of membrane)	GO:0015171(amino acid transmembrane transporter activity)	K16261|YAT|http://www.genome.jp/dbget-bin/www_bget?ko:K16261	*	*	sp|P53388|DIP5_YEAST	sp|P53388|DIP5_YEAST Dicarboxylic amino acid permease OS=Saccharomyces cerevisiae (strain ATCC 204508 / S288c) GN=DIP5 PE=1 SV=1
TRINITY_DN3655_c0_g1_i1	TRINITY_DN3655_c0_g1	2001	1736.44	24061	779.2	550.06	100	XP_009542892.1	beta subunit of putative F0F1-type ATP synthase [Heterobasidion irregulare TC 32-1]	GO:0006754(ATP biosynthetic process);GO:0015986(ATP synthesis coupled proton transport);GO:0015991(ATP hydrolysis coupled proton transport);GO:0046034(ATP metabolic process);GO:0015992(proton transport)	GO:0045261(proton-transporting ATP synthase complex, catalytic core F(1));GO:0033178(proton-transporting two-sector ATPase complex, catalytic domain)	GO:0005524(ATP binding);GO:0046933(proton-transporting ATP synthase activity, rotational mechanism);GO:0000166(nucleotide binding);GO:0016820(hydrolase activity, acting on acid anhydrides, catalyzing transmembrane movement of substances)	K02133|ATPeF1B, ATP5B, ATP2|http://www.genome.jp/dbget-bin/www_bget?ko:K02133	ko00190(Oxidative phosphorylation)	KOG1350(C)(F0F1-type ATP synthase, beta subunit)	sp|P49376|ATPB_KLULA	sp|P49376|ATPB_KLULA ATP synthase subunit beta, mitochondrial OS=Kluyveromyces lactis (strain ATCC 8585 / CBS 2359 / DSM 70799 / NBRC 1267 / NRRL Y-1140 / WM37) GN=ATP2 PE=3 SV=2
TRINITY_DN2256_c0_g1_i1	TRINITY_DN2256_c0_g1	591	327.36	4511.83	775.03	547.11	52.59	EMD32424.1	hypothetical protein CERSUDRAFT_143887 [Gelatoporia subvermispora B]	GO:0006412(translation)	GO:0005840(ribosome);GO:0005622(intracellular);GO:0030529(intracellular ribonucleoprotein complex);GO:0022625(cytosolic large ribosomal subunit)	GO:0003735(structural constituent of ribosome)	K02923|RP-L38e, RPL38|http://www.genome.jp/dbget-bin/www_bget?ko:K02923	ko03010(Ribosome)	KOG3499(J)(60S ribosomal protein L38)	sp|Q9C2B9|RL38_NEUCR	sp|Q9C2B9|RL38_NEUCR 60S ribosomal protein L38 OS=Neurospora crassa (strain ATCC 24698 / 74-OR23-1A / CBS 708.71 / DSM 1257 / FGSC 987) GN=rpl-38 PE=3 SV=1
TRINITY_DN41_c0_g2_i1	TRINITY_DN41_c0_g2	380	127.43	1754.55	774.29	546.59	100	XP_009547875.1	hypothetical protein HETIRDRAFT_434963 [Heterobasidion irregulare TC 32-1]	GO:0006351(transcription, DNA-templated);GO:0006355(regulation of transcription, DNA-templated)	GO:0005634(nucleus)	GO:0003677(DNA binding);GO:0000981(RNA polymerase II transcription factor activity, sequence-specific DNA binding);GO:0008270(zinc ion binding);GO:0046872(metal ion binding)	*	*	*	*	*
TRINITY_DN4303_c0_g1_i1	TRINITY_DN4303_c0_g1	1155	890.44	12251	773.68	546.16	100	XP_001880544.1	predicted protein [Laccaria bicolor S238N-H82]	*	*	GO:0016740(transferase activity)	K00799|GST, gst|http://www.genome.jp/dbget-bin/www_bget?ko:K00799	ko00480(Glutathione metabolism);ko00982(Drug metabolism - cytochrome P450);ko00980(Metabolism of xenobiotics by cytochrome P450)	KOG0867(O)(Glutathione S-transferase)	sp|P42769|GSTF1_ARATH	sp|P42769|GSTF1_ARATH Glutathione S-transferase PM239X14 OS=Arabidopsis thaliana PE=2 SV=1
TRINITY_DN8893_c0_g1_i1	TRINITY_DN8893_c0_g1	369	117.99	1610	767.31	541.66	100	KII93862.1	hypothetical protein PLICRDRAFT_171568 [Plicaturopsis crispa FD-325 SS-3]	*	GO:0016020(membrane);GO:0016021(integral component of membrane)	*	*	*	*	*	*
TRINITY_DN8461_c0_g1_i2	TRINITY_DN8461_c0_g1	8698	8433.44	114596	764.12	539.41	64.77	KII94008.1	hypothetical protein PLICRDRAFT_36231 [Plicaturopsis crispa FD-325 SS-3]	*	*	*	*	*	*	*	*
TRINITY_DN5779_c1_g1_i1	TRINITY_DN5779_c1_g1	4262	3997.44	53839	757.38	534.65	100	XP_009545328.1	thioredoxin protein disulfide isomerase [Heterobasidion irregulare TC 32-1]	GO:0045454(cell redox homeostasis)	GO:0005783(endoplasmic reticulum)	GO:0016853(isomerase activity)	K09584|PDIA6, TXNDC7|http://www.genome.jp/dbget-bin/www_bget?ko:K09584	ko04141(Protein processing in endoplasmic reticulum)	KOG0190(O)(Protein disulfide isomerase (prolyl 4-hydroxylase beta subunit))	sp|Q00216|TIGA_ASPNG	sp|Q00216|TIGA_ASPNG Protein disulfide-isomerase tigA OS=Aspergillus niger GN=tigA PE=2 SV=1
TRINITY_DN5990_c0_g1_i1	TRINITY_DN5990_c0_g1	1853	1588.44	21315	754.59	532.68	100	XP_009548740.1	alpha subunit of putative F0F1-type ATP synthase, partial [Heterobasidion irregulare TC 32-1]	GO:0006754(ATP biosynthetic process);GO:0006810(transport);GO:0015986(ATP synthesis coupled proton transport);GO:0015991(ATP hydrolysis coupled proton transport);GO:0046034(ATP metabolic process);GO:0015992(proton transport);GO:0006811(ion transport)	GO:0033178(proton-transporting two-sector ATPase complex, catalytic domain);GO:0045261(proton-transporting ATP synthase complex, catalytic core F(1))	GO:0016820(hydrolase activity, acting on acid anhydrides, catalyzing transmembrane movement of substances);GO:0005524(ATP binding);GO:0046961(proton-transporting ATPase activity, rotational mechanism);GO:0046933(proton-transporting ATP synthase activity, rotational mechanism);GO:0000166(nucleotide binding)	K02132|ATPeF1A, ATP5A1, ATP1|http://www.genome.jp/dbget-bin/www_bget?ko:K02132	ko00190(Oxidative phosphorylation)	KOG1353(C)(F0F1-type ATP synthase, alpha subunit)	sp|P37211|ATPA_NEUCR	sp|P37211|ATPA_NEUCR ATP synthase subunit alpha, mitochondrial OS=Neurospora crassa (strain ATCC 24698 / 74-OR23-1A / CBS 708.71 / DSM 1257 / FGSC 987) GN=atp-1 PE=3 SV=1
TRINITY_DN3823_c0_g1_i1	TRINITY_DN3823_c0_g1	1449	1184.44	15866	753.27	531.75	100	KIK68020.1	hypothetical protein GYMLUDRAFT_36831 [Gymnopus luxurians FD-317 M1]	*	*	*	*	*	KOG1208(Q)(Dehydrogenases with different specificities (related to short-chain alcohol dehydrogenases))	sp|O74959|YJCD_SCHPO	sp|O74959|YJCD_SCHPO Uncharacterized oxidoreductase C736.13 OS=Schizosaccharomyces pombe (strain 972 / ATCC 24843) GN=SPCC736.13 PE=3 SV=1
TRINITY_DN2764_c0_g1_i1	TRINITY_DN2764_c0_g1	1193	928.44	12432.8	753.03	531.58	100	XP_009545897.1	hypothetical protein HETIRDRAFT_64983 [Heterobasidion irregulare TC 32-1]	*	GO:0016021(integral component of membrane);GO:0016020(membrane)	*	K17081|PHB2|http://www.genome.jp/dbget-bin/www_bget?ko:K17081	*	KOG3083(O)(Prohibitin)	sp|P50085|PHB2_YEAST	sp|P50085|PHB2_YEAST Prohibitin-2 OS=Saccharomyces cerevisiae (strain ATCC 204508 / S288c) GN=PHB2 PE=1 SV=2
TRINITY_DN3491_c0_g1_i2	TRINITY_DN3491_c0_g1	676	411.73	5505.53	751.94	530.81	52.65	XP_009542365.1	hypothetical protein HETIRDRAFT_310898 [Heterobasidion irregulare TC 32-1]	*	*	GO:0005524(ATP binding);GO:0000166(nucleotide binding)	K03283|HSPA1_8|http://www.genome.jp/dbget-bin/www_bget?ko:K03283	ko04144(Endocytosis);ko04010(MAPK signaling pathway);ko04141(Protein processing in endoplasmic reticulum);ko03040(Spliceosome);ko04213(Longevity regulating pathway - multiple species);ko04915(Estrogen signaling pathway);ko04612(Antigen processing and presentation)	KOG0101(O)(Molecular chaperones HSP70/HSC70, HSP70 superfamily)	*	*
TRINITY_DN2996_c0_g1_i1	TRINITY_DN2996_c0_g1	490	228.75	3052	750.28	529.64	100	XP_009541287.1	hypothetical protein HETIRDRAFT_145456, partial [Heterobasidion irregulare TC 32-1]	*	GO:0005743(mitochondrial inner membrane);GO:0005751(mitochondrial respiratory chain complex IV)	GO:0004129(cytochrome-c oxidase activity)	K02266|COX6A|http://www.genome.jp/dbget-bin/www_bget?ko:K02266	ko00190(Oxidative phosphorylation);ko04260(Cardiac muscle contraction)	*	*	*
TRINITY_DN7075_c0_g1_i1	TRINITY_DN7075_c0_g1	1627	1362.44	18023.8	743.92	525.15	53.8	XP_009548345.1	hypothetical protein HETIRDRAFT_171676 [Heterobasidion irregulare TC 32-1]	*	*	GO:0051087(chaperone binding)	*	*	*	*	*
TRINITY_DN13429_c0_g1_i1	TRINITY_DN13429_c0_g1	651	386.85	5086.45	739.38	521.94	100	OKY63063.1	hypothetical protein PHLCEN_3268 [Phlebia centrifuga]	*	*	*	*	*	*	*	*
TRINITY_DN2539_c0_g1_i1	TRINITY_DN2539_c0_g1	1070	805.44	10543	736.09	519.62	100	XP_001836111.2	ribosomal protein rpl23a [Coprinopsis cinerea okayama7#130]	GO:0006412(translation)	GO:0005622(intracellular);GO:0005840(ribosome);GO:0030529(intracellular ribonucleoprotein complex)	GO:0003735(structural constituent of ribosome);GO:0000166(nucleotide binding)	K02893|RP-L23Ae, RPL23A|http://www.genome.jp/dbget-bin/www_bget?ko:K02893	ko03010(Ribosome)	KOG1751(J)(60s ribosomal protein L23)	sp|P51997|RL25_PUCGR	sp|P51997|RL25_PUCGR 60S ribosomal protein L25 OS=Puccinia graminis PE=2 SV=2
TRINITY_DN2719_c0_g1_i1	TRINITY_DN2719_c0_g1	2042	1777.44	23074	730	515.33	100	OAX44573.1	glutamine synthetase [Rhizopogon vinicolor AM-OR11-026]	GO:0006542(glutamine biosynthetic process);GO:0006807(nitrogen compound metabolic process);GO:0019740(nitrogen utilization);GO:0019676(ammonia assimilation cycle);GO:0006995(cellular response to nitrogen starvation)	GO:0005737(cytoplasm);GO:0005829(cytosol);GO:0005634(nucleus)	GO:0003824(catalytic activity);GO:0005524(ATP binding);GO:0004356(glutamate-ammonia ligase activity);GO:0000166(nucleotide binding);GO:0016874(ligase activity)	K01915|glnA, GLUL|http://www.genome.jp/dbget-bin/www_bget?ko:K01915	ko04217(Necroptosis);ko02020(Two-component system);ko00250(Alanine, aspartate and glutamate metabolism);ko00220(Arginine biosynthesis);ko00630(Glyoxylate and dicarboxylate metabolism);ko00910(Nitrogen metabolism);ko01230(Biosynthesis of amino acids);ko04727(GABAergic synapse);ko04724(Glutamatergic synapse)	KOG0683(E)(Glutamine synthetase)	sp|Q96UV5|GLNA_HEBCY	sp|Q96UV5|GLNA_HEBCY Glutamine synthetase OS=Hebeloma cylindrosporum GN=GLN1 PE=2 SV=1
TRINITY_DN6407_c0_g1_i1	TRINITY_DN6407_c0_g1	2356	2091.44	27137	729.65	515.07	100	KZP25360.1	kinase-like protein [Fibulorhizoctonia sp. CBS 109695]	GO:0016310(phosphorylation);GO:1990443(peptidyl-threonine autophosphorylation);GO:0045143(homologous chromosome segregation);GO:0006282(regulation of DNA repair);GO:0038083(peptidyl-tyrosine autophosphorylation);GO:0018108(peptidyl-tyrosine phosphorylation);GO:0006468(protein phosphorylation);GO:0036289(peptidyl-serine autophosphorylation)	GO:0032153(cell division site);GO:0005829(cytosol);GO:0005634(nucleus)	GO:0004672(protein kinase activity);GO:0005524(ATP binding);GO:0004674(protein serine/threonine kinase activity);GO:0016301(kinase activity);GO:0000166(nucleotide binding);GO:0004713(protein tyrosine kinase activity)	K14758|HRR25|http://www.genome.jp/dbget-bin/www_bget?ko:K14758	ko03008(Ribosome biogenesis in eukaryotes)	KOG1163(T)(Casein kinase (serine/threonine/tyrosine protein kinase))	sp|P40235|HHP1_SCHPO	sp|P40235|HHP1_SCHPO Casein kinase I homolog hhp1 OS=Schizosaccharomyces pombe (strain 972 / ATCC 24843) GN=hhp1 PE=2 SV=1
TRINITY_DN4161_c0_g2_i2	TRINITY_DN4161_c0_g2	1450	1185.44	15143.1	718.34	507.09	86.73	OCH87001.1	3-hydroxyanthranilic acid dioxygenase [Obba rivulosa]	GO:0043420(anthranilate metabolic process);GO:0009435(NAD biosynthetic process);GO:0006569(tryptophan catabolic process);GO:0055114(oxidation-reduction process);GO:0034354('de novo' NAD biosynthetic process from tryptophan);GO:0019805(quinolinate biosynthetic process);GO:0019363(pyridine nucleotide biosynthetic process)	GO:0005737(cytoplasm)	GO:0046872(metal ion binding);GO:0005506(iron ion binding);GO:0000334(3-hydroxyanthranilate 3,4-dioxygenase activity);GO:0051213(dioxygenase activity);GO:0008198(ferrous iron binding);GO:0016491(oxidoreductase activity)	K00452|HAAO|http://www.genome.jp/dbget-bin/www_bget?ko:K00452	ko00380(Tryptophan metabolism)	*	sp|A1C874|3HAO2_ASPCL	sp|A1C874|3HAO2_ASPCL 3-hydroxyanthranilate 3,4-dioxygenase 2 OS=Aspergillus clavatus (strain ATCC 1007 / CBS 513.65 / DSM 816 / NCTC 3887 / NRRL 1) GN=bna1-2 PE=3 SV=2
TRINITY_DN5259_c0_g1_i2	TRINITY_DN5259_c0_g1	1239	974.44	12433.3	717.51	506.51	51.34	XP_009548442.1	NAD-dependent malate dehydrogenase [Heterobasidion irregulare TC 32-1]	GO:0005975(carbohydrate metabolic process);GO:0006099(tricarboxylic acid cycle);GO:0055114(oxidation-reduction process);GO:0006108(malate metabolic process);GO:0019752(carboxylic acid metabolic process)	*	GO:0003824(catalytic activity);GO:0030060(L-malate dehydrogenase activity);GO:0016615(malate dehydrogenase activity);GO:0016491(oxidoreductase activity);GO:0016616(oxidoreductase activity, acting on the CH-OH group of donors, NAD or NADP as acceptor)	K00026|MDH2|http://www.genome.jp/dbget-bin/www_bget?ko:K00026	ko00270(Cysteine and methionine metabolism);ko00020(Citrate cycle (TCA cycle));ko00630(Glyoxylate and dicarboxylate metabolism);ko00620(Pyruvate metabolism);ko00710(Carbon fixation in photosynthetic organisms);ko01200(Carbon metabolism)	KOG1494(C)(NAD-dependent malate dehydrogenase)	sp|O02640|MDHM_CAEEL	sp|O02640|MDHM_CAEEL Probable malate dehydrogenase, mitochondrial OS=Caenorhabditis elegans GN=mdh-2 PE=3 SV=1
TRINITY_DN3452_c0_g1_i1	TRINITY_DN3452_c0_g1	936	671.44	8540	715.23	504.9	100	OCH94031.1	hypothetical protein OBBRIDRAFT_789739 [Obba rivulosa]	GO:0006412(translation)	GO:0005840(ribosome);GO:0005622(intracellular);GO:0030529(intracellular ribonucleoprotein complex)	GO:0003735(structural constituent of ribosome)	K02953|RP-S13e, RPS13|http://www.genome.jp/dbget-bin/www_bget?ko:K02953	ko03010(Ribosome)	KOG0400(J)(40S ribosomal protein S13)	sp|P78571|RS13_AGABI	sp|P78571|RS13_AGABI 40S ribosomal protein S13 OS=Agaricus bisporus GN=RPS13 PE=2 SV=1
TRINITY_DN3332_c0_g1_i1	TRINITY_DN3332_c0_g1	1336	1071.44	13569	712.16	502.73	100	KZT11500.1	nucleoside diphosphate kinase [Laetiporus sulphureus 93-53]	GO:0016310(phosphorylation);GO:0006165(nucleoside diphosphate phosphorylation);GO:0006228(UTP biosynthetic process);GO:0006183(GTP biosynthetic process);GO:0006241(CTP biosynthetic process)	*	GO:0004550(nucleoside diphosphate kinase activity);GO:0016301(kinase activity);GO:0016740(transferase activity);GO:0005524(ATP binding);GO:0000166(nucleotide binding)	K00940|ndk, NME|http://www.genome.jp/dbget-bin/www_bget?ko:K00940	ko04016(MAPK signaling pathway - plant);ko00230(Purine metabolism);ko00240(Pyrimidine metabolism)	KOG0888(F)(Nucleoside diphosphate kinase)	sp|Q9UUY8|NDK_NEUCR	sp|Q9UUY8|NDK_NEUCR Nucleoside diphosphate kinase OS=Neurospora crassa (strain ATCC 24698 / 74-OR23-1A / CBS 708.71 / DSM 1257 / FGSC 987) GN=ndk-1 PE=2 SV=2
TRINITY_DN3309_c0_g1_i1	TRINITY_DN3309_c0_g1	957	692.44	8736.7	709.52	500.86	100	XP_008033823.1	ribosomal protein S13 [Trametes versicolor FP-101664 SS1]	GO:0006412(translation)	GO:0005622(intracellular);GO:0005840(ribosome);GO:0030529(intracellular ribonucleoprotein complex)	GO:0003735(structural constituent of ribosome);GO:0003723(RNA binding);GO:0003676(nucleic acid binding)	K02964|RP-S18e, RPS18|http://www.genome.jp/dbget-bin/www_bget?ko:K02964	ko03010(Ribosome)	KOG3311(J)(Ribosomal protein S18)	sp|Q8JGS9|RS18_DANRE	sp|Q8JGS9|RS18_DANRE 40S ribosomal protein S18 OS=Danio rerio GN=rps18 PE=2 SV=1
TRINITY_DN7900_c0_g1_i2	TRINITY_DN7900_c0_g1	2317	2052.44	25895.5	709.5	500.85	39.83	XP_007307605.1	hypothetical protein STEHIDRAFT_101770 [Stereum hirsutum FP-91666 SS1]	GO:0019538(protein metabolic process);GO:0070389(chaperone cofactor-dependent protein refolding);GO:0070370(cellular heat acclimation);GO:0042026(protein refolding);GO:0071218(cellular response to misfolded protein);GO:0043335(protein unfolding);GO:0035617(stress granule disassembly);GO:0070414(trehalose metabolism in response to heat stress);GO:0001319(inheritance of oxidatively modified protein…	GO:0005737(cytoplasm);GO:0005829(cytosol);GO:0005635(nuclear envelope);GO:0072380(TRC complex);GO:0005634(nucleus)	GO:0005524(ATP binding);GO:0000166(nucleotide binding);GO:0051087(chaperone binding);GO:0051082(unfolded protein binding);GO:0043531(ADP binding);GO:0051787(misfolded protein binding);GO:0042623(ATPase activity, coupled);GO:0016887(ATPase activity)	K03695|clpB|http://www.genome.jp/dbget-bin/www_bget?ko:K03695	ko04213(Longevity regulating pathway - multiple species)	KOG1051(O)(Chaperone HSP104 and related ATP-dependent Clp proteases)	*	*
TRINITY_DN2657_c0_g1_i1	TRINITY_DN2657_c0_g1	1841	1576.44	19809	706.61	498.81	100	XP_007304659.1	HAD-like protein [Stereum hirsutum FP-91666 SS1]	GO:0008152(metabolic process)	*	GO:0016787(hydrolase activity)	*	*	KOG2914(R)(Predicted haloacid-halidohydrolase and related hydrolases)	sp|P40106|GPP2_YEAST	sp|P40106|GPP2_YEAST Glycerol-1-phosphate phosphohydrolase 2 OS=Saccharomyces cerevisiae (strain ATCC 204508 / S288c) GN=GPP2 PE=1 SV=1
TRINITY_DN3362_c0_g1_i1	TRINITY_DN3362_c0_g1	976	711.44	8915	704.66	497.44	100	KZV76143.1	ribosomal protein L6 [Peniophora sp. CONT]	GO:0006412(translation)	GO:0005840(ribosome)	GO:0003735(structural constituent of ribosome);GO:0019843(rRNA binding)	K02940|RP-L9e, RPL9|http://www.genome.jp/dbget-bin/www_bget?ko:K02940	ko03010(Ribosome)	KOG3255(J)(60S ribosomal protein L9)	sp|Q10232|RL9A_SCHPO	sp|Q10232|RL9A_SCHPO 60S ribosomal protein L9-A OS=Schizosaccharomyces pombe (strain 972 / ATCC 24843) GN=rpl901 PE=3 SV=1
TRINITY_DN6831_c0_g1_i1	TRINITY_DN6831_c0_g1	2999	2734.44	34003	699.27	493.63	100	XP_009546185.1	hypothetical protein HETIRDRAFT_156259 [Heterobasidion irregulare TC 32-1]	*	*	GO:0016740(transferase activity);GO:0016746(transferase activity, transferring acyl groups)	K00624|E2.3.1.7|http://www.genome.jp/dbget-bin/www_bget?ko:K00624	ko04146(Peroxisome)	KOG3717(I)(Carnitine O-acyltransferase CRAT)	sp|Q00614|CACP_CANTR	sp|Q00614|CACP_CANTR Carnitine O-acetyltransferase, mitochondrial OS=Candida tropicalis GN=CAT2 PE=3 SV=1
TRINITY_DN2256_c0_g1_i2	TRINITY_DN2256_c0_g1	589	325.39	4043.17	698.74	493.26	47.41	EMD32424.1	hypothetical protein CERSUDRAFT_143887 [Gelatoporia subvermispora B]	GO:0006412(translation)	GO:0005840(ribosome);GO:0005622(intracellular);GO:0030529(intracellular ribonucleoprotein complex);GO:0022625(cytosolic large ribosomal subunit)	GO:0003735(structural constituent of ribosome)	K02923|RP-L38e, RPL38|http://www.genome.jp/dbget-bin/www_bget?ko:K02923	ko03010(Ribosome)	KOG3499(J)(60S ribosomal protein L38)	*	*
TRINITY_DN6716_c0_g1_i1	TRINITY_DN6716_c0_g1	2327	2062.44	25620.1	698.55	493.12	52.44	XP_009546975.1	major facilitator superfamily [Heterobasidion irregulare TC 32-1]	GO:0006810(transport);GO:0055085(transmembrane transport);GO:0008643(carbohydrate transport)	GO:0016020(membrane);GO:0016021(integral component of membrane)	GO:0022891(substrate-specific transmembrane transporter activity);GO:0022857(transmembrane transporter activity)	*	*	KOG0254(R)(Predicted transporter (major facilitator superfamily))	sp|Q9XIH7|PLT1_ARATH	sp|Q9XIH7|PLT1_ARATH Putative polyol transporter 1 OS=Arabidopsis thaliana GN=PLT1 PE=3 SV=1
TRINITY_DN4464_c0_g2_i1	TRINITY_DN4464_c0_g2	285	53.65	656.02	687.65	485.42	100	*	*	*	*	*	*	*	*	*	*
TRINITY_DN3324_c1_g1_i1	TRINITY_DN3324_c1_g1	3089	2824.44	34497.9	686.84	484.86	100	XP_009550179.1	hypothetical protein HETIRDRAFT_441564 [Heterobasidion irregulare TC 32-1]	GO:0006412(translation);GO:0000027(ribosomal large subunit assembly);GO:0006415(translational termination)	GO:0005622(intracellular);GO:0005840(ribosome);GO:0022625(cytosolic large ribosomal subunit)	GO:0003735(structural constituent of ribosome)	K02866|RP-L10e, RPL10|http://www.genome.jp/dbget-bin/www_bget?ko:K02866	ko03010(Ribosome)	KOG0857(J)(60s ribosomal protein L10)	sp|P41805|RL10_YEAST	sp|P41805|RL10_YEAST 60S ribosomal protein L10 OS=Saccharomyces cerevisiae (strain ATCC 204508 / S288c) GN=RPL10 PE=1 SV=1
TRINITY_DN4829_c0_g1_i1	TRINITY_DN4829_c0_g1	1363	1098.44	13413	686.67	484.73	100	XP_009549791.1	hypothetical protein HETIRDRAFT_325122 [Heterobasidion irregulare TC 32-1]	GO:0055114(oxidation-reduction process)	*	GO:0016491(oxidoreductase activity)	K18097|GCY1|http://www.genome.jp/dbget-bin/www_bget?ko:K18097	ko00561(Glycerolipid metabolism)	KOG1577(R)(Aldo/keto reductase family proteins)	sp|Q3ZFI7|GAR1_HYPJE	sp|Q3ZFI7|GAR1_HYPJE D-galacturonate reductase OS=Hypocrea jecorina GN=gar1 PE=1 SV=1
TRINITY_DN4323_c0_g1_i1	TRINITY_DN4323_c0_g1	999	734.44	8958	685.89	484.18	100	KZV76721.1	hypothetical protein PENSPDRAFT_673350 [Peniophora sp. CONT]	*	GO:0016021(integral component of membrane);GO:0016020(membrane)	*	*	*	*	*	*
TRINITY_DN3715_c0_g1_i1	TRINITY_DN3715_c0_g1	1284	1019.44	12364	682.02	481.45	100	KZT68132.1	GTP-binding nuclear protein RAN [Daedalea quercina L-15889]	GO:0006810(transport);GO:0006913(nucleocytoplasmic transport);GO:0007165(signal transduction);GO:0006886(intracellular protein transport);GO:0015031(protein transport);GO:0007264(small GTPase mediated signal transduction)	GO:0005634(nucleus)	GO:0003924(GTPase activity);GO:0000166(nucleotide binding);GO:0005525(GTP binding)	K07936|RAN|http://www.genome.jp/dbget-bin/www_bget?ko:K07936	ko03013(RNA transport);ko03008(Ribosome biogenesis in eukaryotes)	KOG0084(TU)(GTPase Rab1/YPT1, small G protein superfamily, and related GTP-binding proteins)	sp|P28748|SPI1_SCHPO	sp|P28748|SPI1_SCHPO GTP-binding nuclear protein spi1 OS=Schizosaccharomyces pombe (strain 972 / ATCC 24843) GN=spi1 PE=1 SV=1
TRINITY_DN3449_c0_g1_i2	TRINITY_DN3449_c0_g1	711	446.62	5403.57	680.36	480.29	61.42	CCO30639.1	hypothetical protein BN14_04669 [Rhizoctonia solani AG-1 IB]	*	*	*	*	*	*	*	*
TRINITY_DN5259_c0_g1_i1	TRINITY_DN5259_c0_g1	570	306.65	3708.67	680.09	480.09	48.66	XP_009548442.1	NAD-dependent malate dehydrogenase [Heterobasidion irregulare TC 32-1]	GO:0005975(carbohydrate metabolic process);GO:0006099(tricarboxylic acid cycle);GO:0055114(oxidation-reduction process);GO:0006108(malate metabolic process);GO:0019752(carboxylic acid metabolic process)	*	GO:0003824(catalytic activity);GO:0030060(L-malate dehydrogenase activity);GO:0016615(malate dehydrogenase activity);GO:0016491(oxidoreductase activity);GO:0016616(oxidoreductase activity, acting on the CH-OH group of donors, NAD or NADP as acceptor)	K00026|MDH2|http://www.genome.jp/dbget-bin/www_bget?ko:K00026	ko00270(Cysteine and methionine metabolism);ko00020(Citrate cycle (TCA cycle));ko00630(Glyoxylate and dicarboxylate metabolism);ko00620(Pyruvate metabolism);ko00710(Carbon fixation in photosynthetic organisms);ko01200(Carbon metabolism)	KOG1494(C)(NAD-dependent malate dehydrogenase)	sp|Q9ZP06|MDHM1_ARATH	sp|Q9ZP06|MDHM1_ARATH Malate dehydrogenase 1, mitochondrial OS=Arabidopsis thaliana GN=At1g53240 PE=1 SV=1
TRINITY_DN4822_c0_g1_i1	TRINITY_DN4822_c0_g1	1339	1074.44	12989	679.81	479.9	100	KXN92762.1	60S ribosomal protein L8 [Leucoagaricus sp. SymC.cos]	GO:0006412(translation)	GO:0005622(intracellular);GO:0005840(ribosome)	GO:0003735(structural constituent of ribosome)	K02938|RP-L8e, RPL8|http://www.genome.jp/dbget-bin/www_bget?ko:K02938	ko03010(Ribosome)	KOG2309(J)(60s ribosomal protein L2/L8)	sp|Q75AP7|RL2_ASHGO	sp|Q75AP7|RL2_ASHGO 60S ribosomal protein L2 OS=Ashbya gossypii (strain ATCC 10895 / CBS 109.51 / FGSC 9923 / NRRL Y-1056) GN=RPL2 PE=4 SV=1
TRINITY_DN4162_c0_g1_i1	TRINITY_DN4162_c0_g1	1101	836.44	10082.5	677.85	478.51	45.44	XP_007303343.1	manganese superoxide dismutase [Stereum hirsutum FP-91666 SS1]	GO:0006801(superoxide metabolic process);GO:0055114(oxidation-reduction process)	*	GO:0004784(superoxide dismutase activity);GO:0016491(oxidoreductase activity);GO:0046872(metal ion binding)	K04564|SOD2|http://www.genome.jp/dbget-bin/www_bget?ko:K04564	ko04146(Peroxisome);ko04068(FoxO signaling pathway);ko04013(MAPK signaling pathway - fly);ko04211(Longevity regulating pathway - mammal);ko04213(Longevity regulating pathway - multiple species);ko04212(Longevity regulating pathway - worm)	KOG0876(P)(Manganese superoxide dismutase)	sp|Q92429|SODM_GANMI	sp|Q92429|SODM_GANMI Superoxide dismutase [Mn], mitochondrial OS=Ganoderma microsporum PE=2 SV=1
TRINITY_DN3491_c0_g1_i1	TRINITY_DN3491_c0_g1	676	411.73	4951.23	676.23	477.37	47.35	XP_009542365.1	hypothetical protein HETIRDRAFT_310898 [Heterobasidion irregulare TC 32-1]	*	*	GO:0005524(ATP binding);GO:0000166(nucleotide binding)	K03283|HSPA1_8|http://www.genome.jp/dbget-bin/www_bget?ko:K03283	ko04144(Endocytosis);ko04010(MAPK signaling pathway);ko04141(Protein processing in endoplasmic reticulum);ko03040(Spliceosome);ko04213(Longevity regulating pathway - multiple species);ko04915(Estrogen signaling pathway);ko04612(Antigen processing and presentation)	KOG0101(O)(Molecular chaperones HSP70/HSC70, HSP70 superfamily)	sp|P05456|HSP70_TRYCR	sp|P05456|HSP70_TRYCR Heat shock 70 kDa protein OS=Trypanosoma cruzi GN=HSP70 PE=3 SV=1
TRINITY_DN3933_c0_g1_i1	TRINITY_DN3933_c0_g1	814	549.47	6538	669.11	472.34	100	XP_009546170.1	hypothetical protein HETIRDRAFT_474962 [Heterobasidion irregulare TC 32-1]	*	*	*	*	*	*	sp|P79058|IGO1_SCHPO	sp|P79058|IGO1_SCHPO mRNA stability protein mug134 OS=Schizosaccharomyces pombe (strain 972 / ATCC 24843) GN=mug134 PE=2 SV=4
TRINITY_DN2882_c0_g1_i1	TRINITY_DN2882_c0_g1	1915	1650.44	19570.6	666.81	470.72	81.2	XP_009545234.1	hypothetical protein HETIRDRAFT_439534 [Heterobasidion irregulare TC 32-1]	GO:1990120(messenger ribonucleoprotein complex assembly);GO:0006364(rRNA processing);GO:0007264(small GTPase mediated signal transduction);GO:0071042(nuclear polyadenylation-dependent mRNA catabolic process);GO:0007165(signal transduction);GO:0000184(nuclear-transcribed mRNA catabolic process, nonsense-mediated decay)	GO:0005730(nucleolus);GO:0005739(mitochondrion);GO:0005829(cytosol);GO:0016020(membrane);GO:0005634(nucleus)	GO:0003676(nucleic acid binding);GO:0005524(ATP binding);GO:0004386(helicase activity);GO:0000166(nucleotide binding);GO:0016787(hydrolase activity);GO:0004004(ATP-dependent RNA helicase activity);GO:0005525(GTP binding);GO:0008186(RNA-dependent ATPase activity)	K12823|DDX5, DBP2|http://www.genome.jp/dbget-bin/www_bget?ko:K12823	ko03040(Spliceosome)	KOG0331(A)(ATP-dependent RNA helicase)	sp|P0CQ76|DBP2_CRYNJ	sp|P0CQ76|DBP2_CRYNJ ATP-dependent RNA helicase DBP2-A OS=Cryptococcus neoformans var. neoformans serotype D (strain JEC21 / ATCC MYA-565) GN=DBP2 PE=3 SV=1
TRINITY_DN5547_c0_g1_i1	TRINITY_DN5547_c0_g1	502	240.3	2833.03	662.98	468.01	100	XP_009547875.1	hypothetical protein HETIRDRAFT_434963 [Heterobasidion irregulare TC 32-1]	GO:0006351(transcription, DNA-templated);GO:0006355(regulation of transcription, DNA-templated)	GO:0005634(nucleus)	GO:0003677(DNA binding);GO:0000981(RNA polymerase II transcription factor activity, sequence-specific DNA binding);GO:0008270(zinc ion binding);GO:0046872(metal ion binding)	*	*	*	*	*
TRINITY_DN5273_c0_g2_i1	TRINITY_DN5273_c0_g2	1517	1252.44	14739	661.77	467.16	100	ODN88712.1	elongation factor 1-gamma [Cryptococcus depauperatus CBS 7841]	GO:0006414(translational elongation);GO:0006412(translation)	*	GO:0003746(translation elongation factor activity)	K03233|EEF1G|http://www.genome.jp/dbget-bin/www_bget?ko:K03233	*	KOG0867(O)(Glutathione S-transferase)	sp|P40921|EF1G_SCHPO	sp|P40921|EF1G_SCHPO Elongation factor 1-gamma OS=Schizosaccharomyces pombe (strain 972 / ATCC 24843) GN=tef3 PE=1 SV=1
TRINITY_DN362_c0_g1_i1	TRINITY_DN362_c0_g1	826	561.47	6538.35	654.85	462.27	100	XP_007298248.1	60S ribosomal protein L32 [Stereum hirsutum FP-91666 SS1]	GO:0006412(translation)	GO:0005622(intracellular);GO:0005840(ribosome)	GO:0003735(structural constituent of ribosome)	K02912|RP-L32e, RPL32|http://www.genome.jp/dbget-bin/www_bget?ko:K02912	ko03010(Ribosome)	KOG0878(J)(60S ribosomal protein L32)	sp|Q6QAT0|RL32_PIG	sp|Q6QAT0|RL32_PIG 60S ribosomal protein L32 OS=Sus scrofa GN=RPL32 PE=1 SV=3
TRINITY_DN5614_c0_g1_i1	TRINITY_DN5614_c0_g1	3238	2973.44	34587	654.11	461.75	100	XP_009545386.1	hypothetical protein HETIRDRAFT_433781 [Heterobasidion irregulare TC 32-1]	GO:0008152(metabolic process);GO:0055114(oxidation-reduction process)	*	GO:0050660(flavin adenine dinucleotide binding);GO:0003995(acyl-CoA dehydrogenase activity);GO:0016627(oxidoreductase activity, acting on the CH-CH group of donors);GO:0020037(heme binding);GO:0046872(metal ion binding);GO:0016491(oxidoreductase activity)	*	*	KOG0139(I)(Short-chain acyl-CoA dehydrogenase)	sp|Q5ATG5|APDG_EMENI	sp|Q5ATG5|APDG_EMENI Acyl-CoA dehydrogenase apdG OS=Emericella nidulans (strain FGSC A4 / ATCC 38163 / CBS 112.46 / NRRL 194 / M139) GN=apdG PE=2 SV=1
TRINITY_DN4885_c0_g1_i1	TRINITY_DN4885_c0_g1	1729	1464.44	17011	653.21	461.12	100	XP_007264455.1	heat shock protein 70 [Fomitiporia mediterranea MF3/22]	GO:0000742(karyogamy involved in conjugation with cellular fusion);GO:0006986(response to unfolded protein);GO:0051084('de novo' posttranslational protein folding);GO:0031204(posttranslational protein targeting to membrane, translocation);GO:0030433(ubiquitin-dependent ERAD pathway);GO:0006616(SRP-dependent cotranslational protein targeting to membrane, translocation)	GO:0034099(luminal surveillance complex);GO:0005788(endoplasmic reticulum lumen);GO:0005783(endoplasmic reticulum);GO:0031965(nuclear membrane);GO:0005794(Golgi apparatus)	GO:0051082(unfolded protein binding);GO:0005524(ATP binding);GO:0000166(nucleotide binding);GO:0016887(ATPase activity)	K09490|HSPA5, BIP|http://www.genome.jp/dbget-bin/www_bget?ko:K09490	ko03060(Protein export);ko04141(Protein processing in endoplasmic reticulum);ko04918(Thyroid hormone synthesis)	KOG0101(O)(Molecular chaperones HSP70/HSC70, HSP70 superfamily)	sp|P83617|GRP78_ASPKA	sp|P83617|GRP78_ASPKA 78 kDa glucose-regulated protein homolog OS=Aspergillus kawachii GN=bipA PE=3 SV=1
TRINITY_DN5457_c0_g1_i2	TRINITY_DN5457_c0_g1	1591	1326.44	15373.4	651.75	460.08	43.35	OJT02252.1	DnaJ subfamily B member 4 -like protein [Trametes pubescens]	GO:0006457(protein folding)	*	GO:0051082(unfolded protein binding)	K09510|DNAJB4|http://www.genome.jp/dbget-bin/www_bget?ko:K09510	*	KOG0712(O)(Molecular chaperone (DnaJ superfamily))	*	*
TRINITY_DN5460_c0_g1_i2	TRINITY_DN5460_c0_g1	1822	1557.44	18049.5	651.7	460.05	53.04	XP_009541817.1	serine protease S53 [Heterobasidion irregulare TC 32-1]	GO:0006508(proteolysis)	*	GO:0008233(peptidase activity);GO:0008236(serine-type peptidase activity);GO:0016787(hydrolase activity);GO:0004252(serine-type endopeptidase activity)	K01279|TPP1, CLN2|http://www.genome.jp/dbget-bin/www_bget?ko:K01279	ko04142(Lysosome)	*	*	*
TRINITY_DN4061_c0_g1_i1	TRINITY_DN4061_c0_g1	1093	828.44	9553	648.45	457.76	100	XP_009549692.1	putative acetate transporter [Heterobasidion irregulare TC 32-1]	*	GO:0016020(membrane);GO:0016021(integral component of membrane)	*	K07034|K07034|http://www.genome.jp/dbget-bin/www_bget?ko:K07034	*	*	sp|P32907|ATO2_YEAST	sp|P32907|ATO2_YEAST Ammonia transport outward protein 2 OS=Saccharomyces cerevisiae (strain ATCC 204508 / S288c) GN=ATO2 PE=1 SV=1
TRINITY_DN3215_c0_g1_i1	TRINITY_DN3215_c0_g1	798	533.48	6150	648.26	457.62	100	XP_009552628.1	hypothetical protein HETIRDRAFT_481875 [Heterobasidion irregulare TC 32-1]	*	*	*	K02896|RP-L24e, RPL24|http://www.genome.jp/dbget-bin/www_bget?ko:K02896	ko03010(Ribosome)	KOG1723(J)(60s ribosomal protein L30 isolog)	sp|O74884|RL24B_SCHPO	sp|O74884|RL24B_SCHPO 60S ribosomal protein L24-B OS=Schizosaccharomyces pombe (strain 972 / ATCC 24843) GN=rpl2402 PE=1 SV=1
TRINITY_DN2380_c0_g1_i1	TRINITY_DN2380_c0_g1	624	360.04	4149	648.03	457.46	100	OKY65277.1	Serine proteinase inhibitor IA-1 [Phlebia centrifuga]	*	*	*	*	*	*	sp|Q7M4T5|PIA2_PLEOS	sp|Q7M4T5|PIA2_PLEOS Serine proteinase inhibitor IA-2 OS=Pleurotus ostreatus PE=1 SV=1
TRINITY_DN3469_c0_g1_i2	TRINITY_DN3469_c0_g1	701	436.64	5006.22	644.73	455.13	43.27	XP_007309958.1	ribosomal protein S12/S23 [Stereum hirsutum FP-91666 SS1]	GO:0006412(translation)	GO:0005840(ribosome);GO:0015935(small ribosomal subunit);GO:0005622(intracellular);GO:0030529(intracellular ribonucleoprotein complex)	GO:0003735(structural constituent of ribosome)	K02973|RP-S23e, RPS23|http://www.genome.jp/dbget-bin/www_bget?ko:K02973	ko03010(Ribosome)	KOG1750(J)(Mitochondrial/chloroplast ribosomal protein S12)	*	*
TRINITY_DN7189_c0_g1_i2	TRINITY_DN7189_c0_g1	3178	2913.44	33366.8	644.03	454.63	40.27	XP_009540385.1	isocitrate lyase [Heterobasidion irregulare TC 32-1]	GO:0008152(metabolic process);GO:0019752(carboxylic acid metabolic process)	*	GO:0003824(catalytic activity);GO:0004451(isocitrate lyase activity);GO:0016829(lyase activity)	K01637|E4.1.3.1, aceA|http://www.genome.jp/dbget-bin/www_bget?ko:K01637	ko00630(Glyoxylate and dicarboxylate metabolism);ko01200(Carbon metabolism)	KOG1260(C)(Isocitrate lyase)	*	*
TRINITY_DN4475_c0_g1_i1	TRINITY_DN4475_c0_g1	1846	1581.44	17993	639.8	451.65	100	XP_007300896.1	cysteine desulfurase NFS1 [Stereum hirsutum FP-91666 SS1]	GO:0044571([2Fe-2S] cluster assembly)	*	GO:0003824(catalytic activity);GO:0030170(pyridoxal phosphate binding);GO:0031071(cysteine desulfurase activity)	K04487|iscS, NFS1|http://www.genome.jp/dbget-bin/www_bget?ko:K04487	ko04122(Sulfur relay system);ko00730(Thiamine metabolism)	KOG1549(E)(Cysteine desulfurase NFS1)	sp|P0DN31|NFS1_ARTBC	sp|P0DN31|NFS1_ARTBC Cysteine desulfurase, mitochondrial OS=Arthroderma benhamiae (strain ATCC MYA-4681 / CBS 112371) GN=ARB_05732-2 PE=3 SV=1
TRINITY_DN3593_c1_g2_i1	TRINITY_DN3593_c1_g2	1126	861.44	9798	639.6	451.51	100	*	*	*	*	*	*	*	*	*	*
TRINITY_DN6716_c0_g1_i2	TRINITY_DN6716_c0_g1	2321	2056.44	23166.9	633.5	447.2	47.56	XP_009546975.1	major facilitator superfamily [Heterobasidion irregulare TC 32-1]	GO:0006810(transport);GO:0055085(transmembrane transport);GO:0008643(carbohydrate transport)	GO:0016020(membrane);GO:0016021(integral component of membrane)	GO:0022891(substrate-specific transmembrane transporter activity);GO:0022857(transmembrane transporter activity)	*	*	KOG0254(R)(Predicted transporter (major facilitator superfamily))	*	*
TRINITY_DN2642_c0_g1_i1	TRINITY_DN2642_c0_g1	620	356.07	3928.59	620.44	437.98	59.32	GAT46044.1	predicted protein [Mycena chlorophos]	GO:0006412(translation)	GO:0005840(ribosome);GO:0005622(intracellular)	GO:0003735(structural constituent of ribosome)	K02980|RP-S29e, RPS29|http://www.genome.jp/dbget-bin/www_bget?ko:K02980	ko03010(Ribosome)	KOG3506(J)(40S ribosomal protein S29)	sp|L7IM20|RS29_MAGOY	sp|L7IM20|RS29_MAGOY 40S ribosomal protein S29 OS=Magnaporthe oryzae (strain Y34) GN=RPS29 PE=3 SV=1
TRINITY_DN3097_c0_g1_i1	TRINITY_DN3097_c0_g1	818	553.47	6102	619.97	437.65	100	XP_007301399.1	autophagy-like protein 8 precursor [Stereum hirsutum FP-91666 SS1]	GO:0006914(autophagy)	*	*	K08341|GABARAP, ATG8, LC3|http://www.genome.jp/dbget-bin/www_bget?ko:K08341	ko04140(Autophagy - animal);ko04136(Autophagy - other eukaryotes);ko04138(Autophagy - yeast);ko04137(Mitophagy - animal);ko04139(Mitophagy - yeast);ko04371(Apelin signaling pathway);ko04068(FoxO signaling pathway);ko04212(Longevity regulating pathway - worm);ko04621(NOD-like receptor signaling pathway);ko04727(GABAergic synapse)	KOG1654(Z)(Microtubule-associated anchor protein involved in autophagy and membrane trafficking)	sp|P87068|ATG8_LACBI	sp|P87068|ATG8_LACBI Autophagy-related protein 8 OS=Laccaria bicolor GN=ATG8 PE=2 SV=2
TRINITY_DN6446_c0_g1_i1	TRINITY_DN6446_c0_g1	1843	1578.44	17372.6	618.92	436.91	66.61	XP_009553243.1	serine protease S8 [Heterobasidion irregulare TC 32-1]	GO:0006508(proteolysis)	*	GO:0008233(peptidase activity);GO:0008236(serine-type peptidase activity);GO:0016787(hydrolase activity);GO:0004252(serine-type endopeptidase activity)	K01336|E3.4.21.48|http://www.genome.jp/dbget-bin/www_bget?ko:K01336	ko04138(Autophagy - yeast)	KOG1153(O)(Subtilisin-related protease/Vacuolar protease B)	sp|P33295|PEPC_ASPNG	sp|P33295|PEPC_ASPNG Subtilisin-like serine protease pepC OS=Aspergillus niger GN=pepC PE=3 SV=1
TRINITY_DN2097_c0_g1_i1	TRINITY_DN2097_c0_g1	1050	785.44	8630	617.87	436.17	100	OBZ77016.1	hypothetical protein A0H81_03138 [Grifola frondosa]	*	*	*	*	*	*	*	*
TRINITY_DN7495_c0_g1_i2	TRINITY_DN7495_c0_g1	2948	2683.44	29381.6	615.71	434.65	69.79	XP_009540726.1	hypothetical protein HETIRDRAFT_377315 [Heterobasidion irregulare TC 32-1]	*	*	GO:0003924(GTPase activity);GO:0000166(nucleotide binding);GO:0005525(GTP binding)	K03234|EEF2|http://www.genome.jp/dbget-bin/www_bget?ko:K03234	ko04152(AMPK signaling pathway);ko04921(Oxytocin signaling pathway)	KOG0469(J)(Elongation factor 2)	sp|Q874B9|EF2_PICPA	sp|Q874B9|EF2_PICPA Elongation factor 2 OS=Komagataella pastoris GN=EFT1 PE=3 SV=1
TRINITY_DN1854_c0_g2_i1	TRINITY_DN1854_c0_g2	503	241.26	2635.24	614.23	433.6	100	XP_009548354.1	hypothetical protein HETIRDRAFT_410465 [Heterobasidion irregulare TC 32-1]	GO:0032780(negative regulation of ATPase activity)	GO:0005739(mitochondrion)	GO:0042030(ATPase inhibitor activity)	*	*	*	*	*
TRINITY_DN362_c0_g2_i1	TRINITY_DN362_c0_g2	826	561.47	6114.65	612.41	432.32	100	XP_007298248.1	60S ribosomal protein L32 [Stereum hirsutum FP-91666 SS1]	GO:0006412(translation)	GO:0005622(intracellular);GO:0005840(ribosome)	GO:0003735(structural constituent of ribosome)	K02912|RP-L32e, RPL32|http://www.genome.jp/dbget-bin/www_bget?ko:K02912	ko03010(Ribosome)	KOG0878(J)(60S ribosomal protein L32)	sp|Q6QAT0|RL32_PIG	sp|Q6QAT0|RL32_PIG 60S ribosomal protein L32 OS=Sus scrofa GN=RPL32 PE=1 SV=3
TRINITY_DN4325_c0_g1_i1	TRINITY_DN4325_c0_g1	1234	969.44	10556	612.32	432.25	100	XP_009551454.1	C4-methyl sterol oxidase 1 [Heterobasidion irregulare TC 32-1]	GO:0055114(oxidation-reduction process);GO:0006633(fatty acid biosynthetic process)	GO:0016020(membrane);GO:0016021(integral component of membrane)	GO:0005506(iron ion binding);GO:0016491(oxidoreductase activity)	K07750|E1.14.13.72, SC4MOL, ERG25|http://www.genome.jp/dbget-bin/www_bget?ko:K07750	ko00100(Steroid biosynthesis)	KOG0873(I)(C-4 sterol methyl oxidase)	sp|Q9UUH4|MSMO_SCHPO	sp|Q9UUH4|MSMO_SCHPO Methylsterol monooxygenase OS=Schizosaccharomyces pombe (strain 972 / ATCC 24843) GN=erg25 PE=3 SV=1
TRINITY_DN1750_c0_g1_i1	TRINITY_DN1750_c0_g1	591	327.36	3551	609.98	430.6	100	XP_007304353.1	ribosomal protein 60S [Stereum hirsutum FP-91666 SS1]	GO:0006414(translational elongation);GO:0006412(translation)	GO:0005840(ribosome);GO:0005622(intracellular);GO:0030529(intracellular ribonucleoprotein complex)	GO:0003735(structural constituent of ribosome)	K02943|RP-LP2, RPLP2|http://www.genome.jp/dbget-bin/www_bget?ko:K02943	ko03010(Ribosome)	KOG3449(J)(60S acidic ribosomal protein P2)	sp|Q9C3Z5|RLA2_PODAS	sp|Q9C3Z5|RLA2_PODAS 60S acidic ribosomal protein P2 OS=Podospora anserina PE=3 SV=1
TRINITY_DN3582_c0_g1_i1	TRINITY_DN3582_c0_g1	1518	1253.44	13584	609.43	430.21	100	XP_009546284.1	hypothetical protein HETIRDRAFT_156301 [Heterobasidion irregulare TC 32-1]	*	*	*	*	*	*	*	*
TRINITY_DN4161_c0_g4_i1	TRINITY_DN4161_c0_g4	246	30.37	327.76	606.83	428.37	100	*	*	*	*	*	*	*	*	*	*
TRINITY_DN3358_c0_g1_i1	TRINITY_DN3358_c0_g1	1014	749.44	7995.98	599.97	423.54	100	XP_007300321.1	hypothetical protein STEHIDRAFT_165885 [Stereum hirsutum FP-91666 SS1]	*	GO:0005840(ribosome)	*	K02947|RP-S10e, RPS10|http://www.genome.jp/dbget-bin/www_bget?ko:K02947	ko03010(Ribosome)	KOG3344(J)(40s ribosomal protein s10)	sp|O13614|RS10B_SCHPO	sp|O13614|RS10B_SCHPO 40S ribosomal protein S10-B OS=Schizosaccharomyces pombe (strain 972 / ATCC 24843) GN=rps1002 PE=3 SV=1
TRINITY_DN475_c0_g1_i1	TRINITY_DN475_c0_g1	635	370.95	3945	598.03	422.16	100	XP_007298803.1	ribosomal protein S28e [Stereum hirsutum FP-91666 SS1]	GO:0006412(translation)	GO:0005840(ribosome);GO:0005622(intracellular)	GO:0003735(structural constituent of ribosome)	K02979|RP-S28e, RPS28|http://www.genome.jp/dbget-bin/www_bget?ko:K02979	ko03010(Ribosome)	KOG3502(J)(40S ribosomal protein S28)	sp|P0CT80|RS28B_SCHPO	sp|P0CT80|RS28B_SCHPO 40S ribosomal protein S28-B OS=Schizosaccharomyces pombe (strain 972 / ATCC 24843) GN=rps2802 PE=3 SV=1
TRINITY_DN4161_c0_g3_i1	TRINITY_DN4161_c0_g3	243	28.82	305.57	596.31	420.95	100	*	*	*	*	*	*	*	*	*	*
TRINITY_DN6601_c0_g1_i1	TRINITY_DN6601_c0_g1	2342	2077.44	22011.5	595.82	420.61	70.01	XP_009549972.1	hypothetical protein HETIRDRAFT_325631 [Heterobasidion irregulare TC 32-1]	*	GO:0016020(membrane);GO:0016021(integral component of membrane)	*	*	*	*	*	*
TRINITY_DN1853_c0_g1_i1	TRINITY_DN1853_c0_g1	4014	3749.44	39588	593.74	419.13	100	XP_007321941.1	hypothetical protein SERLADRAFT_398075 [Serpula lacrymans var. lacrymans S7.9]	*	*	*	*	*	*	sp|O22944|NTAQ1_ARATH	sp|O22944|NTAQ1_ARATH Protein N-terminal glutamine amidohydrolase OS=Arabidopsis thaliana GN=At2g41760 PE=1 SV=1
TRINITY_DN6308_c2_g1_i1	TRINITY_DN6308_c2_g1	1621	1356.44	14283.1	592.13	418	48.13	XP_009551511.1	hypothetical protein HETIRDRAFT_455141 [Heterobasidion irregulare TC 32-1]	*	*	GO:0003676(nucleic acid binding)	K19487|SFP1|http://www.genome.jp/dbget-bin/www_bget?ko:K19487	*	KOG4124(KD)(Putative transcriptional repressor regulating G2/M transition)	sp|Q9UTH8|SFP1_SCHPO	sp|Q9UTH8|SFP1_SCHPO Zinc finger protein sfp1 OS=Schizosaccharomyces pombe (strain 972 / ATCC 24843) GN=sfp1 PE=4 SV=1
TRINITY_DN4544_c0_g1_i2	TRINITY_DN4544_c0_g1	1004	739.44	7755.25	589.78	416.34	62.5	XP_009552678.1	hypothetical protein HETIRDRAFT_481926 [Heterobasidion irregulare TC 32-1]	GO:0006099(tricarboxylic acid cycle);GO:0055114(oxidation-reduction process)	GO:0005743(mitochondrial inner membrane);GO:0005739(mitochondrion)	GO:0051537(2 iron, 2 sulfur cluster binding);GO:0051538(3 iron, 4 sulfur cluster binding);GO:0008177(succinate dehydrogenase (ubiquinone) activity);GO:0046872(metal ion binding);GO:0051536(iron-sulfur cluster binding);GO:0009055(electron carrier activity);GO:0016491(oxidoreductase activity);GO:0051539(4 iron, 4 sulfur cluster binding)	K00235|SDHB, SDH2|http://www.genome.jp/dbget-bin/www_bget?ko:K00235	ko00020(Citrate cycle (TCA cycle));ko00190(Oxidative phosphorylation);ko01200(Carbon metabolism)	KOG3049(C)(Succinate dehydrogenase, Fe-S protein subunit)	*	*
TRINITY_DN6209_c0_g1_i1	TRINITY_DN6209_c0_g1	2648	2383.44	24906	587.62	414.81	100	XP_009547175.1	hypothetical protein HETIRDRAFT_384925 [Heterobasidion irregulare TC 32-1]	GO:0006412(translation)	GO:0005840(ribosome);GO:0030529(intracellular ribonucleoprotein complex);GO:0015935(small ribosomal subunit)	GO:0003735(structural constituent of ribosome);GO:0003723(RNA binding)	K02981|RP-S2e, RPS2|http://www.genome.jp/dbget-bin/www_bget?ko:K02981	ko03010(Ribosome)	KOG0877(J)(40S ribosomal protein S2/30S ribosomal protein S5)	sp|P31009|RS2_DROME	sp|P31009|RS2_DROME 40S ribosomal protein S2 OS=Drosophila melanogaster GN=RpS2 PE=1 SV=2
TRINITY_DN4004_c1_g1_i1	TRINITY_DN4004_c1_g1	905	640.44	6685	586.97	414.36	100	XP_007319810.1	hypothetical protein SERLADRAFT_392869 [Serpula lacrymans var. lacrymans S7.9]	GO:0030042(actin filament depolymerization)	GO:0005622(intracellular);GO:0015629(actin cytoskeleton)	GO:0003779(actin binding)	K05765|CFL|http://www.genome.jp/dbget-bin/www_bget?ko:K05765	ko04810(Regulation of actin cytoskeleton);ko04360(Axon guidance);ko04666(Fc gamma R-mediated phagocytosis)	KOG1735(Z)(Actin depolymerizing factor)	sp|Q4P6E9|COFI_USTMA	sp|Q4P6E9|COFI_USTMA Cofilin OS=Ustilago maydis (strain 521 / FGSC 9021) GN=COF1 PE=3 SV=1
TRINITY_DN5002_c0_g1_i1	TRINITY_DN5002_c0_g1	1835	1570.44	16370	586.17	413.79	100	XP_007860399.1	6-phosphogluconate dehydrogenase [Gloeophyllum trabeum ATCC 11539]	GO:0006098(pentose-phosphate shunt);GO:0055114(oxidation-reduction process);GO:0009051(pentose-phosphate shunt, oxidative branch)	GO:0005829(cytosol)	GO:0050661(NADP binding);GO:0004616(phosphogluconate dehydrogenase (decarboxylating) activity);GO:0016491(oxidoreductase activity)	K00033|PGD, gnd, gntZ|http://www.genome.jp/dbget-bin/www_bget?ko:K00033	ko00030(Pentose phosphate pathway);ko00480(Glutathione metabolism);ko01200(Carbon metabolism)	KOG2653(G)(6-phosphogluconate dehydrogenase)	sp|P78812|6PGD_SCHPO	sp|P78812|6PGD_SCHPO 6-phosphogluconate dehydrogenase, decarboxylating OS=Schizosaccharomyces pombe (strain 972 / ATCC 24843) GN=SPBC660.16 PE=1 SV=2
TRINITY_DN12144_c0_g1_i1	TRINITY_DN12144_c0_g1	904	639.44	6615	581.73	410.66	100	XP_009550938.1	hypothetical protein HETIRDRAFT_421556 [Heterobasidion irregulare TC 32-1]	*	*	*	*	*	*	*	*
TRINITY_DN2578_c0_g1_i1	TRINITY_DN2578_c0_g1	1489	1224.44	12578	577.66	407.78	100	XP_009541424.1	hypothetical protein HETIRDRAFT_437981 [Heterobasidion irregulare TC 32-1]	GO:0008152(metabolic process);GO:0006104(succinyl-CoA metabolic process)	GO:0005739(mitochondrion)	GO:0003824(catalytic activity);GO:0005524(ATP binding);GO:0000166(nucleotide binding);GO:0016874(ligase activity);GO:0004775(succinate-CoA ligase (ADP-forming) activity)	K01900|LSC2|http://www.genome.jp/dbget-bin/www_bget?ko:K01900	ko00020(Citrate cycle (TCA cycle));ko00640(Propanoate metabolism);ko01200(Carbon metabolism)	KOG1447(C)(GTP-specific succinyl-CoA synthetase, beta subunit)	sp|P53587|SUCB_NEOFR	sp|P53587|SUCB_NEOFR Succinate--CoA ligase [ADP-forming] subunit beta, hydrogenosomal OS=Neocallimastix frontalis GN=SCSB PE=2 SV=2
TRINITY_DN7189_c0_g1_i3	TRINITY_DN7189_c0_g1	3142	2877.44	29485.8	576.24	406.78	36.03	XP_009540385.1	isocitrate lyase [Heterobasidion irregulare TC 32-1]	GO:0008152(metabolic process);GO:0019752(carboxylic acid metabolic process)	*	GO:0003824(catalytic activity);GO:0004451(isocitrate lyase activity);GO:0016829(lyase activity)	K01637|E4.1.3.1, aceA|http://www.genome.jp/dbget-bin/www_bget?ko:K01637	ko00630(Glyoxylate and dicarboxylate metabolism);ko01200(Carbon metabolism)	KOG1260(C)(Isocitrate lyase)	*	*
TRINITY_DN3289_c0_g1_i1	TRINITY_DN3289_c0_g1	673	408.74	4178	574.79	405.76	100	XP_007302959.1	ribosomal protein L36e [Stereum hirsutum FP-91666 SS1]	GO:0006412(translation)	GO:0005840(ribosome);GO:0005622(intracellular);GO:0030529(intracellular ribonucleoprotein complex)	GO:0003735(structural constituent of ribosome)	K02920|RP-L36e, RPL36|http://www.genome.jp/dbget-bin/www_bget?ko:K02920	ko03010(Ribosome)	KOG3452(J)(60S ribosomal protein L36)	sp|Q92365|RL36A_SCHPO	sp|Q92365|RL36A_SCHPO 60S ribosomal protein L36-A OS=Schizosaccharomyces pombe (strain 972 / ATCC 24843) GN=rpl3601 PE=3 SV=2
TRINITY_DN4161_c0_g5_i1	TRINITY_DN4161_c0_g5	3009	2744.44	27830	570.24	402.54	100	XP_007309971.1	Arginase/deacetylase [Stereum hirsutum FP-91666 SS1]	*	*	GO:0016787(hydrolase activity)	K11405|HDAC8|http://www.genome.jp/dbget-bin/www_bget?ko:K11405	*	KOG1342(B)(Histone deacetylase complex, catalytic component RPD3)	sp|Q7SXM0|HDAC8_DANRE	sp|Q7SXM0|HDAC8_DANRE Histone deacetylase 8 OS=Danio rerio GN=hdac8 PE=2 SV=1
TRINITY_DN2482_c0_g1_i1	TRINITY_DN2482_c0_g1	3828	3563.44	36069	569.19	401.81	100	KZV72550.1	hypothetical protein PENSPDRAFT_575908 [Peniophora sp. CONT]	*	*	*	*	*	*	*	*
TRINITY_DN5964_c0_g1_i1	TRINITY_DN5964_c0_g1	1402	1137.44	11480	567.56	400.65	100	OBZ76434.1	Single-stranded TG1-3 DNA-binding protein [Grifola frondosa]	*	*	GO:0000166(nucleotide binding);GO:0003676(nucleic acid binding)	*	*	KOG0118(R)(FOG: RRM domain)	sp|Q04836|CP31A_ARATH	sp|Q04836|CP31A_ARATH 31 kDa ribonucleoprotein, chloroplastic OS=Arabidopsis thaliana GN=CP31A PE=1 SV=1
TRINITY_DN3706_c0_g1_i1	TRINITY_DN3706_c0_g1	1672	1407.44	14098	563.28	397.63	100	KZT11331.1	vacuolar ATP synthase subunit D [Laetiporus sulphureus 93-53]	*	GO:0032153(cell division site);GO:0005829(cytosol);GO:0000329(fungal-type vacuole membrane)	GO:0042626(ATPase activity, coupled to transmembrane movement of substances)	K02149|ATPeV1D, ATP6M|http://www.genome.jp/dbget-bin/www_bget?ko:K02149	ko04145(Phagosome);ko04150(mTOR signaling pathway);ko00190(Oxidative phosphorylation);ko04966(Collecting duct acid secretion);ko04721(Synaptic vesicle cycle)	KOG1647(C)(Vacuolar H+-ATPase V1 sector, subunit D)	sp|O59941|VATD_NEUCR	sp|O59941|VATD_NEUCR V-type proton ATPase subunit D OS=Neurospora crassa (strain ATCC 24698 / 74-OR23-1A / CBS 708.71 / DSM 1257 / FGSC 987) GN=vma-8 PE=2 SV=2
TRINITY_DN5202_c0_g1_i1	TRINITY_DN5202_c0_g1	2447	2182.44	21735	560.03	395.34	100	XP_009544261.1	hypothetical protein HETIRDRAFT_314566 [Heterobasidion irregulare TC 32-1]	GO:0008152(metabolic process);GO:0055114(oxidation-reduction process)	*	GO:0050660(flavin adenine dinucleotide binding);GO:0003995(acyl-CoA dehydrogenase activity);GO:0016491(oxidoreductase activity);GO:0016627(oxidoreductase activity, acting on the CH-CH group of donors)	*	*	KOG0139(I)(Short-chain acyl-CoA dehydrogenase)	sp|Q9DBL1|ACDSB_MOUSE	sp|Q9DBL1|ACDSB_MOUSE Short/branched chain specific acyl-CoA dehydrogenase, mitochondrial OS=Mus musculus GN=Acadsb PE=1 SV=1
TRINITY_DN5354_c0_g1_i1	TRINITY_DN5354_c0_g1	5803	5538.44	55096	559.41	394.9	100	XP_009545906.1	isocitrate lyase [Heterobasidion irregulare TC 32-1]	GO:0008152(metabolic process);GO:0019752(carboxylic acid metabolic process)	*	GO:0003824(catalytic activity);GO:0004451(isocitrate lyase activity);GO:0016829(lyase activity)	K01637|E4.1.3.1, aceA|http://www.genome.jp/dbget-bin/www_bget?ko:K01637	ko00630(Glyoxylate and dicarboxylate metabolism);ko01200(Carbon metabolism)	KOG1260(C)(Isocitrate lyase)	sp|A8NR45|ACEA_COPC7	sp|A8NR45|ACEA_COPC7 Isocitrate lyase OS=Coprinopsis cinerea (strain Okayama-7 / 130 / ATCC MYA-4618 / FGSC 9003) GN=ACU-7 PE=3 SV=1
TRINITY_DN4871_c0_g1_i1	TRINITY_DN4871_c0_g1	4330	4065.44	40380	558.54	394.29	100	XP_007303704.1	FAD/NAD-P-binding domain-containing protein [Stereum hirsutum FP-91666 SS1]	GO:0055114(oxidation-reduction process)	*	GO:0016491(oxidoreductase activity)	*	*	KOG2495(C)(NADH-dehydrogenase (ubiquinone))	sp|M0ZYF3|INDA1_SOLTU	sp|M0ZYF3|INDA1_SOLTU Internal alternative NAD(P)H-ubiquinone oxidoreductase A1, mitochondrial OS=Solanum tuberosum GN=NDA1 PE=3 SV=1
TRINITY_DN4383_c0_g1_i1	TRINITY_DN4383_c0_g1	2120	1855.44	18391	557.38	393.47	100	XP_007300859.1	hypothetical protein STEHIDRAFT_92166 [Stereum hirsutum FP-91666 SS1]	*	GO:0016020(membrane);GO:0016021(integral component of membrane)	*	*	*	*	*	*
TRINITY_DN3847_c0_g1_i1	TRINITY_DN3847_c0_g1	1025	760.44	7492	554.03	391.1	100	XP_001877324.1	predicted protein [Laccaria bicolor S238N-H82]	GO:0007264(small GTPase mediated signal transduction)	GO:0005622(intracellular)	GO:0000166(nucleotide binding);GO:0005525(GTP binding)	K07941|ARF6|http://www.genome.jp/dbget-bin/www_bget?ko:K07941	ko04144(Endocytosis);ko04072(Phospholipase D signaling pathway);ko04014(Ras signaling pathway);ko04666(Fc gamma R-mediated phagocytosis)	KOG0070(U)(GTP-binding ADP-ribosylation factor Arf1)	sp|P26990|ARF6_CHICK	sp|P26990|ARF6_CHICK ADP-ribosylation factor 6 OS=Gallus gallus GN=ARF6 PE=2 SV=3
TRINITY_DN5082_c0_g1_i1	TRINITY_DN5082_c0_g1	1377	1112.44	10916	551.8	389.53	100	XP_008039147.1	60S ribosomal protein L4/L1/L2 [Trametes versicolor FP-101664 SS1]	GO:0006412(translation)	GO:0005840(ribosome)	GO:0003735(structural constituent of ribosome)	K02930|RP-L4e, RPL4|http://www.genome.jp/dbget-bin/www_bget?ko:K02930	ko03010(Ribosome)	KOG1475(A)(Ribosomal protein RPL1/RPL2/RL4L4)	sp|P35679|RL4A_SCHPO	sp|P35679|RL4A_SCHPO 60S ribosomal protein L4-A OS=Schizosaccharomyces pombe (strain 972 / ATCC 24843) GN=rpl402 PE=1 SV=2
TRINITY_DN4191_c0_g1_i1	TRINITY_DN4191_c0_g1	1489	1224.44	11930	547.9	386.77	100	XP_009543166.1	putative aspartic peptidase A1 [Heterobasidion irregulare TC 32-1]	GO:0006508(proteolysis)	*	GO:0008233(peptidase activity);GO:0004190(aspartic-type endopeptidase activity);GO:0016787(hydrolase activity)	K01381|PEP4|http://www.genome.jp/dbget-bin/www_bget?ko:K01381	ko04138(Autophagy - yeast)	KOG1339(O)(Aspartyl protease)	sp|Q01294|CARP_NEUCR	sp|Q01294|CARP_NEUCR Vacuolar protease A OS=Neurospora crassa (strain ATCC 24698 / 74-OR23-1A / CBS 708.71 / DSM 1257 / FGSC 987) GN=pep-4 PE=3 SV=2
TRINITY_DN4995_c0_g1_i5	TRINITY_DN4995_c0_g1	1195	930.44	9054.72	547.25	386.31	47.81	XP_009551005.1	hypothetical protein HETIRDRAFT_436331 [Heterobasidion irregulare TC 32-1]	GO:0055114(oxidation-reduction process)	*	GO:0016491(oxidoreductase activity);GO:0046872(metal ion binding)	*	*	*	*	*
TRINITY_DN5254_c0_g1_i1	TRINITY_DN5254_c0_g1	2091	1826.44	17660.7	543.75	383.85	65.08	XP_007310919.1	G-alpha-domain-containing protein [Stereum hirsutum FP-91666 SS1]	GO:0007186(G-protein coupled receptor signaling pathway);GO:0007165(signal transduction)	*	GO:0003924(GTPase activity);GO:0019001(guanyl nucleotide binding);GO:0031683(G-protein beta/gamma-subunit complex binding);GO:0004871(signal transducer activity);GO:0000166(nucleotide binding);GO:0005525(GTP binding)	K19860|GPA1|http://www.genome.jp/dbget-bin/www_bget?ko:K19860	ko04011(MAPK signaling pathway - yeast)	KOG0082(DT)(G-protein alpha subunit (small G protein superfamily))	sp|P87035|GPA4_USTMA	sp|P87035|GPA4_USTMA Guanine nucleotide-binding protein alpha-4 subunit OS=Ustilago maydis (strain 521 / FGSC 9021) GN=GPA4 PE=3 SV=1
TRINITY_DN5802_c0_g1_i1	TRINITY_DN5802_c0_g1	2156	1891.44	18245.8	542.46	382.93	100	XP_009552169.1	hypothetical protein HETIRDRAFT_442317 [Heterobasidion irregulare TC 32-1]	GO:0006629(lipid metabolic process);GO:0055114(oxidation-reduction process);GO:0006636(unsaturated fatty acid biosynthetic process);GO:0006633(fatty acid biosynthetic process);GO:0006631(fatty acid metabolic process)	GO:0016020(membrane);GO:0016021(integral component of membrane)	GO:0020037(heme binding);GO:0046872(metal ion binding);GO:0004768(stearoyl-CoA 9-desaturase activity);GO:0016491(oxidoreductase activity);GO:0016717(oxidoreductase activity, acting on paired donors, with oxidation of a pair of donors resulting in the reduction of molecular oxygen to two molecules of water)	K00507|SCD, desC|http://www.genome.jp/dbget-bin/www_bget?ko:K00507	ko04152(AMPK signaling pathway);ko01040(Biosynthesis of unsaturated fatty acids);ko01212(Fatty acid metabolism);ko04212(Longevity regulating pathway - worm);ko03320(PPAR signaling pathway)	KOG1600(I)(Fatty acid desaturase)	sp|O94523|ACO1_SCHPO	sp|O94523|ACO1_SCHPO Probable acyl-CoA desaturase OS=Schizosaccharomyces pombe (strain 972 / ATCC 24843) GN=SPCC1281.06c PE=3 SV=1
TRINITY_DN1833_c0_g1_i1	TRINITY_DN1833_c0_g1	1056	791.44	7615	541.06	381.95	100	XP_009540915.1	hypothetical protein HETIRDRAFT_406787 [Heterobasidion irregulare TC 32-1]	*	*	*	*	*	*	*	*
TRINITY_DN3865_c1_g1_i1	TRINITY_DN3865_c1_g1	1082	817.44	7784	535.48	378.01	100	XP_009546321.1	hypothetical protein HETIRDRAFT_475172 [Heterobasidion irregulare TC 32-1]	GO:0006412(translation)	GO:0005840(ribosome);GO:0005622(intracellular);GO:0015934(large ribosomal subunit);GO:0030529(intracellular ribonucleoprotein complex)	GO:0003735(structural constituent of ribosome)	K02880|RP-L17e, RPL17|http://www.genome.jp/dbget-bin/www_bget?ko:K02880	ko03010(Ribosome)	KOG3353(J)(60S ribosomal protein L22)	sp|O14339|RL17A_SCHPO	sp|O14339|RL17A_SCHPO 60S ribosomal protein L17-A OS=Schizosaccharomyces pombe (strain 972 / ATCC 24843) GN=rpl1701 PE=3 SV=1
TRINITY_DN6308_c2_g1_i4	TRINITY_DN6308_c2_g1	1757	1492.44	14205	535.23	377.83	43.51	XP_009551511.1	hypothetical protein HETIRDRAFT_455141 [Heterobasidion irregulare TC 32-1]	*	*	GO:0003676(nucleic acid binding)	K19487|SFP1|http://www.genome.jp/dbget-bin/www_bget?ko:K19487	*	KOG4124(KD)(Putative transcriptional repressor regulating G2/M transition)	*	*
TRINITY_DN2386_c0_g4_i1	TRINITY_DN2386_c0_g4	269	43.46	411.61	532.59	375.97	100	KIK46132.1	hypothetical protein CY34DRAFT_775882, partial [Suillus luteus UH-Slu-Lm8-n1]	*	*	*	*	*	*	*	*
TRINITY_DN4611_c0_g2_i1	TRINITY_DN4611_c0_g2	327	83.86	790.3	529.98	374.12	100	XP_009548333.1	hypothetical protein HETIRDRAFT_410453 [Heterobasidion irregulare TC 32-1]	*	*	GO:0000166(nucleotide binding);GO:0003676(nucleic acid binding)	*	*	KOG0106(A)(Alternative splicing factor SRp55/B52/SRp75 (RRM superfamily))	sp|Q10193|SRP1_SCHPO	sp|Q10193|SRP1_SCHPO Pre-mRNA-splicing factor srp1 OS=Schizosaccharomyces pombe (strain 972 / ATCC 24843) GN=srp1 PE=1 SV=3
TRINITY_DN4808_c0_g1_i1	TRINITY_DN4808_c0_g1	2077	1812.44	17048	528.94	373.39	100	XP_009541431.1	hypothetical protein HETIRDRAFT_437983 [Heterobasidion irregulare TC 32-1]	GO:0006637(acyl-CoA metabolic process)	*	GO:0047617(acyl-CoA hydrolase activity)	K11992|ACOT8, PTE|http://www.genome.jp/dbget-bin/www_bget?ko:K11992	ko04146(Peroxisome);ko00120(Primary bile acid biosynthesis)	KOG1779(J)(40s ribosomal protein S27)	sp|Q8VHK0|ACOT8_RAT	sp|Q8VHK0|ACOT8_RAT Acyl-coenzyme A thioesterase 8 OS=Rattus norvegicus GN=Acot8 PE=1 SV=1
TRINITY_DN5909_c0_g1_i2	TRINITY_DN5909_c0_g1	747	482.54	4532.42	528.19	372.86	48.84	XP_009550923.1	hypothetical protein HETIRDRAFT_147880 [Heterobasidion irregulare TC 32-1]	GO:0016310(phosphorylation);GO:0006468(protein phosphorylation)	*	GO:0004672(protein kinase activity);GO:0004674(protein serine/threonine kinase activity);GO:0016301(kinase activity);GO:0016740(transferase activity);GO:0005524(ATP binding);GO:0000166(nucleotide binding)	*	*	KOG0032(T)(Ca2+/calmodulin-dependent protein kinase, EF-Hand protein superfamily)	*	*
TRINITY_DN5046_c0_g1_i3	TRINITY_DN5046_c0_g1	854	589.45	5525.16	527.1	372.09	48.25	OAX37622.1	nucleic acid-binding protein [Rhizopogon vinicolor AM-OR11-026]	GO:0006413(translational initiation);GO:0006412(translation)	GO:0005829(cytosol);GO:0005634(nucleus)	GO:0003725(double-stranded RNA binding);GO:0003723(RNA binding);GO:0003743(translation initiation factor activity);GO:0033592(RNA strand annealing activity)	K03236|EIF1A|http://www.genome.jp/dbget-bin/www_bget?ko:K03236	ko03013(RNA transport)	KOG3403(J)(Translation initiation factor 1A (eIF-1A))	*	*
TRINITY_DN6189_c0_g1_i1	TRINITY_DN6189_c0_g1	1704	1439.44	13434	524.82	370.48	100	XP_009551535.1	hypothetical protein HETIRDRAFT_411958 [Heterobasidion irregulare TC 32-1]	GO:0007017(microtubule-based process)	GO:0005737(cytoplasm);GO:0005856(cytoskeleton);GO:0005874(microtubule)	GO:0003924(GTPase activity);GO:0000166(nucleotide binding);GO:0005525(GTP binding);GO:0005200(structural constituent of cytoskeleton)	K07375|TUBB|http://www.genome.jp/dbget-bin/www_bget?ko:K07375	ko04540(Gap junction);ko04145(Phagosome)	KOG1375(Z)(Beta tubulin)	sp|P79008|TBB_COPC7	sp|P79008|TBB_COPC7 Tubulin beta chain OS=Coprinopsis cinerea (strain Okayama-7 / 130 / ATCC MYA-4618 / FGSC 9003) GN=CC1G_04743 PE=3 SV=1
TRINITY_DN12507_c0_g1_i1	TRINITY_DN12507_c0_g1	402	146.78	1365	522.94	369.16	100	*	*	*	*	*	*	*	*	*	*
TRINITY_DN1421_c0_g1_i1	TRINITY_DN1421_c0_g1	1677	1412.44	13116.4	522.21	368.64	100	OKY63063.1	hypothetical protein PHLCEN_3268 [Phlebia centrifuga]	*	*	*	*	*	*	*	*
TRINITY_DN3535_c0_g1_i1	TRINITY_DN3535_c0_g1	791	526.49	4884.89	521.75	368.31	50.77	XP_009546366.1	hypothetical protein HETIRDRAFT_444907 [Heterobasidion irregulare TC 32-1]	GO:0006412(translation)	GO:0005840(ribosome)	GO:0003735(structural constituent of ribosome)	K02966|RP-S19e, RPS19|http://www.genome.jp/dbget-bin/www_bget?ko:K02966	ko03010(Ribosome)	KOG3411(J)(40S ribosomal protein S19)	sp|P58234|RS19A_SCHPO	sp|P58234|RS19A_SCHPO 40S ribosomal protein S19-A OS=Schizosaccharomyces pombe (strain 972 / ATCC 24843) GN=rps1901 PE=2 SV=1
TRINITY_DN4897_c0_g1_i2	TRINITY_DN4897_c0_g1	1055	790.44	7328.71	521.38	368.06	60.04	XP_007303688.1	rhamnolipids biosynthesis 3-oxoacyl-reductase [Stereum hirsutum FP-91666 SS1]	*	*	*	*	*	KOG0725(R)(Reductases with broad range of substrate specificities)	*	*
TRINITY_DN5996_c0_g1_i3	TRINITY_DN5996_c0_g1	1918	1653.44	15052.2	511.93	361.38	89.03	XP_009541283.1	hypothetical protein HETIRDRAFT_407047 [Heterobasidion irregulare TC 32-1]	GO:0006096(glycolytic process);GO:0016310(phosphorylation)	*	GO:0003824(catalytic activity);GO:0000287(magnesium ion binding);GO:0004743(pyruvate kinase activity);GO:0016301(kinase activity);GO:0016740(transferase activity);GO:0030955(potassium ion binding)	K00873|PK, pyk|http://www.genome.jp/dbget-bin/www_bget?ko:K00873	ko00010(Glycolysis / Gluconeogenesis);ko00620(Pyruvate metabolism);ko00230(Purine metabolism);ko01230(Biosynthesis of amino acids);ko01200(Carbon metabolism);ko04922(Glucagon signaling pathway)	KOG2323(G)(Pyruvate kinase)	*	*
TRINITY_DN6833_c0_g1_i2	TRINITY_DN6833_c0_g1	1440	1175.44	10629.9	508.54	358.99	81.16	XP_007856192.1	cytochrome c peroxidase [Moniliophthora roreri MCA 2997]	GO:0055114(oxidation-reduction process);GO:0006979(response to oxidative stress)	GO:0016020(membrane);GO:0016021(integral component of membrane)	GO:0020037(heme binding);GO:0046872(metal ion binding);GO:0016491(oxidoreductase activity);GO:0004601(peroxidase activity)	K00428|E1.11.1.5|http://www.genome.jp/dbget-bin/www_bget?ko:K00428	*	*	*	*
TRINITY_DN10573_c0_g1_i1	TRINITY_DN10573_c0_g1	397	142.33	1286	508.08	358.67	100	*	*	*	*	*	*	*	*	*	*
TRINITY_DN3455_c0_g1_i1	TRINITY_DN3455_c0_g1	647	382.88	3457	507.74	358.42	100	XP_009551849.1	hypothetical protein HETIRDRAFT_38202 [Heterobasidion irregulare TC 32-1]	GO:0006351(transcription, DNA-templated);GO:0006367(transcription initiation from RNA polymerase II promoter);GO:0006355(regulation of transcription, DNA-templated)	GO:0005672(transcription factor TFIIA complex);GO:0005634(nucleus)	*	K03123|TFIIA2, GTF2A2, TOA2|http://www.genome.jp/dbget-bin/www_bget?ko:K03123	ko03022(Basal transcription factors)	KOG3463(K)(Transcription initiation factor IIA, gamma subunit)	sp|P0CR85|T2AG_CRYNB	sp|P0CR85|T2AG_CRYNB Transcription initiation factor IIA subunit 2 OS=Cryptococcus neoformans var. neoformans serotype D (strain B-3501A) GN=TOA2 PE=3 SV=1
TRINITY_DN3535_c0_g1_i2	TRINITY_DN3535_c0_g1	791	526.49	4736.11	505.86	357.1	49.23	XP_009546366.1	hypothetical protein HETIRDRAFT_444907 [Heterobasidion irregulare TC 32-1]	GO:0006412(translation)	GO:0005840(ribosome)	GO:0003735(structural constituent of ribosome)	K02966|RP-S19e, RPS19|http://www.genome.jp/dbget-bin/www_bget?ko:K02966	ko03010(Ribosome)	KOG3411(J)(40S ribosomal protein S19)	*	*
TRINITY_DN7781_c0_g1_i1	TRINITY_DN7781_c0_g1	2734	2469.44	22212	505.81	357.06	100	XP_009549497.1	hypothetical protein HETIRDRAFT_410995 [Heterobasidion irregulare TC 32-1]	GO:0002183(cytoplasmic translational initiation)	GO:0005829(cytosol)	GO:0003676(nucleic acid binding);GO:0005524(ATP binding);GO:0004386(helicase activity);GO:0000166(nucleotide binding);GO:0016787(hydrolase activity);GO:0003743(translation initiation factor activity)	K11594|DDX3X, bel|http://www.genome.jp/dbget-bin/www_bget?ko:K11594	ko04622(RIG-I-like receptor signaling pathway)	KOG0331(A)(ATP-dependent RNA helicase)	sp|Q9P6U9|DED1_NEUCR	sp|Q9P6U9|DED1_NEUCR ATP-dependent RNA helicase ded1 OS=Neurospora crassa (strain ATCC 24698 / 74-OR23-1A / CBS 708.71 / DSM 1257 / FGSC 987) GN=drh-9 PE=3 SV=1
TRINITY_DN4885_c2_g1_i2	TRINITY_DN4885_c2_g1	1474	1209.44	10739.5	499.34	352.49	52.09	XP_009542365.1	hypothetical protein HETIRDRAFT_310898 [Heterobasidion irregulare TC 32-1]	*	GO:0005829(cytosol)	GO:0005524(ATP binding);GO:0000166(nucleotide binding)	K03283|HSPA1_8|http://www.genome.jp/dbget-bin/www_bget?ko:K03283	ko04144(Endocytosis);ko04010(MAPK signaling pathway);ko04141(Protein processing in endoplasmic reticulum);ko03040(Spliceosome);ko04213(Longevity regulating pathway - multiple species);ko04915(Estrogen signaling pathway);ko04612(Antigen processing and presentation)	KOG0101(O)(Molecular chaperones HSP70/HSC70, HSP70 superfamily)	*	*
TRINITY_DN6229_c0_g2_i1	TRINITY_DN6229_c0_g2	1730	1465.44	12890.3	494.64	349.18	50.98	XP_007397933.1	hypothetical protein PHACADRAFT_259454 [Phanerochaete carnosa HHB-10118-sp]	*	*	*	*	*	*	sp|Q01200|PRIA_LENED	sp|Q01200|PRIA_LENED Protein priA OS=Lentinula edodes GN=priA PE=2 SV=1
TRINITY_DN4679_c0_g1_i2	TRINITY_DN4679_c0_g1	1637	1372.44	12055	493.94	348.68	56.4	XP_007300274.1	hypothetical protein STEHIDRAFT_118601 [Stereum hirsutum FP-91666 SS1]	*	GO:0016020(membrane);GO:0016021(integral component of membrane)	*	*	*	*	*	*
TRINITY_DN3345_c0_g1_i1	TRINITY_DN3345_c0_g1	1319	1054.44	9261.33	493.91	348.66	100	XP_007300761.1	Cupredoxin [Stereum hirsutum FP-91666 SS1]	*	*	*	*	*	*	*	*
TRINITY_DN3368_c1_g1_i1	TRINITY_DN3368_c1_g1	5819	5554.44	48057	486.53	343.45	100	CED85061.1	heat shock protein 90 [Xanthophyllomyces dendrorhous]	GO:0006950(response to stress);GO:0006457(protein folding)	*	GO:0051082(unfolded protein binding);GO:0005524(ATP binding)	K04079|htpG, HSP90A|http://www.genome.jp/dbget-bin/www_bget?ko:K04079	ko04217(Necroptosis);ko04151(PI3K-Akt signaling pathway);ko04141(Protein processing in endoplasmic reticulum);ko04915(Estrogen signaling pathway);ko04914(Progesterone-mediated oocyte maturation);ko04626(Plant-pathogen interaction);ko04612(Antigen processing and presentation);ko04657(IL-17 signaling pathway);ko04621(NOD-like receptor signaling pathway);ko04659(Th17 cell differentiation)	KOG0020(O)(Endoplasmic reticulum glucose-regulated protein (GRP94/endoplasmin), HSP90 family)	sp|P51819|HSP83_IPONI	sp|P51819|HSP83_IPONI Heat shock protein 83 OS=Ipomoea nil GN=HSP83A PE=2 SV=1
TRINITY_DN3147_c0_g1_i1	TRINITY_DN3147_c0_g1	703	438.64	3794	486.39	343.36	100	XP_009549506.1	hypothetical protein HETIRDRAFT_324168 [Heterobasidion irregulare TC 32-1]	GO:0006396(RNA processing)	GO:0005737(cytoplasm);GO:0005634(nucleus)	GO:0003723(RNA binding);GO:0000166(nucleotide binding);GO:0003676(nucleic acid binding)	K12876|RBM8A, Y14|http://www.genome.jp/dbget-bin/www_bget?ko:K12876	ko03040(Spliceosome);ko03013(RNA transport);ko03015(mRNA surveillance pathway)	KOG0126(R)(Predicted RNA-binding protein (RRM superfamily))	sp|B5DGI7|RBM8A_SALSA	sp|B5DGI7|RBM8A_SALSA RNA-binding protein 8A OS=Salmo salar GN=rbm8a PE=2 SV=1
TRINITY_DN7454_c0_g1_i2	TRINITY_DN7454_c0_g1	3256	2991.44	25840.1	485.75	342.9	50.35	CDO69263.1	hypothetical protein BN946_scf185042.g165 [Trametes cinnabarina]	GO:0055114(oxidation-reduction process)	*	GO:0016491(oxidoreductase activity);GO:0000104(succinate dehydrogenase activity);GO:0020037(heme binding);GO:0046872(metal ion binding)	*	*	KOG0537(C)(Cytochrome b5)	*	*
TRINITY_DN5046_c0_g1_i2	TRINITY_DN5046_c0_g1	905	640.44	5514.89	484.23	341.83	44.33	OAX37622.1	nucleic acid-binding protein [Rhizopogon vinicolor AM-OR11-026]	GO:0006413(translational initiation);GO:0006412(translation)	GO:0005829(cytosol);GO:0005634(nucleus)	GO:0003725(double-stranded RNA binding);GO:0003723(RNA binding);GO:0003743(translation initiation factor activity);GO:0033592(RNA strand annealing activity)	K03236|EIF1A|http://www.genome.jp/dbget-bin/www_bget?ko:K03236	ko03013(RNA transport)	KOG3403(J)(Translation initiation factor 1A (eIF-1A))	*	*
TRINITY_DN2673_c0_g2_i1	TRINITY_DN2673_c0_g2	956	691.44	5934.75	482.66	340.72	100	KIM89912.1	hypothetical protein PILCRDRAFT_812695 [Piloderma croceum F 1598]	*	*	*	*	*	*	*	*
TRINITY_DN5301_c0_g2_i2	TRINITY_DN5301_c0_g2	473	212.5	1818.69	481.27	339.74	58.63	KZT25112.1	histone-fold-containing protein, partial [Neolentinus lepideus HHB14362 ss-1]	GO:0006334(nucleosome assembly)	GO:0000786(nucleosome);GO:0005694(chromosome);GO:0005634(nucleus)	GO:0003677(DNA binding);GO:0046982(protein heterodimerization activity)	K11254|H4|http://www.genome.jp/dbget-bin/www_bget?ko:K11254	*	KOG3467(B)(Histone H4)	*	*
TRINITY_DN7464_c1_g2_i1	TRINITY_DN7464_c1_g2	2945	2680.44	22905.9	480.55	339.23	100	XP_009541709.1	hypothetical protein HETIRDRAFT_431988 [Heterobasidion irregulare TC 32-1]	GO:0006468(protein phosphorylation);GO:0016310(phosphorylation)	*	GO:0004672(protein kinase activity);GO:0005524(ATP binding);GO:0004674(protein serine/threonine kinase activity);GO:0000166(nucleotide binding);GO:0016301(kinase activity)	*	*	*	sp|O14019|HAL4_SCHPO	sp|O14019|HAL4_SCHPO Serine/threonine-protein kinase hal4 OS=Schizosaccharomyces pombe (strain 972 / ATCC 24843) GN=hal4 PE=1 SV=1
TRINITY_DN7454_c0_g1_i1	TRINITY_DN7454_c0_g1	3259	2994.44	25507.9	479.02	338.15	49.65	CDO69263.1	hypothetical protein BN946_scf185042.g165 [Trametes cinnabarina]	GO:0055114(oxidation-reduction process)	*	GO:0016491(oxidoreductase activity);GO:0000104(succinate dehydrogenase activity);GO:0020037(heme binding);GO:0046872(metal ion binding)	*	*	KOG2404(C)(Fumarate reductase, flavoprotein subunit)	sp|O13755|OSM1_SCHPO	sp|O13755|OSM1_SCHPO Fumarate reductase OS=Schizosaccharomyces pombe (strain 972 / ATCC 24843) GN=osm1 PE=3 SV=1
TRINITY_DN1409_c0_g1_i1	TRINITY_DN1409_c0_g1	211	14.66	124	475.71	335.81	100	KZT10647.1	hypothetical protein LAESUDRAFT_643912, partial [Laetiporus sulphureus 93-53]	*	*	*	*	*	*	*	*
TRINITY_DN6229_c0_g2_i2	TRINITY_DN6229_c0_g2	1725	1460.44	12353.7	475.68	335.79	49.02	XP_007397933.1	hypothetical protein PHACADRAFT_259454 [Phanerochaete carnosa HHB-10118-sp]	*	*	*	*	*	*	*	*
TRINITY_DN7590_c0_g1_i1	TRINITY_DN7590_c0_g1	2483	2218.44	18722	474.57	335.01	64.98	XP_009543701.1	protein disulfide isomerase family, redox active TRX domains [Heterobasidion irregulare TC 32-1]	GO:0045454(cell redox homeostasis)	GO:0005783(endoplasmic reticulum)	GO:0003756(protein disulfide isomerase activity);GO:0016853(isomerase activity)	K09580|PDIA1, P4HB|http://www.genome.jp/dbget-bin/www_bget?ko:K09580	ko04141(Protein processing in endoplasmic reticulum)	KOG0190(O)(Protein disulfide isomerase (prolyl 4-hydroxylase beta subunit))	sp|P55059|PDI_HUMIN	sp|P55059|PDI_HUMIN Protein disulfide-isomerase OS=Humicola insolens PE=1 SV=1
TRINITY_DN5158_c0_g1_i1	TRINITY_DN5158_c0_g1	1914	1649.44	13862	472.59	333.61	100	XP_007298245.1	hypothetical protein STEHIDRAFT_88821 [Stereum hirsutum FP-91666 SS1]	GO:0009058(biosynthetic process);GO:0006520(cellular amino acid metabolic process)	*	GO:0008483(transaminase activity);GO:0016740(transferase activity);GO:0004069(L-aspartate:2-oxoglutarate aminotransferase activity);GO:0003824(catalytic activity);GO:0030170(pyridoxal phosphate binding);GO:0080130(L-phenylalanine:2-oxoglutarate aminotransferase activity)	K14455|GOT2|http://www.genome.jp/dbget-bin/www_bget?ko:K14455	ko00250(Alanine, aspartate and glutamate metabolism);ko00330(Arginine and proline metabolism);ko00220(Arginine biosynthesis);ko00270(Cysteine and methionine metabolism);ko00360(Phenylalanine metabolism);ko00400(Phenylalanine, tyrosine and tryptophan biosynthesis);ko00350(Tyrosine metabolism);ko00950(Isoquinoline alkaloid biosynthesis);ko00960(Tropane, piperidine and pyridine alkaloid biosynthesis…	KOG1412(E)(Aspartate aminotransferase/Glutamic oxaloacetic transaminase AAT2/GOT1)	sp|P05202|AATM_MOUSE	sp|P05202|AATM_MOUSE Aspartate aminotransferase, mitochondrial OS=Mus musculus GN=Got2 PE=1 SV=1
TRINITY_DN2111_c0_g2_i1	TRINITY_DN2111_c0_g2	546	283.09	2363.88	469.57	331.48	100	XP_002469161.1	60S ribosomal protein L30 [Postia placenta Mad-698-R]	GO:0006412(translation)	GO:0005840(ribosome);GO:0005622(intracellular)	GO:0003735(structural constituent of ribosome)	K02908|RP-L30e, RPL30|http://www.genome.jp/dbget-bin/www_bget?ko:K02908	ko03010(Ribosome)	KOG2988(J)(60S ribosomal protein L30)	sp|P52808|RL30A_SCHPO	sp|P52808|RL30A_SCHPO 60S ribosomal protein L30-1 OS=Schizosaccharomyces pombe (strain 972 / ATCC 24843) GN=rpl3001 PE=3 SV=2
TRINITY_DN4601_c0_g1_i1	TRINITY_DN4601_c0_g1	1259	994.44	8236.71	465.77	328.8	53.48	XP_007310129.1	hypothetical protein STEHIDRAFT_150375 [Stereum hirsutum FP-91666 SS1]	*	*	*	*	*	*	*	*
TRINITY_DN3183_c0_g1_i1	TRINITY_DN3183_c0_g1	917	652.44	5389	464.48	327.88	100	XP_009547255.1	mitochondrial import inner membrane translocase [Heterobasidion irregulare TC 32-1]	GO:0006886(intracellular protein transport);GO:0030150(protein import into mitochondrial matrix);GO:0000002(mitochondrial genome maintenance)	GO:0005744(mitochondrial inner membrane presequence translocase complex);GO:0016021(integral component of membrane);GO:0016020(membrane);GO:0005739(mitochondrion)	GO:0015450(P-P-bond-hydrolysis-driven protein transmembrane transporter activity)	K17795|TIM17|http://www.genome.jp/dbget-bin/www_bget?ko:K17795	*	KOG1652(U)(Mitochondrial import inner membrane translocase, subunit TIM17)	sp|P87130|TIM17_SCHPO	sp|P87130|TIM17_SCHPO Mitochondrial import inner membrane translocase subunit tim17 OS=Schizosaccharomyces pombe (strain 972 / ATCC 24843) GN=tim17 PE=3 SV=1
TRINITY_DN3650_c0_g1_i1	TRINITY_DN3650_c0_g1	2410	2145.44	17714.9	464.32	327.78	100	XP_007306904.1	calmodulin [Stereum hirsutum FP-91666 SS1]	*	*	GO:0005509(calcium ion binding)	K02183|CALM|http://www.genome.jp/dbget-bin/www_bget?ko:K02183	ko04114(Oocyte meiosis);ko04371(Apelin signaling pathway);ko04020(Calcium signaling pathway);ko04016(MAPK signaling pathway - plant);ko04070(Phosphatidylinositol signaling system);ko04015(Rap1 signaling pathway);ko04014(Ras signaling pathway);ko04024(cAMP signaling pathway);ko04022(cGMP - PKG signaling pathway);ko04261(Adrenergic signaling in cardiomyocytes);ko04270(Vascular smooth muscle contrac…	KOG0027(T)(Calmodulin and related proteins (EF-Hand superfamily))	sp|Q8X187|CALM_PAXIN	sp|Q8X187|CALM_PAXIN Calmodulin OS=Paxillus involutus GN=calA PE=2 SV=3
TRINITY_DN6397_c0_g1_i1	TRINITY_DN6397_c0_g1	1618	1353.44	11134	462.6	326.56	100	KZV73576.1	hypothetical protein PENSPDRAFT_648728 [Peniophora sp. CONT]	*	GO:0016020(membrane);GO:0016021(integral component of membrane)	*	*	*	*	*	*
TRINITY_DN4033_c0_g5_i1	TRINITY_DN4033_c0_g5	208	13.58	111.18	460.48	325.06	100	XP_007863695.1	HSP20-like chaperone [Gloeophyllum trabeum ATCC 11539]	*	*	*	K13993|HSP20|http://www.genome.jp/dbget-bin/www_bget?ko:K13993	ko04141(Protein processing in endoplasmic reticulum)	*	sp|P19036|HSP17_ARATH	sp|P19036|HSP17_ARATH 17.4 kDa class I heat shock protein OS=Arabidopsis thaliana GN=HSP17.4A PE=1 SV=2
TRINITY_DN4885_c2_g1_i1	TRINITY_DN4885_c2_g1	972	707.44	5778.78	459.35	324.27	47.91	XP_009542365.1	hypothetical protein HETIRDRAFT_310898 [Heterobasidion irregulare TC 32-1]	*	*	GO:0005524(ATP binding);GO:0000166(nucleotide binding)	K03283|HSPA1_8|http://www.genome.jp/dbget-bin/www_bget?ko:K03283	ko04144(Endocytosis);ko04010(MAPK signaling pathway);ko04141(Protein processing in endoplasmic reticulum);ko03040(Spliceosome);ko04213(Longevity regulating pathway - multiple species);ko04915(Estrogen signaling pathway);ko04612(Antigen processing and presentation)	KOG0101(O)(Molecular chaperones HSP70/HSC70, HSP70 superfamily)	sp|Q10284|SSB1_SCHPO	sp|Q10284|SSB1_SCHPO Ribosome-associated molecular chaperone sks2 OS=Schizosaccharomyces pombe (strain 972 / ATCC 24843) GN=sks2 PE=1 SV=2
TRINITY_DN1854_c0_g1_i1	TRINITY_DN1854_c0_g1	503	241.26	1956.76	456.09	321.96	100	XP_009548354.1	hypothetical protein HETIRDRAFT_410465 [Heterobasidion irregulare TC 32-1]	GO:0032780(negative regulation of ATPase activity)	GO:0005739(mitochondrion)	GO:0042030(ATPase inhibitor activity)	*	*	*	*	*
TRINITY_DN2653_c0_g1_i1	TRINITY_DN2653_c0_g1	2215	1950.44	15803	455.62	321.63	100	XP_009545194.1	hypothetical protein HETIRDRAFT_408926 [Heterobasidion irregulare TC 32-1]	GO:0009082(branched-chain amino acid biosynthetic process);GO:0009099(valine biosynthetic process);GO:0008652(cellular amino acid biosynthetic process);GO:0009097(isoleucine biosynthetic process);GO:0055114(oxidation-reduction process);GO:0000002(mitochondrial genome maintenance)	GO:0005739(mitochondrion);GO:0042645(mitochondrial nucleoid)	GO:0016491(oxidoreductase activity);GO:0004455(ketol-acid reductoisomerase activity);GO:0046872(metal ion binding);GO:0003690(double-stranded DNA binding);GO:0016853(isomerase activity)	K00053|ilvC|http://www.genome.jp/dbget-bin/www_bget?ko:K00053	ko00290(Valine, leucine and isoleucine biosynthesis);ko00770(Pantothenate and CoA biosynthesis);ko01210(2-Oxocarboxylic acid metabolism);ko01230(Biosynthesis of amino acids)	*	sp|P38674|ILV5_NEUCR	sp|P38674|ILV5_NEUCR Ketol-acid reductoisomerase, mitochondrial OS=Neurospora crassa (strain ATCC 24698 / 74-OR23-1A / CBS 708.71 / DSM 1257 / FGSC 987) GN=ilv-2 PE=3 SV=2
TRINITY_DN6832_c0_g1_i1	TRINITY_DN6832_c0_g1	3384	3119.44	25199	454.26	320.67	100	XP_009542618.1	hypothetical protein HETIRDRAFT_414778 [Heterobasidion irregulare TC 32-1]	GO:0006099(tricarboxylic acid cycle);GO:0006101(citrate metabolic process)	*	GO:0016740(transferase activity);GO:0046912(transferase activity, transferring acyl groups, acyl groups converted into alkyl on transfer);GO:0004108(citrate (Si)-synthase activity)	K01647|CS, gltA|http://www.genome.jp/dbget-bin/www_bget?ko:K01647	ko00020(Citrate cycle (TCA cycle));ko00630(Glyoxylate and dicarboxylate metabolism);ko01210(2-Oxocarboxylic acid metabolism);ko01230(Biosynthesis of amino acids);ko01200(Carbon metabolism)	KOG2617(C)(Citrate synthase)	sp|B0YD89|PRPC_ASPFC	sp|B0YD89|PRPC_ASPFC 2-methylcitrate synthase, mitochondrial OS=Neosartorya fumigata (strain CEA10 / CBS 144.89 / FGSC A1163) GN=mcsA PE=1 SV=1
TRINITY_DN5983_c0_g1_i1	TRINITY_DN5983_c0_g1	1256	991.44	7918.1	449.11	317.04	44.29	XP_009547860.1	hypothetical protein HETIRDRAFT_440661 [Heterobasidion irregulare TC 32-1]	*	GO:0016021(integral component of membrane);GO:0016020(membrane)	*	*	*	*	*	*
TRINITY_DN7558_c0_g1_i1	TRINITY_DN7558_c0_g1	4795	4530.44	36179	449.07	317.01	100	XP_009540631.1	hypothetical protein HETIRDRAFT_431285 [Heterobasidion irregulare TC 32-1]	GO:0006412(translation)	GO:0005840(ribosome);GO:0015935(small ribosomal subunit);GO:0005622(intracellular);GO:0030529(intracellular ribonucleoprotein complex)	GO:0003735(structural constituent of ribosome);GO:0003723(RNA binding);GO:0019843(rRNA binding)	K03514|PAPD5_7, TRF4|http://www.genome.jp/dbget-bin/www_bget?ko:K03514	ko03018(RNA degradation)	KOG3301(J)(Ribosomal protein S4)	sp|O59675|RS9B_SCHPO	sp|O59675|RS9B_SCHPO 40S ribosomal protein S9-B OS=Schizosaccharomyces pombe (strain 972 / ATCC 24843) GN=rps902 PE=1 SV=3
TRINITY_DN3750_c0_g1_i1	TRINITY_DN3750_c0_g1	1220	955.44	7600	447.31	315.77	100	XP_009547445.1	hypothetical protein HETIRDRAFT_101844 [Heterobasidion irregulare TC 32-1]	*	GO:0016021(integral component of membrane);GO:0016020(membrane)	*	*	*	*	*	*
TRINITY_DN10082_c0_g1_i1	TRINITY_DN10082_c0_g1	230	22.5	178	444.78	313.98	100	*	*	*	*	*	*	*	*	*	*
TRINITY_DN3202_c0_g1_i1	TRINITY_DN3202_c0_g1	528	265.51	2087	442.02	312.03	100	KIK67953.1	hypothetical protein GYMLUDRAFT_801268 [Gymnopus luxurians FD-317 M1]	GO:0000398(mRNA splicing, via spliceosome);GO:0000395(mRNA 5'-splice site recognition);GO:0000387(spliceosomal snRNP assembly)	GO:0071004(U2-type prespliceosome);GO:0005685(U1 snRNP);GO:0030529(intracellular ribonucleoprotein complex);GO:0000243(commitment complex);GO:0005634(nucleus);GO:0005829(cytosol)	GO:0030619(U1 snRNA binding);GO:0003676(nucleic acid binding);GO:0008270(zinc ion binding);GO:0046872(metal ion binding);GO:0003723(RNA binding);GO:0003729(mRNA binding)	K11095|SNRPC|http://www.genome.jp/dbget-bin/www_bget?ko:K11095	ko03040(Spliceosome)	KOG3454(A)(U1 snRNP-specific protein C)	sp|A8NYM5|RU1C_COPC7	sp|A8NYM5|RU1C_COPC7 U1 small nuclear ribonucleoprotein C OS=Coprinopsis cinerea (strain Okayama-7 / 130 / ATCC MYA-4618 / FGSC 9003) GN=CC1G_01380 PE=3 SV=1
TRINITY_DN3151_c0_g1_i1	TRINITY_DN3151_c0_g1	609	345.17	2697.72	439.5	310.26	18.32	XP_007300712.1	hypothetical protein STEHIDRAFT_118719 [Stereum hirsutum FP-91666 SS1]	*	*	*	*	*	*	*	*
TRINITY_DN3710_c0_g1_i2	TRINITY_DN3710_c0_g1	1782	1517.44	11839	438.73	309.71	78.17	KZT42033.1	barwin-like endoglucanase [Sistotremastrum suecicum HHB10207 ss-3]	*	*	*	*	*	*	*	*
TRINITY_DN3680_c0_g1_i1	TRINITY_DN3680_c0_g1	1432	1167.44	9102	438.43	309.5	100	XP_009551672.1	hypothetical protein HETIRDRAFT_442125 [Heterobasidion irregulare TC 32-1]	*	*	*	*	*	*	*	*
TRINITY_DN1263_c0_g1_i1	TRINITY_DN1263_c0_g1	2351	2086.44	16208.1	436.84	308.38	100	XP_009552726.1	hypothetical protein HETIRDRAFT_430720 [Heterobasidion irregulare TC 32-1]	*	GO:0016020(membrane);GO:0016021(integral component of membrane)	*	*	*	*	*	*
TRINITY_DN6546_c0_g1_i2	TRINITY_DN6546_c0_g1	1185	920.44	7146.86	436.63	308.23	50.6	XP_007299429.1	hypothetical protein STEHIDRAFT_72429 [Stereum hirsutum FP-91666 SS1]	GO:0042254(ribosome biogenesis);GO:0002181(cytoplasmic translation);GO:0000027(ribosomal large subunit assembly)	GO:0005840(ribosome);GO:0005622(intracellular);GO:0030529(intracellular ribonucleoprotein complex);GO:0005737(cytoplasm);GO:0022625(cytosolic large ribosomal subunit);GO:0005829(cytosol)	GO:0003735(structural constituent of ribosome);GO:0070180(large ribosomal subunit rRNA binding)	K02941|RP-LP0, RPLP0|http://www.genome.jp/dbget-bin/www_bget?ko:K02941	ko03010(Ribosome)	KOG0815(J)(60S acidic ribosomal protein P0)	*	*
TRINITY_DN9216_c0_g1_i1	TRINITY_DN9216_c0_g1	369	117.99	916	436.55	308.17	100	*	*	*	*	*	*	*	*	*	*
TRINITY_DN4138_c0_g1_i1	TRINITY_DN4138_c0_g1	1179	914.44	7069	434.71	306.87	100	KZT03425.1	DUF572-domain-containing protein [Laetiporus sulphureus 93-53]	*	*	*	*	*	KOG2989(S)(Uncharacterized conserved protein)	sp|Q9D6J3|CCD94_MOUSE	sp|Q9D6J3|CCD94_MOUSE Coiled-coil domain-containing protein 94 OS=Mus musculus GN=Ccdc94 PE=1 SV=1
TRINITY_DN2957_c0_g1_i1	TRINITY_DN2957_c0_g1	953	688.44	5304	433.25	305.84	100	OCH92539.1	hypothetical protein OBBRIDRAFT_791141 [Obba rivulosa]	GO:0006414(translational elongation);GO:0006412(translation)	GO:0005853(eukaryotic translation elongation factor 1 complex)	GO:0003746(translation elongation factor activity)	K03232|EEF1B|http://www.genome.jp/dbget-bin/www_bget?ko:K03232	*	KOG1668(K)(Elongation factor 1 beta/delta chain)	sp|O70251|EF1B_MOUSE	sp|O70251|EF1B_MOUSE Elongation factor 1-beta OS=Mus musculus GN=Eef1b PE=1 SV=5
TRINITY_DN5983_c0_g1_i2	TRINITY_DN5983_c0_g1	1260	995.44	7648.26	432.06	305	42.6	XP_009547860.1	hypothetical protein HETIRDRAFT_440661 [Heterobasidion irregulare TC 32-1]	*	GO:0016021(integral component of membrane);GO:0016020(membrane)	*	*	*	*	*	*
TRINITY_DN6518_c0_g1_i1	TRINITY_DN6518_c0_g1	2108	1843.44	14157.9	431.88	304.88	77.99	XP_009551229.1	hypothetical protein HETIRDRAFT_480393 [Heterobasidion irregulare TC 32-1]	GO:0042026(protein refolding);GO:0006457(protein folding)	GO:0005737(cytoplasm)	GO:0005524(ATP binding)	K04077|groEL, HSPD1|http://www.genome.jp/dbget-bin/www_bget?ko:K04077	ko03018(RNA degradation);ko04212(Longevity regulating pathway - worm)	KOG0356(O)(Mitochondrial chaperonin, Cpn60/Hsp60p)	sp|O60008|HSP60_PARBA	sp|O60008|HSP60_PARBA Heat shock protein 60, mitochondrial OS=Paracoccidioides lutzii (strain ATCC MYA-826 / Pb01) GN=HSP60 PE=1 SV=1
TRINITY_DN5738_c0_g1_i2	TRINITY_DN5738_c0_g1	1070	805.44	6170.34	430.8	304.11	55.75	XP_009551344.1	hypothetical protein HETIRDRAFT_411851 [Heterobasidion irregulare TC 32-1]	*	*	*	*	*	*	*	*
TRINITY_DN2111_c0_g3_i1	TRINITY_DN2111_c0_g3	546	283.09	2166.12	430.28	303.75	100	XP_002469161.1	60S ribosomal protein L30 [Postia placenta Mad-698-R]	GO:0006412(translation)	GO:0005840(ribosome);GO:0005622(intracellular)	GO:0003735(structural constituent of ribosome)	K02908|RP-L30e, RPL30|http://www.genome.jp/dbget-bin/www_bget?ko:K02908	ko03010(Ribosome)	KOG2988(J)(60S ribosomal protein L30)	sp|P52808|RL30A_SCHPO	sp|P52808|RL30A_SCHPO 60S ribosomal protein L30-1 OS=Schizosaccharomyces pombe (strain 972 / ATCC 24843) GN=rpl3001 PE=3 SV=2
TRINITY_DN6057_c0_g1_i1	TRINITY_DN6057_c0_g1	1552	1287.44	9834	429.54	303.22	100	XP_007301889.1	hypothetical protein STEHIDRAFT_93996 [Stereum hirsutum FP-91666 SS1]	*	*	*	K17284|PLIN2, ADRP|http://www.genome.jp/dbget-bin/www_bget?ko:K17284	ko03320(PPAR signaling pathway)	*	*	*
TRINITY_DN2962_c0_g1_i1	TRINITY_DN2962_c0_g1	1390	1125.44	8580.45	428.73	302.65	66.46	KII89212.1	hypothetical protein PLICRDRAFT_29559 [Plicaturopsis crispa FD-325 SS-3]	*	*	*	*	*	*	*	*
TRINITY_DN4920_c0_g1_i1	TRINITY_DN4920_c0_g1	740	475.55	3610.19	426.9	301.36	55.11	KIM77386.1	hypothetical protein PILCRDRAFT_825345 [Piloderma croceum F 1598]	*	GO:0016021(integral component of membrane);GO:0016020(membrane)	*	*	*	*	*	*
TRINITY_DN2943_c0_g1_i1	TRINITY_DN2943_c0_g1	887	622.44	4725	426.87	301.34	100	KZV74604.1	hypothetical protein PENSPDRAFT_625610 [Peniophora sp. CONT]	*	*	*	*	*	*	*	*
TRINITY_DN7341_c1_g1_i1	TRINITY_DN7341_c1_g1	1208	943.44	7154.97	426.47	301.06	75.92	XP_002471573.1	predicted protein [Postia placenta Mad-698-R]	*	*	*	*	*	*	*	*
TRINITY_DN3279_c0_g1_i1	TRINITY_DN3279_c0_g1	1058	793.44	6010	425.95	300.69	100	XP_009547663.1	hypothetical protein HETIRDRAFT_155003 [Heterobasidion irregulare TC 32-1]	GO:1903475(mitotic actomyosin contractile ring assembly);GO:0007264(small GTPase mediated signal transduction);GO:0043547(positive regulation of GTPase activity);GO:0007015(actin filament organization)	GO:0005737(cytoplasm);GO:0031097(medial cortex);GO:0051285(cell cortex of cell tip)	*	K20120|BIN3|http://www.genome.jp/dbget-bin/www_bget?ko:K20120	*	KOG3771(U)(Amphiphysin)	sp|Q9UUM7|HOB3_SCHPO	sp|Q9UUM7|HOB3_SCHPO Protein hob3 OS=Schizosaccharomyces pombe (strain 972 / ATCC 24843) GN=hob3 PE=1 SV=1
TRINITY_DN2642_c0_g1_i2	TRINITY_DN2642_c0_g1	637	372.94	2821.41	425.43	300.32	40.68	GAT46043.1	predicted protein [Mycena chlorophos]	GO:0006412(translation)	GO:0005840(ribosome);GO:0005622(intracellular)	GO:0003735(structural constituent of ribosome)	K02980|RP-S29e, RPS29|http://www.genome.jp/dbget-bin/www_bget?ko:K02980	ko03010(Ribosome)	KOG3506(J)(40S ribosomal protein S29)	sp|P0CT15|RS29_MAGO7	sp|P0CT15|RS29_MAGO7 40S ribosomal protein S29 OS=Magnaporthe oryzae (strain 70-15 / ATCC MYA-4617 / FGSC 8958) GN=RPS29 PE=3 SV=1
TRINITY_DN4009_c0_g1_i1	TRINITY_DN4009_c0_g1	1039	774.44	5798	421.01	297.2	100	XP_007865117.1	actin filament-coating protein tropomyosin [Gloeophyllum trabeum ATCC 11539]	*	*	*	K17945|TPM1_2|http://www.genome.jp/dbget-bin/www_bget?ko:K17945	*	KOG1003(Z)(Actin filament-coating protein tropomyosin)	sp|P40414|TPM2_YEAST	sp|P40414|TPM2_YEAST Tropomyosin-2 OS=Saccharomyces cerevisiae (strain ATCC 204508 / S288c) GN=TPM2 PE=1 SV=1
TRINITY_DN3003_c1_g1_i1	TRINITY_DN3003_c1_g1	738	473.56	3519	417.87	294.99	100	XP_009544161.1	hypothetical protein HETIRDRAFT_439217 [Heterobasidion irregulare TC 32-1]	*	GO:0016021(integral component of membrane);GO:0016020(membrane)	*	K03948|NDUFA4|http://www.genome.jp/dbget-bin/www_bget?ko:K03948	ko00190(Oxidative phosphorylation);ko04723(Retrograde endocannabinoid signaling)	*	*	*
TRINITY_DN8461_c0_g1_i1	TRINITY_DN8461_c0_g1	1142	877.44	6483.98	415.55	293.35	35.23	*	*	*	*	*	*	*	*	*	*
TRINITY_DN3632_c0_g1_i1	TRINITY_DN3632_c0_g1	834	569.46	4203	415.04	292.99	100	XP_009549962.1	hypothetical protein HETIRDRAFT_420758 [Heterobasidion irregulare TC 32-1]	GO:0006351(transcription, DNA-templated);GO:0006355(regulation of transcription, DNA-templated)	*	*	K01527|EGD1, BTF3|http://www.genome.jp/dbget-bin/www_bget?ko:K01527	ko04214(Apoptosis - fly)	KOG2240(K)(RNA polymerase II general transcription factor BTF3 and related proteins)	sp|Q0ULD0|NACB_PHANO	sp|Q0ULD0|NACB_PHANO Nascent polypeptide-associated complex subunit beta OS=Phaeosphaeria nodorum (strain SN15 / ATCC MYA-4574 / FGSC 10173) GN=EGD1 PE=3 SV=1
TRINITY_DN8598_c1_g1_i1	TRINITY_DN8598_c1_g1	218	17.35	128	414.89	292.88	100	*	*	*	*	*	*	*	*	*	*
TRINITY_DN4306_c0_g1_i1	TRINITY_DN4306_c0_g1	1433	1168.44	8605	414.13	292.35	100	KDR85034.1	hypothetical protein GALMADRAFT_312933 [Galerina marginata CBS 339.88]	*	*	*	K13199|SERBP1|http://www.genome.jp/dbget-bin/www_bget?ko:K13199	*	*	*	*
TRINITY_DN5001_c0_g1_i2	TRINITY_DN5001_c0_g1	1154	889.44	6545.74	413.85	292.14	63.66	XP_009547505.1	hypothetical protein HETIRDRAFT_476506 [Heterobasidion irregulare TC 32-1]	*	*	*	*	*	*	*	*
TRINITY_DN5455_c0_g1_i1	TRINITY_DN5455_c0_g1	3783	3518.44	25401	405.97	286.59	100	XP_007309892.1	NAD-dependent formate dehydrogenase [Stereum hirsutum FP-91666 SS1]	GO:0008152(metabolic process);GO:0055114(oxidation-reduction process)	*	GO:0016491(oxidoreductase activity);GO:0016616(oxidoreductase activity, acting on the CH-OH group of donors, NAD or NADP as acceptor);GO:0051287(NAD binding)	K00122|FDH|http://www.genome.jp/dbget-bin/www_bget?ko:K00122	ko00630(Glyoxylate and dicarboxylate metabolism);ko00680(Methane metabolism);ko01200(Carbon metabolism)	KOG0067(K)(Transcription factor CtBP)	sp|G0SGU4|FDH_CHATD	sp|G0SGU4|FDH_CHATD Formate dehydrogenase OS=Chaetomium thermophilum (strain DSM 1495 / CBS 144.50 / IMI 039719) GN=FDH PE=1 SV=1
TRINITY_DN3001_c0_g1_i1	TRINITY_DN3001_c0_g1	3410	3145.44	22691	405.67	286.37	100	XP_009544033.1	hypothetical protein HETIRDRAFT_311972 [Heterobasidion irregulare TC 32-1]	GO:0006351(transcription, DNA-templated);GO:0006355(regulation of transcription, DNA-templated)	GO:0005634(nucleus)	GO:0003677(DNA binding);GO:0000981(RNA polymerase II transcription factor activity, sequence-specific DNA binding);GO:0008270(zinc ion binding);GO:0046872(metal ion binding)	*	*	*	sp|O59741|YN25_SCHPO	sp|O59741|YN25_SCHPO Uncharacterized transcriptional regulatory protein C530.05 OS=Schizosaccharomyces pombe (strain 972 / ATCC 24843) GN=SPBC530.05 PE=3 SV=2
TRINITY_DN4601_c0_g1_i2	TRINITY_DN4601_c0_g1	1263	998.44	7194.29	405.19	286.04	46.52	XP_007310129.1	hypothetical protein STEHIDRAFT_150375 [Stereum hirsutum FP-91666 SS1]	*	*	*	*	*	*	*	*
TRINITY_DN5909_c0_g1_i1	TRINITY_DN5909_c0_g1	1521	1256.44	8904.21	398.52	281.32	36.85	XP_009550923.1	hypothetical protein HETIRDRAFT_147880 [Heterobasidion irregulare TC 32-1]	GO:0016310(phosphorylation);GO:0006468(protein phosphorylation)	*	GO:0004672(protein kinase activity);GO:0004674(protein serine/threonine kinase activity);GO:0016301(kinase activity);GO:0016740(transferase activity);GO:0005524(ATP binding);GO:0000166(nucleotide binding)	*	*	KOG0032(T)(Ca2+/calmodulin-dependent protein kinase, EF-Hand protein superfamily)	sp|Q9P7I2|KCC1_SCHPO	sp|Q9P7I2|KCC1_SCHPO Calcium/calmodulin-dependent protein kinase type I OS=Schizosaccharomyces pombe (strain 972 / ATCC 24843) GN=cmk1 PE=1 SV=1
TRINITY_DN4318_c0_g1_i2	TRINITY_DN4318_c0_g1	1101	836.44	5896.94	396.45	279.86	53.41	XP_007298903.1	hypothetical protein STEHIDRAFT_117503 [Stereum hirsutum FP-91666 SS1]	GO:0016226(iron-sulfur cluster assembly)	*	GO:0005198(structural molecule activity);GO:0051536(iron-sulfur cluster binding)	K13628|iscA, ISCA1|http://www.genome.jp/dbget-bin/www_bget?ko:K13628	*	KOG1120(P)(Fe-S cluster biosynthesis protein ISA1 (contains a HesB-like domain))	*	*
TRINITY_DN2373_c0_g2_i1	TRINITY_DN2373_c0_g2	787	522.49	3678.5	395.9	279.48	100	XP_007362941.1	60S ribosomal protein L37 [Dichomitus squalens LYAD-421 SS1]	GO:0006412(translation)	GO:0005840(ribosome);GO:0005622(intracellular)	GO:0003735(structural constituent of ribosome)	K02921|RP-L37Ae, RPL37A|http://www.genome.jp/dbget-bin/www_bget?ko:K02921	ko03010(Ribosome)	KOG0402(J)(60S ribosomal protein L37)	sp|Q54UG4|RL37A_DICDI	sp|Q54UG4|RL37A_DICDI 60S ribosomal protein L37a OS=Dictyostelium discoideum GN=rpl37A PE=3 SV=1
TRINITY_DN4576_c2_g1_i1	TRINITY_DN4576_c2_g1	206	12.88	89.98	392.8	277.29	100	KZT28455.1	hypothetical protein NEOLEDRAFT_1175772 [Neolentinus lepideus HHB14362 ss-1]	*	GO:0016021(integral component of membrane);GO:0016020(membrane)	*	K01113|phoD|http://www.genome.jp/dbget-bin/www_bget?ko:K01113	ko02020(Two-component system);ko00790(Folate biosynthesis);ko00627(Aminobenzoate degradation)	*	*	*
TRINITY_DN7075_c1_g1_i1	TRINITY_DN7075_c1_g1	226	20.71	144	390.99	276.01	100	*	*	*	*	*	*	*	*	*	*
TRINITY_DN5631_c0_g1_i1	TRINITY_DN5631_c0_g1	1435	1170.44	8109	389.6	275.03	100	KZT11813.1	thioredoxin reductase [Laetiporus sulphureus 93-53]	GO:0019430(removal of superoxide radicals);GO:0055114(oxidation-reduction process)	GO:0005737(cytoplasm);GO:0005829(cytosol);GO:0005634(nucleus)	GO:0004791(thioredoxin-disulfide reductase activity);GO:0016491(oxidoreductase activity)	K00384|trxB|http://www.genome.jp/dbget-bin/www_bget?ko:K00384	ko00450(Selenocompound metabolism)	KOG0404(O)(Thioredoxin reductase)	sp|Q92375|TRXB_SCHPO	sp|Q92375|TRXB_SCHPO Thioredoxin reductase OS=Schizosaccharomyces pombe (strain 972 / ATCC 24843) GN=trr1 PE=1 SV=1
TRINITY_DN7419_c0_g1_i1	TRINITY_DN7419_c0_g1	2791	2526.44	17504	389.6	275.03	100	XP_007306953.1	peptide transporter PTR2A [Stereum hirsutum FP-91666 SS1]	GO:0006810(transport);GO:0006857(oligopeptide transport)	GO:0016020(membrane);GO:0016021(integral component of membrane)	GO:0005215(transporter activity)	K03305|TC.POT|http://www.genome.jp/dbget-bin/www_bget?ko:K03305	*	KOG1237(E)(H+/oligopeptide symporter)	sp|Q9P380|PTR2_SCHPO	sp|Q9P380|PTR2_SCHPO Probable peptide transporter ptr2 OS=Schizosaccharomyces pombe (strain 972 / ATCC 24843) GN=ptr2 PE=1 SV=1
TRINITY_DN6355_c0_g1_i2	TRINITY_DN6355_c0_g1	4008	3743.44	25755.3	386.89	273.12	90.45	XP_009541590.1	hypothetical protein HETIRDRAFT_122018 [Heterobasidion irregulare TC 32-1]	*	*	GO:0019239(deaminase activity);GO:0016491(oxidoreductase activity)	K01488|add, ADA|http://www.genome.jp/dbget-bin/www_bget?ko:K01488	ko00230(Purine metabolism)	KOG1097(F)(Adenine deaminase/adenosine deaminase)	*	*
TRINITY_DN8958_c6_g5_i1	TRINITY_DN8958_c6_g5	397	142.33	978.41	386.56	272.88	100	XP_007305960.1	hypothetical protein STEHIDRAFT_122748 [Stereum hirsutum FP-91666 SS1]	GO:0006351(transcription, DNA-templated);GO:0006355(regulation of transcription, DNA-templated)	GO:0005634(nucleus)	GO:0003677(DNA binding);GO:0000981(RNA polymerase II transcription factor activity, sequence-specific DNA binding);GO:0008270(zinc ion binding);GO:0046872(metal ion binding)	*	*	*	*	*
TRINITY_DN5460_c0_g1_i1	TRINITY_DN5460_c0_g1	3705	3440.44	23636.6	386.34	272.72	31.44	XP_009541817.1	serine protease S53 [Heterobasidion irregulare TC 32-1]	GO:0006508(proteolysis)	*	GO:0008233(peptidase activity);GO:0008236(serine-type peptidase activity);GO:0016787(hydrolase activity);GO:0004252(serine-type endopeptidase activity)	K01279|TPP1, CLN2|http://www.genome.jp/dbget-bin/www_bget?ko:K01279	ko04142(Lysosome)	*	sp|D4ANG0|SED2_ARTBC	sp|D4ANG0|SED2_ARTBC Probable tripeptidyl-peptidase SED2 OS=Arthroderma benhamiae (strain ATCC MYA-4681 / CBS 112371) GN=SED2 PE=1 SV=1
TRINITY_DN7739_c0_g1_i1	TRINITY_DN7739_c0_g1	5381	5116.44	35099.4	385.77	272.32	90.67	XP_009540386.1	hypothetical protein HETIRDRAFT_58809 [Heterobasidion irregulare TC 32-1]	GO:0006355(regulation of transcription, DNA-templated)	GO:0005634(nucleus)	GO:0003677(DNA binding);GO:0043565(sequence-specific DNA binding)	*	*	KOG0490(R)(Transcription factor, contains HOX domain)	*	*
TRINITY_DN6505_c0_g1_i2	TRINITY_DN6505_c0_g1	1759	1494.44	10242.6	385.41	272.07	53.75	XP_009543276.1	hypothetical protein HETIRDRAFT_62852 [Heterobasidion irregulare TC 32-1]	*	GO:0005829(cytosol)	GO:0042802(identical protein binding);GO:0019238(cyclohydrolase activity)	K01497|ribA, RIB1|http://www.genome.jp/dbget-bin/www_bget?ko:K01497	ko02024(Quorum sensing);ko00740(Riboflavin metabolism)	KOG1284(H)(Bifunctional GTP cyclohydrolase II/3,4-dihydroxy-2butanone-4-phosphate synthase)	*	*
TRINITY_DN5168_c0_g1_i1	TRINITY_DN5168_c0_g1	1129	864.44	5920.58	385.15	271.88	55.29	OCH94644.1	peroxisomal dehydratase [Obba rivulosa]	*	*	*	*	*	KOG1206(I)(Peroxisomal multifunctional beta-oxidation protein and related enzymes)	sp|P51660|DHB4_MOUSE	sp|P51660|DHB4_MOUSE Peroxisomal multifunctional enzyme type 2 OS=Mus musculus GN=Hsd17b4 PE=1 SV=3
TRINITY_DN7179_c0_g1_i2	TRINITY_DN7179_c0_g1	1150	885.44	6053.95	384.48	271.42	65.58	XP_009547634.1	carbohydrate-binding module family 12 protein [Heterobasidion irregulare TC 32-1]	GO:0005975(carbohydrate metabolic process)	GO:0005576(extracellular region)	GO:0030246(carbohydrate binding);GO:0004553(hydrolase activity, hydrolyzing O-glycosyl compounds)	*	*	*	*	*
TRINITY_DN3320_c0_g1_i1	TRINITY_DN3320_c0_g1	829	564.46	3849	383.45	270.69	100	XP_007308025.1	UV excision repair protein Rad23 [Stereum hirsutum FP-91666 SS1]	GO:0006289(nucleotide-excision repair);GO:0043161(proteasome-mediated ubiquitin-dependent protein catabolic process)	GO:0005634(nucleus)	GO:0003684(damaged DNA binding)	K10839|RAD23, HR23|http://www.genome.jp/dbget-bin/www_bget?ko:K10839	ko04141(Protein processing in endoplasmic reticulum);ko03420(Nucleotide excision repair)	KOG0011(L)(Nucleotide excision repair factor NEF2, RAD23 component)	sp|Q4KMA2|RD23B_RAT	sp|Q4KMA2|RD23B_RAT UV excision repair protein RAD23 homolog B OS=Rattus norvegicus GN=Rad23b PE=1 SV=1
TRINITY_DN4201_c0_g1_i1	TRINITY_DN4201_c0_g1	1230	965.44	6578	383.15	270.47	100	XP_009542508.1	hypothetical protein HETIRDRAFT_407613 [Heterobasidion irregulare TC 32-1]	*	GO:0016020(membrane);GO:0016021(integral component of membrane)	*	*	*	*	*	*
TRINITY_DN7572_c0_g1_i1	TRINITY_DN7572_c0_g1	5067	4802.44	32719	383.12	270.45	100	XP_009540417.1	lipid binding protein [Heterobasidion irregulare TC 32-1]	*	GO:0016021(integral component of membrane);GO:0016020(membrane)	*	*	*	KOG1030(R)(Predicted Ca2+-dependent phospholipid-binding protein)	sp|Q9UT00|YKH3_SCHPO	sp|Q9UT00|YKH3_SCHPO Uncharacterized protein PYUK71.03c OS=Schizosaccharomyces pombe (strain 972 / ATCC 24843) GN=SPAPYUK71.03c PE=1 SV=1
TRINITY_DN2054_c0_g1_i1	TRINITY_DN2054_c0_g1	1942	1677.44	11409.2	382.48	270	100	XP_009544096.1	hypothetical protein HETIRDRAFT_473013 [Heterobasidion irregulare TC 32-1]	*	GO:0005840(ribosome)	*	K02975|RP-S25e, RPS25|http://www.genome.jp/dbget-bin/www_bget?ko:K02975	ko03010(Ribosome)	KOG1767(J)(40S ribosomal protein S25)	sp|P0C0T4|RS25B_YEAST	sp|P0C0T4|RS25B_YEAST 40S ribosomal protein S25-B OS=Saccharomyces cerevisiae (strain ATCC 204508 / S288c) GN=RPS25B PE=1 SV=1
TRINITY_DN4679_c0_g1_i1	TRINITY_DN4679_c0_g1	1625	1360.44	9237.97	381.85	269.56	43.6	XP_007300274.1	hypothetical protein STEHIDRAFT_118601 [Stereum hirsutum FP-91666 SS1]	*	GO:0016020(membrane);GO:0016021(integral component of membrane)	*	*	*	*	*	*
TRINITY_DN6914_c0_g1_i2	TRINITY_DN6914_c0_g1	2596	2331.44	15807.7	381.28	269.15	89.01	XP_009551991.1	hypothetical protein HETIRDRAFT_430267 [Heterobasidion irregulare TC 32-1]	GO:0006355(regulation of transcription, DNA-templated)	*	GO:0003700(transcription factor activity, sequence-specific DNA binding);GO:0043565(sequence-specific DNA binding)	*	*	*	sp|E9EPV1|MBZ11_METRA	sp|E9EPV1|MBZ11_METRA BZIP-type transcription factor MBZ1 OS=Metarhizium robertsii (strain ARSEF 23 / ATCC MYA-3075) GN=MBZ1 PE=2 SV=2
TRINITY_DN3330_c0_g1_i1	TRINITY_DN3330_c0_g1	842	577.46	3915	381.25	269.13	100	KDQ55130.1	hypothetical protein JAAARDRAFT_37647 [Jaapia argillacea MUCL 33604]	GO:0006810(transport)	GO:0016021(integral component of membrane);GO:0016020(membrane)	*	K20368|CNIH, ERV14|http://www.genome.jp/dbget-bin/www_bget?ko:K20368	*	KOG2729(OUT)(ER vesicle integral membrane protein involved in establishing cell polarity, signaling and protein degradation)	sp|P53173|ERV14_YEAST	sp|P53173|ERV14_YEAST ER-derived vesicles protein ERV14 OS=Saccharomyces cerevisiae (strain ATCC 204508 / S288c) GN=ERV14 PE=1 SV=3
TRINITY_DN7189_c0_g1_i1	TRINITY_DN7189_c0_g1	3196	2931.44	19766.4	379.18	267.67	23.71	XP_009540385.1	isocitrate lyase [Heterobasidion irregulare TC 32-1]	GO:0008152(metabolic process);GO:0019752(carboxylic acid metabolic process)	*	GO:0003824(catalytic activity);GO:0004451(isocitrate lyase activity);GO:0016829(lyase activity)	K01637|E4.1.3.1, aceA|http://www.genome.jp/dbget-bin/www_bget?ko:K01637	ko00630(Glyoxylate and dicarboxylate metabolism);ko01200(Carbon metabolism)	KOG1260(C)(Isocitrate lyase)	sp|Q6BZP5|ACEB_YARLI	sp|Q6BZP5|ACEB_YARLI 2-methylisocitrate lyase, mitochondrial OS=Yarrowia lipolytica (strain CLIB 122 / E 150) GN=YALI0F31999g PE=1 SV=1
TRINITY_DN3041_c0_g1_i1	TRINITY_DN3041_c0_g1	1380	1115.44	7516.84	378.95	267.51	92.78	XP_009548520.1	hypothetical protein HETIRDRAFT_246122, partial [Heterobasidion irregulare TC 32-1]	*	*	*	*	*	KOG2160(O)(Armadillo/beta-catenin-like repeat-containing protein)	sp|Q4P7F2|FES1_USTMA	sp|Q4P7F2|FES1_USTMA Hsp70 nucleotide exchange factor FES1 OS=Ustilago maydis (strain 521 / FGSC 9021) GN=FES1 PE=3 SV=2
TRINITY_DN2252_c0_g1_i1	TRINITY_DN2252_c0_g1	932	667.44	4447	374.67	264.49	100	XP_009541370.1	hypothetical protein HETIRDRAFT_431808 [Heterobasidion irregulare TC 32-1]	GO:0001302(replicative cell aging);GO:0000001(mitochondrion inheritance);GO:0007007(inner mitochondrial membrane organization);GO:0070584(mitochondrion morphogenesis);GO:0045861(negative regulation of proteolysis);GO:0006457(protein folding)	GO:0016020(membrane);GO:0005737(cytoplasm);GO:0005743(mitochondrial inner membrane);GO:0005739(mitochondrion)	*	K17080|PHB1|http://www.genome.jp/dbget-bin/www_bget?ko:K17080	*	KOG3083(O)(Prohibitin)	sp|Q9P7H3|PHB1_SCHPO	sp|Q9P7H3|PHB1_SCHPO Prohibitin-1 OS=Schizosaccharomyces pombe (strain 972 / ATCC 24843) GN=phb1 PE=3 SV=1
TRINITY_DN1436_c0_g1_i1	TRINITY_DN1436_c0_g1	3362	3097.44	20612	374.21	264.16	100	XP_009543696.1	hypothetical protein HETIRDRAFT_444020 [Heterobasidion irregulare TC 32-1]	GO:0006357(regulation of transcription from RNA polymerase II promoter);GO:0006412(translation)	GO:0016592(mediator complex);GO:0005840(ribosome);GO:0005622(intracellular)	GO:0001104(RNA polymerase II transcription cofactor activity);GO:0003735(structural constituent of ribosome);GO:0008097(5S rRNA binding)	K15134|SRB4, MED17|http://www.genome.jp/dbget-bin/www_bget?ko:K15134	*	KOG0875(J)(60S ribosomal protein L5)	sp|O74306|RL5B_SCHPO	sp|O74306|RL5B_SCHPO 60S ribosomal protein L5-B OS=Schizosaccharomyces pombe (strain 972 / ATCC 24843) GN=rpl502 PE=2 SV=1
TRINITY_DN4028_c0_g1_i1	TRINITY_DN4028_c0_g1	1194	929.44	6177.19	373.74	263.83	56.61	XP_007303487.1	hypothetical protein STEHIDRAFT_156182 [Stereum hirsutum FP-91666 SS1]	*	*	*	*	*	*	*	*
TRINITY_DN3682_c0_g1_i1	TRINITY_DN3682_c0_g1	1239	974.44	6470	373.38	263.57	100	XP_007299818.1	ras protein [Stereum hirsutum FP-91666 SS1]	GO:0007264(small GTPase mediated signal transduction);GO:0007165(signal transduction)	GO:0016020(membrane)	GO:0000166(nucleotide binding);GO:0005525(GTP binding)	K07827|KRAS, KRAS2|http://www.genome.jp/dbget-bin/www_bget?ko:K07827	ko04210(Apoptosis);ko04214(Apoptosis - fly);ko04810(Regulation of actin cytoskeleton);ko04540(Gap junction);ko04550(Signaling pathways regulating pluripotency of stem cells);ko04140(Autophagy - animal);ko04138(Autophagy - yeast);ko04137(Mitophagy - animal);ko04371(Apelin signaling pathway);ko04012(ErbB signaling pathway);ko04068(FoxO signaling pathway);ko04010(MAPK signaling pathway);ko04013(MAPK…	KOG0395(R)(Ras-related GTPase)	sp|Q05058|RASL_COPCI	sp|Q05058|RASL_COPCI 24 kDa Ras-like protein OS=Coprinopsis cinerea GN=CC-RAS PE=3 SV=1
TRINITY_DN37_c0_g2_i1	TRINITY_DN37_c0_g2	239	26.8	176.91	371.22	262.06	100	*	*	*	*	*	*	*	*	*	*
TRINITY_DN7316_c0_g1_i2	TRINITY_DN7316_c0_g1	2421	2156.44	14211.6	370.6	261.61	52.52	XP_007308199.1	hypothetical protein STEHIDRAFT_102576 [Stereum hirsutum FP-91666 SS1]	*	*	*	*	*	*	*	*
TRINITY_DN4586_c0_g1_i1	TRINITY_DN4586_c0_g1	2143	1878.44	12356	369.89	261.12	100	KIJ65380.1	hypothetical protein HYDPIDRAFT_167094 [Hydnomerulius pinastri MD-312]	GO:0006629(lipid metabolic process)	*	GO:0016787(hydrolase activity)	*	*	*	sp|P61871|LIP_RHINI	sp|P61871|LIP_RHINI Lipase OS=Rhizopus niveus PE=1 SV=1
TRINITY_DN3045_c0_g1_i1	TRINITY_DN3045_c0_g1	681	416.71	2738.11	369.5	260.84	54.98	XP_007303786.1	40S ribosomal protein S17 [Stereum hirsutum FP-91666 SS1]	GO:0006412(translation)	GO:0005622(intracellular);GO:0005840(ribosome)	GO:0003735(structural constituent of ribosome)	K02962|RP-S17e, RPS17|http://www.genome.jp/dbget-bin/www_bget?ko:K02962	ko03010(Ribosome)	KOG0187(J)(40S ribosomal protein S17)	sp|O42984|RS17A_SCHPO	sp|O42984|RS17A_SCHPO 40S ribosomal protein S17-A OS=Schizosaccharomyces pombe (strain 972 / ATCC 24843) GN=rps1701 PE=3 SV=1
TRINITY_DN4430_c0_g1_i1	TRINITY_DN4430_c0_g1	927	662.44	4317	366.46	258.7	100	XP_009543382.1	hypothetical protein HETIRDRAFT_380796 [Heterobasidion irregulare TC 32-1]	*	*	GO:0003676(nucleic acid binding);GO:0008270(zinc ion binding);GO:0046872(metal ion binding)	K09250|CNBP|http://www.genome.jp/dbget-bin/www_bget?ko:K09250	*	KOG4400(O)(E3 ubiquitin ligase interacting with arginine methyltransferase)	sp|P53849|GIS2_YEAST	sp|P53849|GIS2_YEAST Zinc finger protein GIS2 OS=Saccharomyces cerevisiae (strain ATCC 204508 / S288c) GN=GIS2 PE=1 SV=1
TRINITY_DN4803_c1_g1_i1	TRINITY_DN4803_c1_g1	1096	831.44	5410	365.9	258.3	100	XP_009542213.1	hypothetical protein HETIRDRAFT_407449 [Heterobasidion irregulare TC 32-1]	GO:0007264(small GTPase mediated signal transduction)	*	GO:0005525(GTP binding)	K07904|RAB11A|http://www.genome.jp/dbget-bin/www_bget?ko:K07904	ko04144(Endocytosis);ko04972(Pancreatic secretion);ko04961(Endocrine and other factor-regulated calcium reabsorption);ko04962(Vasopressin-regulated water reabsorption)	KOG0087(U)(GTPase Rab11/YPT3, small G protein superfamily)	sp|P46638|RB11B_MOUSE	sp|P46638|RB11B_MOUSE Ras-related protein Rab-11B OS=Mus musculus GN=Rab11b PE=1 SV=3
TRINITY_DN2652_c0_g1_i1	TRINITY_DN2652_c0_g1	1511	1246.44	8094	365.16	257.78	100	XP_009552841.1	hypothetical protein HETIRDRAFT_423114 [Heterobasidion irregulare TC 32-1]	GO:0006412(translation)	GO:0005840(ribosome);GO:0030529(intracellular ribonucleoprotein complex)	GO:0003735(structural constituent of ribosome)	K02894|RP-L23e, RPL23|http://www.genome.jp/dbget-bin/www_bget?ko:K02894	ko03010(Ribosome)	KOG0901(J)(60S ribosomal protein L14/L17/L23)	sp|P0CT60|RL23A_SCHPO	sp|P0CT60|RL23A_SCHPO 60S ribosomal protein L23-A OS=Schizosaccharomyces pombe (strain 972 / ATCC 24843) GN=rpl2301 PE=3 SV=1
TRINITY_DN8465_c0_g1_i1	TRINITY_DN8465_c0_g1	3957	3692.44	23945	364.67	257.43	65.38	OCH91593.1	hypothetical protein OBBRIDRAFT_792071 [Obba rivulosa]	*	*	GO:0008270(zinc ion binding);GO:0046872(metal ion binding)	*	*	KOG0802(O)(E3 ubiquitin ligase)	*	*
TRINITY_DN2317_c0_g1_i1	TRINITY_DN2317_c0_g1	1464	1199.44	7710.4	361.49	255.18	92.63	XP_009553305.1	hypothetical protein HETIRDRAFT_442731 [Heterobasidion irregulare TC 32-1]	*	*	*	*	*	*	sp|Q8RWZ3|IBR3_ARATH	sp|Q8RWZ3|IBR3_ARATH Probable acyl-CoA dehydrogenase IBR3 OS=Arabidopsis thaliana GN=IBR3 PE=1 SV=1
TRINITY_DN3449_c0_g1_i3	TRINITY_DN3449_c0_g1	714	449.61	2880.52	360.27	254.33	32.52	KDQ57668.1	hypothetical protein JAAARDRAFT_35357 [Jaapia argillacea MUCL 33604]	*	*	*	*	*	*	*	*
TRINITY_DN2333_c0_g3_i1	TRINITY_DN2333_c0_g3	1403	1138.44	7226.08	356.94	251.97	100	*	*	*	*	*	*	*	*	*	*
TRINITY_DN1466_c0_g2_i1	TRINITY_DN1466_c0_g2	1321	1056.44	6703	356.8	251.87	100	XP_007307568.1	Pkinase-domain-containing protein [Stereum hirsutum FP-91666 SS1]	GO:0006468(protein phosphorylation);GO:0016310(phosphorylation)	*	GO:0004672(protein kinase activity);GO:0004674(protein serine/threonine kinase activity);GO:0005524(ATP binding);GO:0000166(nucleotide binding);GO:0016301(kinase activity)	K03097|CSNK2A|http://www.genome.jp/dbget-bin/www_bget?ko:K03097	ko04520(Adherens junction);ko04137(Mitophagy - animal);ko04139(Mitophagy - yeast);ko04064(NF-kappa B signaling pathway);ko04310(Wnt signaling pathway);ko03008(Ribosome biogenesis in eukaryotes);ko04712(Circadian rhythm - plant)	KOG0658(G)(Glycogen synthase kinase-3)	sp|Q8TG13|CSK2A_NEUCR	sp|Q8TG13|CSK2A_NEUCR Casein kinase II subunit alpha OS=Neurospora crassa (strain ATCC 24698 / 74-OR23-1A / CBS 708.71 / DSM 1257 / FGSC 987) GN=cka PE=2 SV=1
TRINITY_DN7221_c0_g1_i2	TRINITY_DN7221_c0_g1	3406	3141.44	19862	355.54	250.99	69.42	XP_009545708.1	hypothetical protein HETIRDRAFT_433932 [Heterobasidion irregulare TC 32-1]	GO:0008152(metabolic process)	*	GO:0003824(catalytic activity);GO:0016853(isomerase activity)	*	*	*	sp|P24162|ECHH_RHOCB	sp|P24162|ECHH_RHOCB Probable enoyl-CoA hydratase OS=Rhodobacter capsulatus (strain ATCC BAA-309 / NBRC 16581 / SB1003) GN=fadB1 PE=3 SV=1
TRINITY_DN4544_c0_g1_i1	TRINITY_DN4544_c0_g1	1021	756.44	4760.75	353.91	249.84	37.5	XP_009552678.1	hypothetical protein HETIRDRAFT_481926 [Heterobasidion irregulare TC 32-1]	GO:0006099(tricarboxylic acid cycle);GO:0055114(oxidation-reduction process)	GO:0005743(mitochondrial inner membrane);GO:0005739(mitochondrion)	GO:0051537(2 iron, 2 sulfur cluster binding);GO:0051538(3 iron, 4 sulfur cluster binding);GO:0008177(succinate dehydrogenase (ubiquinone) activity);GO:0046872(metal ion binding);GO:0051536(iron-sulfur cluster binding);GO:0009055(electron carrier activity);GO:0016491(oxidoreductase activity);GO:0051539(4 iron, 4 sulfur cluster binding)	K00235|SDHB, SDH2|http://www.genome.jp/dbget-bin/www_bget?ko:K00235	ko00020(Citrate cycle (TCA cycle));ko00190(Oxidative phosphorylation);ko01200(Carbon metabolism)	KOG3049(C)(Succinate dehydrogenase, Fe-S protein subunit)	sp|Q70KF8|SDHB_UROFA	sp|Q70KF8|SDHB_UROFA Succinate dehydrogenase [ubiquinone] iron-sulfur subunit, mitochondrial OS=Uromyces fabae GN=SDH2 PE=3 SV=1
TRINITY_DN931_c0_g1_i1	TRINITY_DN931_c0_g1	1199	934.44	5867	353.07	249.24	100	XP_009542269.1	hypothetical protein HETIRDRAFT_448513 [Heterobasidion irregulare TC 32-1]	GO:0006396(RNA processing)	*	GO:0003676(nucleic acid binding);GO:0005524(ATP binding);GO:0003723(RNA binding);GO:0004386(helicase activity);GO:0016891(endoribonuclease activity, producing 5'-phosphomonoesters);GO:0004525(ribonuclease III activity);GO:0016787(hydrolase activity)	K11592|DICER1, DCR1|http://www.genome.jp/dbget-bin/www_bget?ko:K11592	*	*	sp|P47148|YJ81_YEAST	sp|P47148|YJ81_YEAST Uncharacterized protein YJR111C OS=Saccharomyces cerevisiae (strain ATCC 204508 / S288c) GN=YJR111C PE=1 SV=1
TRINITY_DN6968_c0_g1_i3	TRINITY_DN6968_c0_g1	1955	1690.44	10564.9	351.45	248.09	59.04	XP_009544497.1	hypothetical protein HETIRDRAFT_439367 [Heterobasidion irregulare TC 32-1]	GO:0006164(purine nucleotide biosynthetic process);GO:0006177(GMP biosynthetic process);GO:0055114(oxidation-reduction process)	GO:0005737(cytoplasm)	GO:0003824(catalytic activity);GO:0003938(IMP dehydrogenase activity);GO:0000166(nucleotide binding);GO:0016491(oxidoreductase activity);GO:0046872(metal ion binding)	K00088|guaB|http://www.genome.jp/dbget-bin/www_bget?ko:K00088	ko00230(Purine metabolism);ko00983(Drug metabolism - other enzymes)	KOG2550(F)(IMP dehydrogenase/GMP reductase)	*	*
TRINITY_DN4149_c1_g1_i1	TRINITY_DN4149_c1_g1	1550	1285.44	8012.84	350.54	247.45	53.92	XP_009544499.1	hypothetical protein HETIRDRAFT_473579 [Heterobasidion irregulare TC 32-1]	*	*	*	*	*	*	*	*
TRINITY_DN8470_c0_g1_i1	TRINITY_DN8470_c0_g1	748	483.54	3011.49	350.22	247.23	54.39	XP_009540776.1	hypothetical protein HETIRDRAFT_442932 [Heterobasidion irregulare TC 32-1]	GO:0006457(protein folding)	GO:0016021(integral component of membrane);GO:0016020(membrane);GO:0005783(endoplasmic reticulum)	GO:0003924(GTPase activity);GO:0005509(calcium ion binding);GO:0051082(unfolded protein binding);GO:0005525(GTP binding)	K12852|EFTUD2|http://www.genome.jp/dbget-bin/www_bget?ko:K12852	ko03040(Spliceosome)	KOG0675(O)(Calnexin)	sp|D4AVD4|CALX_ARTBC	sp|D4AVD4|CALX_ARTBC Calnexin homolog ARB_00147 OS=Arthroderma benhamiae (strain ATCC MYA-4681 / CBS 112371) GN=ARB_00147 PE=3 SV=1
TRINITY_DN3369_c0_g1_i1	TRINITY_DN3369_c0_g1	1122	857.44	5321.71	349.02	246.38	92.06	XP_009543591.1	hypothetical protein HETIRDRAFT_312085 [Heterobasidion irregulare TC 32-1]	*	*	*	*	*	*	*	*
TRINITY_DN4827_c0_g1_i1	TRINITY_DN4827_c0_g1	1933	1668.44	10352.8	348.93	246.32	92.68	XP_012178793.1	predicted protein [Fibroporia radiculosa]	GO:0006810(transport);GO:0016192(vesicle-mediated transport)	GO:0016020(membrane);GO:0016021(integral component of membrane)	*	K08515|VAMP7|http://www.genome.jp/dbget-bin/www_bget?ko:K08515	ko04130(SNARE interactions in vesicular transport)	KOG0860(U)(Synaptobrevin/VAMP-like protein)	sp|Q9LFP1|VA713_ARATH	sp|Q9LFP1|VA713_ARATH Vesicle-associated membrane protein 713 OS=Arabidopsis thaliana GN=VAMP713 PE=2 SV=1
TRINITY_DN7244_c0_g1_i1	TRINITY_DN7244_c0_g1	3547	3282.44	20360.1	348.8	246.23	89.2	XP_009547311.1	hypothetical protein HETIRDRAFT_409979 [Heterobasidion irregulare TC 32-1]	GO:0071931(positive regulation of transcription involved in G1/S transition of mitotic cell cycle);GO:2000134(negative regulation of G1/S transition of mitotic cell cycle);GO:1903789(regulation of amino acid transmembrane transport);GO:2000045(regulation of G1/S transition of mitotic cell cycle);GO:0007089(traversing start control point of mitotic cell cycle)	*	*	*	*	*	*	*
TRINITY_DN3965_c0_g1_i1	TRINITY_DN3965_c0_g1	1022	757.44	4692	348.34	245.9	100	*	*	*	*	*	*	*	*	*	*
TRINITY_DN4920_c0_g1_i2	TRINITY_DN4920_c0_g1	733	468.57	2897.81	347.77	245.5	44.89	KIM77386.1	hypothetical protein PILCRDRAFT_825345 [Piloderma croceum F 1598]	*	GO:0016021(integral component of membrane);GO:0016020(membrane)	*	*	*	*	*	*
TRINITY_DN2965_c0_g1_i1	TRINITY_DN2965_c0_g1	816	551.47	3403	347	244.96	100	OBT64445.1	plasma membrane proteolipid 3 [Pseudogymnoascus sp. 23342-1-I1]	*	GO:0016021(integral component of membrane);GO:0016020(membrane)	*	*	*	KOG1773(R)(Stress responsive protein)	sp|Q4HXT6|PMP3_GIBZE	sp|Q4HXT6|PMP3_GIBZE Plasma membrane proteolipid 3 OS=Gibberella zeae (strain PH-1 / ATCC MYA-4620 / FGSC 9075 / NRRL 31084) GN=PMP3 PE=3 SV=2
TRINITY_DN4897_c0_g1_i1	TRINITY_DN4897_c0_g1	1051	786.44	4852.29	346.96	244.93	39.96	XP_007303688.1	rhamnolipids biosynthesis 3-oxoacyl-reductase [Stereum hirsutum FP-91666 SS1]	*	*	*	*	*	KOG0725(R)(Reductases with broad range of substrate specificities)	sp|Q9RPT1|RHLG_PSEAE	sp|Q9RPT1|RHLG_PSEAE Rhamnolipids biosynthesis 3-oxoacyl-[acyl-carrier-protein] reductase OS=Pseudomonas aeruginosa (strain ATCC 15692 / DSM 22644 / CIP 104116 / JCM 14847 / LMG 12228 / 1C / PRS 101 / PAO1) GN=rhlG PE=1 SV=1
TRINITY_DN3799_c1_g1_i1	TRINITY_DN3799_c1_g1	1149	884.44	5456	346.9	244.88	100	XP_009552650.1	hypothetical protein HETIRDRAFT_461226 [Heterobasidion irregulare TC 32-1]	GO:0008152(metabolic process);GO:0006094(gluconeogenesis);GO:0006098(pentose-phosphate shunt);GO:0006096(glycolytic process)	*	GO:0016853(isomerase activity);GO:0003824(catalytic activity);GO:0004807(triose-phosphate isomerase activity)	K01803|TPI, tpiA|http://www.genome.jp/dbget-bin/www_bget?ko:K01803	ko00051(Fructose and mannose metabolism);ko00010(Glycolysis / Gluconeogenesis);ko00562(Inositol phosphate metabolism);ko00710(Carbon fixation in photosynthetic organisms);ko01230(Biosynthesis of amino acids);ko01200(Carbon metabolism)	KOG1643(G)(Triosephosphate isomerase)	sp|Q12574|TPIS_COPC7	sp|Q12574|TPIS_COPC7 Triosephosphate isomerase OS=Coprinopsis cinerea (strain Okayama-7 / 130 / ATCC MYA-4618 / FGSC 9003) GN=TPI PE=3 SV=2
TRINITY_DN6522_c0_g1_i1	TRINITY_DN6522_c0_g1	567	303.7	1872	346.62	244.69	100	OAX43601.1	hypothetical protein K503DRAFT_765697 [Rhizopogon vinicolor AM-OR11-026]	*	GO:0016020(membrane);GO:0016021(integral component of membrane)	*	*	*	*	sp|P79082|MGR2_SCHPO	sp|P79082|MGR2_SCHPO Protein mgr2 OS=Schizosaccharomyces pombe (strain 972 / ATCC 24843) GN=mgr2 PE=2 SV=1
TRINITY_DN3744_c0_g1_i1	TRINITY_DN3744_c0_g1	1235	970.44	5980	346.52	244.62	100	XP_009544968.1	hypothetical protein HETIRDRAFT_473761 [Heterobasidion irregulare TC 32-1]	GO:0006099(tricarboxylic acid cycle)	GO:0016021(integral component of membrane);GO:0016020(membrane);GO:0045281(succinate dehydrogenase complex)	GO:0009055(electron carrier activity);GO:0016627(oxidoreductase activity, acting on the CH-CH group of donors);GO:0000104(succinate dehydrogenase activity)	K00236|SDHC, SDH3|http://www.genome.jp/dbget-bin/www_bget?ko:K00236	ko00020(Citrate cycle (TCA cycle));ko00190(Oxidative phosphorylation);ko01200(Carbon metabolism)	KOG0449(G)(Succinate dehydrogenase, cytochrome b subunit)	sp|O74882|SDH3_SCHPO	sp|O74882|SDH3_SCHPO Succinate dehydrogenase cytochrome B subunit, mitochondrial OS=Schizosaccharomyces pombe (strain 972 / ATCC 24843) GN=sdh3 PE=3 SV=1
TRINITY_DN2489_c0_g1_i1	TRINITY_DN2489_c0_g1	696	431.66	2659	346.4	244.53	100	XP_007298144.1	DUF1754-domain-containing protein [Stereum hirsutum FP-91666 SS1]	*	*	*	K13120|FAM32A|http://www.genome.jp/dbget-bin/www_bget?ko:K13120	*	KOG3410(S)(Conserved alpha-helical protein)	sp|Q92363|YEJL_SCHPO	sp|Q92363|YEJL_SCHPO Uncharacterized protein C31G5.21 OS=Schizosaccharomyces pombe (strain 972 / ATCC 24843) GN=N118 PE=4 SV=1
TRINITY_DN4318_c0_g1_i1	TRINITY_DN4318_c0_g1	1117	852.44	5243.06	345.87	244.16	46.59	XP_007298903.1	hypothetical protein STEHIDRAFT_117503 [Stereum hirsutum FP-91666 SS1]	GO:0016226(iron-sulfur cluster assembly)	*	GO:0005198(structural molecule activity);GO:0051536(iron-sulfur cluster binding)	K13628|iscA, ISCA1|http://www.genome.jp/dbget-bin/www_bget?ko:K13628	*	KOG1120(P)(Fe-S cluster biosynthesis protein ISA1 (contains a HesB-like domain))	sp|Q07821|ISA1_YEAST	sp|Q07821|ISA1_YEAST Iron-sulfur assembly protein 1 OS=Saccharomyces cerevisiae (strain ATCC 204508 / S288c) GN=ISA1 PE=1 SV=1
TRINITY_DN8958_c6_g7_i1	TRINITY_DN8958_c6_g7	319	77.76	476.83	344.83	243.42	100	XP_007305960.1	hypothetical protein STEHIDRAFT_122748 [Stereum hirsutum FP-91666 SS1]	GO:0006351(transcription, DNA-templated);GO:0006355(regulation of transcription, DNA-templated)	GO:0005634(nucleus)	GO:0003677(DNA binding);GO:0000981(RNA polymerase II transcription factor activity, sequence-specific DNA binding);GO:0008270(zinc ion binding);GO:0046872(metal ion binding)	*	*	*	*	*
TRINITY_DN3687_c0_g1_i1	TRINITY_DN3687_c0_g1	3099	2834.44	17377	344.75	243.37	100	XP_009542320.1	hypothetical protein HETIRDRAFT_379392 [Heterobasidion irregulare TC 32-1]	GO:0016567(protein ubiquitination)	*	GO:0004842(ubiquitin-protein transferase activity);GO:0016874(ligase activity)	K10591|NEDD4, RSP5|http://www.genome.jp/dbget-bin/www_bget?ko:K10591	ko04530(Tight junction);ko04144(Endocytosis);ko04011(MAPK signaling pathway - yeast);ko04120(Ubiquitin mediated proteolysis)	KOG0940(O)(Ubiquitin protein ligase RSP5/NEDD4)	sp|A1CQG2|RSP5_ASPCL	sp|A1CQG2|RSP5_ASPCL Probable E3 ubiquitin-protein ligase hulA OS=Aspergillus clavatus (strain ATCC 1007 / CBS 513.65 / DSM 816 / NCTC 3887 / NRRL 1) GN=hulA PE=3 SV=2
TRINITY_DN5738_c0_g1_i1	TRINITY_DN5738_c0_g1	1070	805.44	4897.66	341.94	241.38	44.25	XP_009551344.1	hypothetical protein HETIRDRAFT_411851 [Heterobasidion irregulare TC 32-1]	*	*	*	*	*	*	*	*
TRINITY_DN3868_c1_g1_i1	TRINITY_DN3868_c1_g1	1681	1416.44	8599	341.39	240.99	100	OJA15015.1	hypothetical protein AZE42_08704 [Rhizopogon vesiculosus]	*	*	GO:0005524(ATP binding);GO:0000166(nucleotide binding)	K10575|UBE2G1, UBC7|http://www.genome.jp/dbget-bin/www_bget?ko:K10575	ko04141(Protein processing in endoplasmic reticulum);ko04120(Ubiquitin mediated proteolysis)	KOG0425(O)(Ubiquitin-protein ligase)	sp|Q9Y818|UBC15_SCHPO	sp|Q9Y818|UBC15_SCHPO Ubiquitin-conjugating enzyme E2 15 OS=Schizosaccharomyces pombe (strain 972 / ATCC 24843) GN=ubc15 PE=1 SV=1
TRINITY_DN3884_c0_g1_i1	TRINITY_DN3884_c0_g1	1131	866.44	5209	338.08	238.66	100	XP_009547746.1	hypothetical protein HETIRDRAFT_434890 [Heterobasidion irregulare TC 32-1]	*	GO:0005886(plasma membrane);GO:0016021(integral component of membrane);GO:0016020(membrane)	*	*	*	*	*	*
TRINITY_DN6610_c0_g1_i3	TRINITY_DN6610_c0_g1	2611	2346.44	14002	335.57	236.88	68.8	XP_009549556.1	mitochondrial carrier protein [Heterobasidion irregulare TC 32-1]	GO:0006810(transport)	GO:0016020(membrane);GO:0016021(integral component of membrane)	*	K15102|SLC25A3, PHC, PIC|http://www.genome.jp/dbget-bin/www_bget?ko:K15102	*	KOG1284(H)(Bifunctional GTP cyclohydrolase II/3,4-dihydroxy-2butanone-4-phosphate synthase)	*	*
TRINITY_DN7316_c0_g1_i1	TRINITY_DN7316_c0_g1	1970	1705.44	10161.4	335.05	236.52	47.48	XP_007308199.1	hypothetical protein STEHIDRAFT_102576 [Stereum hirsutum FP-91666 SS1]	*	*	*	*	*	*	*	*
TRINITY_DN2386_c0_g3_i1	TRINITY_DN2386_c0_g3	269	43.46	258.39	334.34	236.02	100	KIK46132.1	hypothetical protein CY34DRAFT_775882, partial [Suillus luteus UH-Slu-Lm8-n1]	*	*	*	*	*	*	*	*
TRINITY_DN8093_c0_g1_i2	TRINITY_DN8093_c0_g1	3777	3512.44	20774.2	332.59	234.78	56.98	XP_009546588.1	heme peroxidase 1 [Heterobasidion irregulare TC 32-1]	GO:0055114(oxidation-reduction process);GO:0006979(response to oxidative stress)	*	GO:0016705(oxidoreductase activity, acting on paired donors, with incorporation or reduction of molecular oxygen);GO:0020037(heme binding);GO:0005506(iron ion binding);GO:0004601(peroxidase activity)	*	*	*	*	*
TRINITY_DN3400_c0_g1_i1	TRINITY_DN3400_c0_g1	1923	1658.44	9806.66	332.52	234.73	55.97	XP_007298234.1	hypothetical protein STEHIDRAFT_88651 [Stereum hirsutum FP-91666 SS1]	*	GO:0016020(membrane);GO:0016021(integral component of membrane)	*	K17279|REEP5_6|http://www.genome.jp/dbget-bin/www_bget?ko:K17279	*	KOG1726(V)(HVA22/DP1 gene product-related proteins)	sp|P0CN16|YOP1_CRYNJ	sp|P0CN16|YOP1_CRYNJ Protein YOP1 OS=Cryptococcus neoformans var. neoformans serotype D (strain JEC21 / ATCC MYA-565) GN=YOP1 PE=3 SV=1
TRINITY_DN2373_c0_g1_i1	TRINITY_DN2373_c0_g1	789	524.49	3096.5	331.99	234.36	100	XP_007362941.1	60S ribosomal protein L37 [Dichomitus squalens LYAD-421 SS1]	GO:0006412(translation)	GO:0005840(ribosome);GO:0005622(intracellular)	GO:0003735(structural constituent of ribosome)	K02921|RP-L37Ae, RPL37A|http://www.genome.jp/dbget-bin/www_bget?ko:K02921	ko03010(Ribosome)	KOG0402(J)(60S ribosomal protein L37)	sp|Q54UG4|RL37A_DICDI	sp|Q54UG4|RL37A_DICDI 60S ribosomal protein L37a OS=Dictyostelium discoideum GN=rpl37A PE=3 SV=1
TRINITY_DN6633_c1_g1_i1	TRINITY_DN6633_c1_g1	3683	3418.44	20166	331.73	234.18	100	XP_009551184.1	MFS sugar transporter [Heterobasidion irregulare TC 32-1]	GO:0006810(transport);GO:0008643(carbohydrate transport);GO:0055085(transmembrane transport)	GO:0016020(membrane);GO:0016021(integral component of membrane)	GO:0022891(substrate-specific transmembrane transporter activity);GO:0022857(transmembrane transporter activity);GO:0005215(transporter activity)	*	*	*	sp|O74969|GHT2_SCHPO	sp|O74969|GHT2_SCHPO High-affinity glucose transporter ght2 OS=Schizosaccharomyces pombe (strain 972 / ATCC 24843) GN=ght2 PE=1 SV=1
TRINITY_DN6505_c0_g1_i1	TRINITY_DN6505_c0_g1	1759	1494.44	8812.41	331.6	234.08	46.25	XP_009543276.1	hypothetical protein HETIRDRAFT_62852 [Heterobasidion irregulare TC 32-1]	*	GO:0005829(cytosol)	GO:0042802(identical protein binding);GO:0019238(cyclohydrolase activity)	K01497|ribA, RIB1|http://www.genome.jp/dbget-bin/www_bget?ko:K01497	ko02024(Quorum sensing);ko00740(Riboflavin metabolism)	KOG1284(H)(Bifunctional GTP cyclohydrolase II/3,4-dihydroxy-2butanone-4-phosphate synthase)	sp|Q9P7M9|RIB1_SCHPO	sp|Q9P7M9|RIB1_SCHPO Probable GTP cyclohydrolase-2 OS=Schizosaccharomyces pombe (strain 972 / ATCC 24843) GN=rib1 PE=3 SV=1
TRINITY_DN3118_c0_g1_i1	TRINITY_DN3118_c0_g1	640	375.92	2209.72	330.55	233.34	100	KDE09209.1	hypothetical protein MVLG_00531 [Microbotryum lychnidis-dioicae p1A1 Lamole]	GO:0006412(translation)	GO:0005622(intracellular);GO:0005840(ribosome);GO:0030529(intracellular ribonucleoprotein complex)	GO:0003735(structural constituent of ribosome)	K02929|RP-L44e, RPL44|http://www.genome.jp/dbget-bin/www_bget?ko:K02929	ko03010(Ribosome)	KOG3464(J)(60S ribosomal protein L44)	sp|A8PCG3|RL44_COPC7	sp|A8PCG3|RL44_COPC7 60S ribosomal protein L44 OS=Coprinopsis cinerea (strain Okayama-7 / 130 / ATCC MYA-4618 / FGSC 9003) GN=RPL44 PE=3 SV=2
TRINITY_DN3104_c0_g1_i1	TRINITY_DN3104_c0_g1	1217	952.44	5593	330.22	233.11	100	XP_007362830.1	UBC-like protein [Dichomitus squalens LYAD-421 SS1]	*	*	*	K10704|UBE2V|http://www.genome.jp/dbget-bin/www_bget?ko:K10704	ko04624(Toll and Imd signaling pathway)	KOG0419(O)(Ubiquitin-protein ligase)	sp|O74983|MMS2_SCHPO	sp|O74983|MMS2_SCHPO Ubiquitin-conjugating enzyme spm2 OS=Schizosaccharomyces pombe (strain 972 / ATCC 24843) GN=spm2 PE=1 SV=1
TRINITY_DN3262_c0_g1_i1	TRINITY_DN3262_c0_g1	1240	975.44	5717	329.58	232.66	100	XP_007846668.1	acyl- -binding protein [Moniliophthora roreri MCA 2997]	*	*	GO:0000062(fatty-acyl-CoA binding)	K08762|DBI, ACBP|http://www.genome.jp/dbget-bin/www_bget?ko:K08762	ko03320(PPAR signaling pathway)	KOG0817(I)(Acyl-CoA-binding protein)	sp|P07108|ACBP_HUMAN	sp|P07108|ACBP_HUMAN Acyl-CoA-binding protein OS=Homo sapiens GN=DBI PE=1 SV=2
TRINITY_DN3846_c1_g1_i1	TRINITY_DN3846_c1_g1	1076	811.44	4755	329.53	232.62	100	XP_007774260.1	hypothetical protein CONPUDRAFT_112126 [Coniophora puteana RWD-64-598 SS2]	*	*	*	K02955|RP-S14e, RPS14|http://www.genome.jp/dbget-bin/www_bget?ko:K02955	ko03010(Ribosome)	KOG0407(J)(40S ribosomal protein S14)	sp|Q08699|RS14_PODCA	sp|Q08699|RS14_PODCA 40S ribosomal protein S14 OS=Podocoryna carnea GN=RPS14 PE=2 SV=1
TRINITY_DN4981_c0_g1_i2	TRINITY_DN4981_c0_g1	1584	1319.44	7687.2	327.62	231.28	58.82	XP_007862538.1	glycoside hydrolase [Gloeophyllum trabeum ATCC 11539]	GO:0005975(carbohydrate metabolic process)	*	GO:0016787(hydrolase activity)	*	*	*	*	*
TRINITY_DN6053_c2_g1_i1	TRINITY_DN6053_c2_g1	1102	837.44	4872.56	327.19	230.97	61.85	XP_009543066.1	hypothetical protein HETIRDRAFT_438701 [Heterobasidion irregulare TC 32-1]	*	*	GO:0003676(nucleic acid binding);GO:0008270(zinc ion binding);GO:0046872(metal ion binding);GO:0003677(DNA binding)	K09250|CNBP|http://www.genome.jp/dbget-bin/www_bget?ko:K09250	*	KOG4400(O)(E3 ubiquitin ligase interacting with arginine methyltransferase)	sp|Q04832|HEXP_LEIMA	sp|Q04832|HEXP_LEIMA DNA-binding protein HEXBP OS=Leishmania major GN=HEXBP PE=4 SV=1
TRINITY_DN4364_c0_g1_i1	TRINITY_DN4364_c0_g1	1047	782.44	4548	326.86	230.74	100	XP_009549131.1	mitochondrial F1F0-ATP synthase, subunit B/ATP4 [Heterobasidion irregulare TC 32-1]	GO:0015986(ATP synthesis coupled proton transport);GO:0035786(protein complex oligomerization)	GO:0000276(mitochondrial proton-transporting ATP synthase complex, coupling factor F(o));GO:0000274(mitochondrial proton-transporting ATP synthase, stator stalk)	GO:0015078(hydrogen ion transmembrane transporter activity);GO:0046961(proton-transporting ATPase activity, rotational mechanism)	K02127|ATPeF0B, ATP5F1, ATP4|http://www.genome.jp/dbget-bin/www_bget?ko:K02127	ko00190(Oxidative phosphorylation)	*	sp|Q7SE71|ATPF_NEUCR	sp|Q7SE71|ATPF_NEUCR ATP synthase subunit 4, mitochondrial OS=Neurospora crassa (strain ATCC 24698 / 74-OR23-1A / CBS 708.71 / DSM 1257 / FGSC 987) GN=atp-3 PE=3 SV=1
TRINITY_DN2804_c0_g1_i1	TRINITY_DN2804_c0_g1	1519	1254.44	7271	325.94	230.09	100	KII84338.1	hypothetical protein PLICRDRAFT_46212 [Plicaturopsis crispa FD-325 SS-3]	GO:0006457(protein folding);GO:0042026(protein refolding);GO:0045041(protein import into mitochondrial intermembrane space);GO:0051131(chaperone-mediated protein complex assembly)	GO:0005737(cytoplasm);GO:0005759(mitochondrial matrix);GO:0005739(mitochondrion)	GO:0005524(ATP binding);GO:0051087(chaperone binding);GO:0051082(unfolded protein binding)	K04078|groES, HSPE1|http://www.genome.jp/dbget-bin/www_bget?ko:K04078	*	KOG1641(O)(Mitochondrial chaperonin)	sp|O59804|CH10_SCHPO	sp|O59804|CH10_SCHPO 10 kDa heat shock protein, mitochondrial OS=Schizosaccharomyces pombe (strain 972 / ATCC 24843) GN=hsp10 PE=1 SV=1
TRINITY_DN4356_c0_g1_i1	TRINITY_DN4356_c0_g1	3556	3291.44	19065	325.72	229.93	100	XP_001874716.1	predicted protein [Laccaria bicolor S238N-H82]	GO:0008152(metabolic process);GO:0055114(oxidation-reduction process)	*	GO:0050660(flavin adenine dinucleotide binding);GO:0003995(acyl-CoA dehydrogenase activity);GO:0016627(oxidoreductase activity, acting on the CH-CH group of donors);GO:0016491(oxidoreductase activity)	K00249|ACADM, acd|http://www.genome.jp/dbget-bin/www_bget?ko:K00249	ko00280(Valine, leucine and isoleucine degradation);ko00640(Propanoate metabolism);ko00071(Fatty acid degradation);ko00410(beta-Alanine metabolism);ko01200(Carbon metabolism);ko01212(Fatty acid metabolism);ko03320(PPAR signaling pathway)	KOG0137(I)(Very-long-chain acyl-CoA dehydrogenase)	sp|Q6JQN1|ACD10_HUMAN	sp|Q6JQN1|ACD10_HUMAN Acyl-CoA dehydrogenase family member 10 OS=Homo sapiens GN=ACAD10 PE=1 SV=1
TRINITY_DN3735_c0_g1_i1	TRINITY_DN3735_c0_g1	1438	1173.44	6788	325.3	229.63	100	XP_009540304.1	hypothetical protein HETIRDRAFT_40385 [Heterobasidion irregulare TC 32-1]	GO:0016559(peroxisome fission)	GO:0005779(integral component of peroxisomal membrane)	*	K13352|PEX11B|http://www.genome.jp/dbget-bin/www_bget?ko:K13352	ko04146(Peroxisome)	*	sp|Q00316|PX11A_CANBO	sp|Q00316|PX11A_CANBO Peroxisomal membrane protein PMP30A OS=Candida boidinii GN=PEX11A PE=1 SV=1
TRINITY_DN3636_c0_g1_i1	TRINITY_DN3636_c0_g1	1648	1383.44	8001	325.22	229.58	100	XP_009541533.1	hypothetical protein HETIRDRAFT_424381 [Heterobasidion irregulare TC 32-1]	GO:0071963(establishment or maintenance of cell polarity regulating cell shape);GO:0006348(chromatin silencing at telomere);GO:0060988(lipid tube assembly);GO:0016192(vesicle-mediated transport);GO:0006974(cellular response to DNA damage stimulus);GO:0030702(chromatin silencing at centromere);GO:0051666(actin cortical patch localization);GO:0006897(endocytosis)	GO:0005737(cytoplasm);GO:0030479(actin cortical patch);GO:0043332(mating projection tip)	GO:0042802(identical protein binding);GO:0008092(cytoskeletal protein binding)	K12562|AMPH|http://www.genome.jp/dbget-bin/www_bget?ko:K12562	ko04144(Endocytosis);ko04666(Fc gamma R-mediated phagocytosis)	KOG3601(T)(Adaptor protein GRB2, contains SH2 and SH3 domains)	sp|O74352|HOB1_SCHPO	sp|O74352|HOB1_SCHPO Protein hob1 OS=Schizosaccharomyces pombe (strain 972 / ATCC 24843) GN=hob1 PE=1 SV=1
TRINITY_DN1832_c0_g1_i1	TRINITY_DN1832_c0_g1	1236	971.44	5606	324.51	229.08	100	XP_009542548.1	hypothetical protein HETIRDRAFT_407635 [Heterobasidion irregulare TC 32-1]	GO:0008152(metabolic process);GO:0042823(pyridoxal phosphate biosynthetic process);GO:0042819(vitamin B6 biosynthetic process)	*	GO:0003824(catalytic activity)	K06215|pdxS, pdx1|http://www.genome.jp/dbget-bin/www_bget?ko:K06215	ko00750(Vitamin B6 metabolism)	*	sp|O14027|PDX1_SCHPO	sp|O14027|PDX1_SCHPO Probable pyridoxal 5'-phosphate synthase subunit PDX1 OS=Schizosaccharomyces pombe (strain 972 / ATCC 24843) GN=snz1 PE=1 SV=1
TRINITY_DN6656_c0_g1_i1	TRINITY_DN6656_c0_g1	2035	1770.44	10206	324.17	228.84	100	XP_009550181.1	hypothetical protein HETIRDRAFT_460407 [Heterobasidion irregulare TC 32-1]	*	*	*	K00898|PDK2_3_4|http://www.genome.jp/dbget-bin/www_bget?ko:K00898	*	KOG0787(T)(Dehydrogenase kinase)	sp|Q9P6P9|PDK_SCHPO	sp|Q9P6P9|PDK_SCHPO [Pyruvate dehydrogenase (acetyl-transferring)] kinase, mitochondrial OS=Schizosaccharomyces pombe (strain 972 / ATCC 24843) GN=pkp1 PE=3 SV=1
TRINITY_DN14990_c0_g1_i1	TRINITY_DN14990_c0_g1	1794	1529.44	8800	323.55	228.4	100	XP_009542385.1	hypothetical protein HETIRDRAFT_414549 [Heterobasidion irregulare TC 32-1]	GO:0006468(protein phosphorylation);GO:0016310(phosphorylation)	*	GO:0004672(protein kinase activity);GO:0004674(protein serine/threonine kinase activity);GO:0005524(ATP binding);GO:0000166(nucleotide binding);GO:0016301(kinase activity)	K03083|GSK3B|http://www.genome.jp/dbget-bin/www_bget?ko:K03083	ko04110(Cell cycle);ko04510(Focal adhesion);ko04550(Signaling pathways regulating pluripotency of stem cells);ko04012(ErbB signaling pathway);ko04340(Hedgehog signaling pathway);ko04341(Hedgehog signaling pathway - fly);ko04390(Hippo signaling pathway);ko04151(PI3K-Akt signaling pathway);ko04310(Wnt signaling pathway);ko04150(mTOR signaling pathway);ko04360(Axon guidance);ko04910(Insulin signalin…	KOG0658(G)(Glycogen synthase kinase-3)	sp|Q10452|GSK3_SCHPO	sp|Q10452|GSK3_SCHPO Protein kinase gsk3 OS=Schizosaccharomyces pombe (strain 972 / ATCC 24843) GN=gsk3 PE=1 SV=3
TRINITY_DN2295_c0_g1_i1	TRINITY_DN2295_c0_g1	535	272.33	1563.95	322.94	227.97	100	XP_009540836.1	hypothetical protein HETIRDRAFT_121409 [Heterobasidion irregulare TC 32-1]	*	*	*	K12832|SF3B5, SF3B10|http://www.genome.jp/dbget-bin/www_bget?ko:K12832	ko03040(Spliceosome)	KOG3485(S)(Uncharacterized conserved protein)	sp|Q9VHI4|SF3B5_DROME	sp|Q9VHI4|SF3B5_DROME Probable splicing factor 3B subunit 5 OS=Drosophila melanogaster GN=CG11985 PE=1 SV=1
TRINITY_DN4390_c0_g1_i1	TRINITY_DN4390_c0_g1	1534	1269.44	7271	322.09	227.37	100	XP_009543286.1	hypothetical protein HETIRDRAFT_63165 [Heterobasidion irregulare TC 32-1]	*	GO:0016020(membrane);GO:0016021(integral component of membrane)	*	*	*	*	*	*
TRINITY_DN3118_c0_g2_i1	TRINITY_DN3118_c0_g2	640	375.92	2150.28	321.66	227.07	100	KDE09209.1	hypothetical protein MVLG_00531 [Microbotryum lychnidis-dioicae p1A1 Lamole]	GO:0006412(translation)	GO:0005622(intracellular);GO:0005840(ribosome);GO:0030529(intracellular ribonucleoprotein complex)	GO:0003735(structural constituent of ribosome)	K02929|RP-L44e, RPL44|http://www.genome.jp/dbget-bin/www_bget?ko:K02929	ko03010(Ribosome)	KOG3464(J)(60S ribosomal protein L44)	sp|A8PCG3|RL44_COPC7	sp|A8PCG3|RL44_COPC7 60S ribosomal protein L44 OS=Coprinopsis cinerea (strain Okayama-7 / 130 / ATCC MYA-4618 / FGSC 9003) GN=RPL44 PE=3 SV=2
TRINITY_DN3633_c0_g2_i1	TRINITY_DN3633_c0_g2	1046	781.44	4433.95	319.07	225.24	100	XP_009550274.1	hypothetical protein HETIRDRAFT_241805, partial [Heterobasidion irregulare TC 32-1]	*	*	*	*	*	*	*	*
TRINITY_DN6684_c0_g1_i2	TRINITY_DN6684_c0_g1	2124	1859.44	10533.7	318.56	224.88	55.61	XP_009541065.1	hypothetical protein HETIRDRAFT_437750 [Heterobasidion irregulare TC 32-1]	*	*	*	*	*	KOG3870(S)(Uncharacterized conserved protein)	*	*
TRINITY_DN7535_c2_g1_i1	TRINITY_DN7535_c2_g1	2563	2298.44	12997.1	317.99	224.47	65.52	XP_002474852.1	predicted protein [Postia placenta Mad-698-R]	GO:0055114(oxidation-reduction process)	*	GO:0020037(heme binding);GO:0004601(peroxidase activity)	*	*	*	sp|B0BK71|MSP1_MYCSO	sp|B0BK71|MSP1_MYCSO Dye-decolorizing peroxidase msp1 OS=Mycetinis scorodonius GN=msp1 PE=1 SV=1
TRINITY_DN1955_c0_g1_i1	TRINITY_DN1955_c0_g1	1468	1203.44	6802	317.84	224.37	100	KIM82195.1	hypothetical protein PILCRDRAFT_820567 [Piloderma croceum F 1598]	*	*	*	*	*	*	*	*
TRINITY_DN7165_c0_g1_i1	TRINITY_DN7165_c0_g1	4280	4015.44	22390.8	313.57	221.35	61.29	XP_009541836.1	lipid transport protein [Heterobasidion irregulare TC 32-1]	*	GO:0016020(membrane);GO:0016021(integral component of membrane)	*	K18693|DPP1|http://www.genome.jp/dbget-bin/www_bget?ko:K18693	ko00561(Glycerolipid metabolism);ko00564(Glycerophospholipid metabolism)	KOG1770(J)(Translation initiation factor 1 (eIF-1/SUI1))	sp|Q755R1|SUI1_ASHGO	sp|Q755R1|SUI1_ASHGO Protein translation factor SUI1 OS=Ashbya gossypii (strain ATCC 10895 / CBS 109.51 / FGSC 9923 / NRRL Y-1056) GN=SUI1A PE=3 SV=1
TRINITY_DN5400_c0_g4_i1	TRINITY_DN5400_c0_g4	1049	784.44	4362.87	312.76	220.78	100	XP_007303383.1	hypothetical protein STEHIDRAFT_156063 [Stereum hirsutum FP-91666 SS1]	GO:0006355(regulation of transcription, DNA-templated)	*	GO:0043565(sequence-specific DNA binding);GO:0003700(transcription factor activity, sequence-specific DNA binding)	*	*	*	*	*
TRINITY_DN3419_c0_g1_i1	TRINITY_DN3419_c0_g1	1118	853.44	4742	312.45	220.57	100	XP_007308249.1	TGF beta-inducible nuclear protein 1 [Stereum hirsutum FP-91666 SS1]	GO:0042273(ribosomal large subunit biogenesis);GO:0000463(maturation of LSU-rRNA from tricistronic rRNA transcript (SSU-rRNA, 5.8S rRNA, LSU-rRNA));GO:0000466(maturation of 5.8S rRNA from tricistronic rRNA transcript (SSU-rRNA, 5.8S rRNA, LSU-rRNA))	GO:0030687(preribosome, large subunit precursor);GO:0005634(nucleus)	*	K14842|NSA2|http://www.genome.jp/dbget-bin/www_bget?ko:K14842	*	KOG3163(R)(Uncharacterized conserved protein related to ribosomal protein S8E)	sp|P0CQ61|NSA2_CRYNB	sp|P0CQ61|NSA2_CRYNB Ribosome biogenesis protein NSA2 OS=Cryptococcus neoformans var. neoformans serotype D (strain B-3501A) GN=NSA2 PE=3 SV=1
TRINITY_DN5168_c0_g1_i2	TRINITY_DN5168_c0_g1	1129	864.44	4788.42	311.5	219.89	44.71	OCH94644.1	peroxisomal dehydratase [Obba rivulosa]	*	*	*	*	*	KOG1206(I)(Peroxisomal multifunctional beta-oxidation protein and related enzymes)	sp|P51659|DHB4_HUMAN	sp|P51659|DHB4_HUMAN Peroxisomal multifunctional enzyme type 2 OS=Homo sapiens GN=HSD17B4 PE=1 SV=3
TRINITY_DN6875_c0_g1_i1	TRINITY_DN6875_c0_g1	2188	1923.44	10627.4	310.7	219.33	61.79	XP_009550732.1	ACE transcription factor 1 [Heterobasidion irregulare TC 32-1]	GO:0006355(regulation of transcription, DNA-templated)	GO:0005634(nucleus)	GO:0003677(DNA binding);GO:0005507(copper ion binding);GO:0003700(transcription factor activity, sequence-specific DNA binding)	*	*	*	sp|P45815|CRF1_YARLI	sp|P45815|CRF1_YARLI Copper resistance protein CRF1 OS=Yarrowia lipolytica (strain CLIB 122 / E 150) GN=CRF1 PE=4 SV=1
TRINITY_DN2850_c0_g1_i1	TRINITY_DN2850_c0_g1	811	546.47	3019	310.66	219.3	100	XP_007298322.1	DnaJ-domain-containing protein [Stereum hirsutum FP-91666 SS1]	*	GO:0016020(membrane);GO:0016021(integral component of membrane)	*	*	*	KOG0714(O)(Molecular chaperone (DnaJ superfamily))	sp|Q9Y7T9|YCJD_SCHPO	sp|Q9Y7T9|YCJD_SCHPO Uncharacterized J domain-containing protein C63.13 OS=Schizosaccharomyces pombe (strain 972 / ATCC 24843) GN=SPCC63.13 PE=3 SV=1
TRINITY_DN6446_c0_g1_i2	TRINITY_DN6446_c0_g1	1363	1098.44	6061.39	310.31	219.05	33.39	XP_009553243.1	serine protease S8 [Heterobasidion irregulare TC 32-1]	GO:0006508(proteolysis)	*	GO:0008233(peptidase activity);GO:0008236(serine-type peptidase activity);GO:0016787(hydrolase activity);GO:0004252(serine-type endopeptidase activity)	K01336|E3.4.21.48|http://www.genome.jp/dbget-bin/www_bget?ko:K01336	ko04138(Autophagy - yeast)	KOG1153(O)(Subtilisin-related protease/Vacuolar protease B)	*	*
TRINITY_DN5472_c0_g1_i1	TRINITY_DN5472_c0_g1	2679	2414.44	13292.3	309.59	218.54	49.19	XP_009542586.1	hypothetical protein HETIRDRAFT_414741 [Heterobasidion irregulare TC 32-1]	GO:0009058(biosynthetic process);GO:0006520(cellular amino acid metabolic process)	*	GO:0008483(transaminase activity);GO:0016740(transferase activity);GO:0004069(L-aspartate:2-oxoglutarate aminotransferase activity);GO:0003824(catalytic activity);GO:0030170(pyridoxal phosphate binding);GO:0080130(L-phenylalanine:2-oxoglutarate aminotransferase activity)	K14454|GOT1|http://www.genome.jp/dbget-bin/www_bget?ko:K14454	ko00250(Alanine, aspartate and glutamate metabolism);ko00330(Arginine and proline metabolism);ko00220(Arginine biosynthesis);ko00270(Cysteine and methionine metabolism);ko00360(Phenylalanine metabolism);ko00400(Phenylalanine, tyrosine and tryptophan biosynthesis);ko00350(Tyrosine metabolism);ko00950(Isoquinoline alkaloid biosynthesis);ko00960(Tropane, piperidine and pyridine alkaloid biosynthesis…	KOG1412(E)(Aspartate aminotransferase/Glutamic oxaloacetic transaminase AAT2/GOT1)	sp|O42652|AATC_SCHPO	sp|O42652|AATC_SCHPO Aspartate aminotransferase, cytoplasmic OS=Schizosaccharomyces pombe (strain 972 / ATCC 24843) GN=aat2 PE=3 SV=1
TRINITY_DN16509_c0_g1_i1	TRINITY_DN16509_c0_g1	1445	1180.44	6493	309.31	218.35	100	*	*	*	*	*	*	*	*	*	*
TRINITY_DN4647_c0_g1_i2	TRINITY_DN4647_c0_g1	1053	788.44	4310.86	307.46	217.05	94.32	XP_009543484.1	hypothetical protein HETIRDRAFT_438795 [Heterobasidion irregulare TC 32-1]	GO:0006470(protein dephosphorylation);GO:0016311(dephosphorylation)	*	GO:0016791(phosphatase activity);GO:0008138(protein tyrosine/serine/threonine phosphatase activity);GO:0004725(protein tyrosine phosphatase activity);GO:0016787(hydrolase activity)	K14819|DUSP12, YVH1|http://www.genome.jp/dbget-bin/www_bget?ko:K14819	*	KOG1716(V)(Dual specificity phosphatase)	*	*
TRINITY_DN5832_c0_g1_i1	TRINITY_DN5832_c0_g1	291	57.67	313.63	305.81	215.88	100	*	*	*	*	*	*	*	*	*	*
TRINITY_DN5091_c0_g1_i1	TRINITY_DN5091_c0_g1	1996	1731.44	9391	305	215.31	100	KZV59828.1	aldehyde dehydrogenase [Peniophora sp. CONT]	GO:0008152(metabolic process);GO:0055114(oxidation-reduction process)	*	GO:0016620(oxidoreductase activity, acting on the aldehyde or oxo group of donors, NAD or NADP as acceptor);GO:0016491(oxidoreductase activity)	K00128|E1.2.1.3|http://www.genome.jp/dbget-bin/www_bget?ko:K00128	ko00330(Arginine and proline metabolism);ko00340(Histidine metabolism);ko00310(Lysine degradation);ko00380(Tryptophan metabolism);ko00280(Valine, leucine and isoleucine degradation);ko00053(Ascorbate and aldarate metabolism);ko00010(Glycolysis / Gluconeogenesis);ko00620(Pyruvate metabolism);ko00071(Fatty acid degradation);ko00561(Glycerolipid metabolism);ko00410(beta-Alanine metabolism);ko00981(I…	KOG2450(C)(Aldehyde dehydrogenase)	sp|O74187|ALDH_AGABI	sp|O74187|ALDH_AGABI Aldehyde dehydrogenase OS=Agaricus bisporus GN=aldA PE=3 SV=1
TRINITY_DN6001_c0_g1_i1	TRINITY_DN6001_c0_g1	5138	4873.44	26419	304.84	215.2	100	KZT08588.1	hypothetical protein LAESUDRAFT_43623 [Laetiporus sulphureus 93-53]	*	*	GO:0004222(metalloendopeptidase activity)	K18156|ATP23, XRCC6BP1|http://www.genome.jp/dbget-bin/www_bget?ko:K18156	*	KOG3314(L)(Ku70-binding protein)	sp|P0CQ27|ATP23_CRYNB	sp|P0CQ27|ATP23_CRYNB Mitochondrial inner membrane protease ATP23 OS=Cryptococcus neoformans var. neoformans serotype D (strain B-3501A) GN=ATP23 PE=3 SV=1
TRINITY_DN2151_c0_g1_i1	TRINITY_DN2151_c0_g1	652	387.85	2100	304.48	214.94	100	XP_009542700.1	hypothetical protein HETIRDRAFT_244379, partial [Heterobasidion irregulare TC 32-1]	*	*	*	*	*	KOG3214(S)(Uncharacterized Zn ribbon-containing protein)	sp|O13868|ELOF1_SCHPO	sp|O13868|ELOF1_SCHPO Transcription elongation factor 1 homolog OS=Schizosaccharomyces pombe (strain 972 / ATCC 24843) GN=SPAC1B3.02c PE=1 SV=1
TRINITY_DN1330_c0_g2_i1	TRINITY_DN1330_c0_g2	367	116.3	626.21	302.8	213.75	100	KZS98982.1	heat shock protein 70 [Sistotremastrum niveocremeum HHB9708]	*	*	*	K03283|HSPA1_8|http://www.genome.jp/dbget-bin/www_bget?ko:K03283	ko04144(Endocytosis);ko04010(MAPK signaling pathway);ko04141(Protein processing in endoplasmic reticulum);ko03040(Spliceosome);ko04213(Longevity regulating pathway - multiple species);ko04915(Estrogen signaling pathway);ko04612(Antigen processing and presentation)	KOG0101(O)(Molecular chaperones HSP70/HSC70, HSP70 superfamily)	sp|P29843|HSP7A_DROME	sp|P29843|HSP7A_DROME Heat shock 70 kDa protein cognate 1 OS=Drosophila melanogaster GN=Hsc70-1 PE=1 SV=1
TRINITY_DN3045_c0_g1_i2	TRINITY_DN3045_c0_g1	685	420.7	2263.89	302.61	213.62	45.02	XP_007303786.1	40S ribosomal protein S17 [Stereum hirsutum FP-91666 SS1]	GO:0006412(translation)	GO:0005622(intracellular);GO:0005840(ribosome)	GO:0003735(structural constituent of ribosome)	K02962|RP-S17e, RPS17|http://www.genome.jp/dbget-bin/www_bget?ko:K02962	ko03010(Ribosome)	KOG0187(J)(40S ribosomal protein S17)	sp|P27770|RS17_NEUCR	sp|P27770|RS17_NEUCR 40S ribosomal protein S17 OS=Neurospora crassa (strain ATCC 24698 / 74-OR23-1A / CBS 708.71 / DSM 1257 / FGSC 987) GN=rps-17 PE=3 SV=1
TRINITY_DN7916_c1_g4_i1	TRINITY_DN7916_c1_g4	345	98.08	527.5	302.44	213.5	100	GAT46175.1	predicted protein [Mycena chlorophos]	*	GO:0000786(nucleosome);GO:0005694(chromosome);GO:0005634(nucleus)	GO:0003677(DNA binding);GO:0046982(protein heterodimerization activity)	K11253|H3|http://www.genome.jp/dbget-bin/www_bget?ko:K11253	*	KOG1745(B)(Histones H3 and H4)	sp|P08903|H32_ENCAL	sp|P08903|H32_ENCAL Histone H3.2 OS=Encephalartos altensteinii PE=1 SV=2
TRINITY_DN3495_c0_g1_i1	TRINITY_DN3495_c0_g1	3358	3093.44	16587	301.52	212.85	100	XP_007302954.1	UPF0183-domain-containing protein [Stereum hirsutum FP-91666 SS1]	*	*	*	*	*	KOG3109(R)(Haloacid dehalogenase-like hydrolase)	sp|P34091|RL6_MESCR	sp|P34091|RL6_MESCR 60S ribosomal protein L6 OS=Mesembryanthemum crystallinum GN=RPL6 PE=2 SV=1
TRINITY_DN8958_c6_g9_i1	TRINITY_DN8958_c6_g9	285	53.65	286.58	300.4	212.06	100	XP_007305960.1	hypothetical protein STEHIDRAFT_122748 [Stereum hirsutum FP-91666 SS1]	GO:0006351(transcription, DNA-templated);GO:0006355(regulation of transcription, DNA-templated)	GO:0005634(nucleus)	GO:0003677(DNA binding);GO:0000981(RNA polymerase II transcription factor activity, sequence-specific DNA binding);GO:0008270(zinc ion binding);GO:0046872(metal ion binding)	*	*	*	*	*
TRINITY_DN4279_c0_g1_i1	TRINITY_DN4279_c0_g1	617	353.09	1884.25	300.08	211.84	95.37	XP_007302878.1	DNA-directed RNA polymerase I [Stereum hirsutum FP-91666 SS1]	GO:0006351(transcription, DNA-templated)	*	GO:0003899(DNA-directed 5'-3' RNA polymerase activity);GO:0003677(DNA binding)	K03009|RPB12, POLR2K|http://www.genome.jp/dbget-bin/www_bget?ko:K03009	ko03020(RNA polymerase);ko00230(Purine metabolism);ko00240(Pyrimidine metabolism);ko04623(Cytosolic DNA-sensing pathway)	KOG3507(K)(DNA-directed RNA polymerase, subunit RPB7.0)	sp|P48011|RPAB4_SCHPO	sp|P48011|RPAB4_SCHPO DNA-directed RNA polymerases I, II, and III subunit RPABC4 OS=Schizosaccharomyces pombe (strain 972 / ATCC 24843) GN=rpc10 PE=1 SV=2
TRINITY_DN4149_c1_g1_i2	TRINITY_DN4149_c1_g1	1412	1147.44	6112.7	299.57	211.47	46.08	XP_009544499.1	hypothetical protein HETIRDRAFT_473579 [Heterobasidion irregulare TC 32-1]	*	*	*	*	*	*	*	*
TRINITY_DN4010_c0_g1_i1	TRINITY_DN4010_c0_g1	2233	1968.44	10451	298.56	210.76	100	XP_009550969.1	hypothetical protein HETIRDRAFT_436313 [Heterobasidion irregulare TC 32-1]	GO:0006014(D-ribose metabolic process);GO:0016310(phosphorylation);GO:0006412(translation)	GO:0005622(intracellular);GO:0005840(ribosome);GO:0030529(intracellular ribonucleoprotein complex)	GO:0004747(ribokinase activity);GO:0016301(kinase activity);GO:0003735(structural constituent of ribosome)	K00852|rbsK, RBKS|http://www.genome.jp/dbget-bin/www_bget?ko:K00852	ko00030(Pentose phosphate pathway)	KOG3418(J)(60S ribosomal protein L27)	sp|O14388|RL27A_SCHPO	sp|O14388|RL27A_SCHPO 60S ribosomal protein L27-A OS=Schizosaccharomyces pombe (strain 972 / ATCC 24843) GN=rpl2701 PE=2 SV=2
TRINITY_DN2629_c0_g1_i3	TRINITY_DN2629_c0_g1	415	158.49	836.66	296.86	209.56	51.69	XP_007302011.1	hypothetical protein STEHIDRAFT_154797 [Stereum hirsutum FP-91666 SS1]	*	*	*	K03938|NDUFS5|http://www.genome.jp/dbget-bin/www_bget?ko:K03938	ko00190(Oxidative phosphorylation);ko04723(Retrograde endocannabinoid signaling)	*	*	*
TRINITY_DN6901_c0_g1_i1	TRINITY_DN6901_c0_g1	4156	3891.44	20472.5	295.84	208.84	80.99	XP_009547783.1	aspartic peptidase [Heterobasidion irregulare TC 32-1]	GO:0006508(proteolysis)	GO:0016021(integral component of membrane);GO:0016020(membrane)	GO:0008233(peptidase activity);GO:0004190(aspartic-type endopeptidase activity);GO:0016787(hydrolase activity)	K01379|CTSD|http://www.genome.jp/dbget-bin/www_bget?ko:K01379	ko04210(Apoptosis);ko04140(Autophagy - animal);ko04142(Lysosome);ko04071(Sphingolipid signaling pathway)	KOG1339(O)(Aspartyl protease)	sp|O60020|ASPR1_PHARH	sp|O60020|ASPR1_PHARH Aspartic protease OS=Phaffia rhodozyma GN=pr1 PE=1 SV=1
TRINITY_DN3013_c0_g1_i1	TRINITY_DN3013_c0_g1	1048	783.44	4117	295.51	208.61	100	KZV61935.1	ARM repeat-containing protein [Peniophora sp. CONT]	GO:0006413(translational initiation)	*	GO:0003743(translation initiation factor activity);GO:0003723(RNA binding)	K03260|EIF4G|http://www.genome.jp/dbget-bin/www_bget?ko:K03260	ko03013(RNA transport)	*	*	*
TRINITY_DN15584_c0_g1_i1	TRINITY_DN15584_c0_g1	404	148.57	779	294.85	208.14	100	XP_007307585.1	hypothetical protein STEHIDRAFT_123901 [Stereum hirsutum FP-91666 SS1]	*	*	GO:0003676(nucleic acid binding);GO:0046872(metal ion binding)	*	*	*	*	*
TRINITY_DN1364_c0_g1_i1	TRINITY_DN1364_c0_g1	564	300.75	1574	294.3	207.76	100	XP_009545472.1	hypothetical protein HETIRDRAFT_316666 [Heterobasidion irregulare TC 32-1]	*	*	*	*	*	*	sp|Q2V2P4|YI156_YEAST	sp|Q2V2P4|YI156_YEAST Uncharacterized protein YIL156W-B OS=Saccharomyces cerevisiae (strain ATCC 204508 / S288c) GN=YIL156W-B PE=3 SV=1
TRINITY_DN2363_c0_g1_i1	TRINITY_DN2363_c0_g1	2097	1832.44	9581	294.02	207.56	100	XP_009553040.1	oxaloacetate acetylhydrolase [Heterobasidion irregulare TC 32-1]	GO:0008152(metabolic process)	*	GO:0003824(catalytic activity);GO:0016787(hydrolase activity)	*	*	KOG1260(C)(Isocitrate lyase)	sp|Q0QLE4|DML_EUBBA	sp|Q0QLE4|DML_EUBBA 2,3-dimethylmalate lyase OS=Eubacterium barkeri GN=Dml PE=1 SV=1
TRINITY_DN2054_c0_g2_i1	TRINITY_DN2054_c0_g2	1942	1677.44	8760.97	293.7	207.33	100	XP_009544096.1	hypothetical protein HETIRDRAFT_473013 [Heterobasidion irregulare TC 32-1]	*	GO:0005840(ribosome)	*	K02975|RP-S25e, RPS25|http://www.genome.jp/dbget-bin/www_bget?ko:K02975	ko03010(Ribosome)	KOG1767(J)(40S ribosomal protein S25)	sp|Q3E792|RS25A_YEAST	sp|Q3E792|RS25A_YEAST 40S ribosomal protein S25-A OS=Saccharomyces cerevisiae (strain ATCC 204508 / S288c) GN=RPS25A PE=1 SV=1
TRINITY_DN15483_c0_g1_i1	TRINITY_DN15483_c0_g1	713	448.61	2330	292.07	206.18	100	KZT01235.1	hypothetical protein LAESUDRAFT_731462 [Laetiporus sulphureus 93-53]	*	*	*	*	*	*	*	*
TRINITY_DN5254_c0_g1_i2	TRINITY_DN5254_c0_g1	2091	1826.44	9477.26	291.79	205.98	34.92	XP_009547047.1	hypothetical protein HETIRDRAFT_440279 [Heterobasidion irregulare TC 32-1]	GO:0007186(G-protein coupled receptor signaling pathway);GO:0007165(signal transduction)	*	GO:0003924(GTPase activity);GO:0019001(guanyl nucleotide binding);GO:0031683(G-protein beta/gamma-subunit complex binding);GO:0004871(signal transducer activity);GO:0000166(nucleotide binding);GO:0005525(GTP binding)	K19860|GPA1|http://www.genome.jp/dbget-bin/www_bget?ko:K19860	ko04011(MAPK signaling pathway - yeast)	KOG0082(DT)(G-protein alpha subunit (small G protein superfamily))	*	*
TRINITY_DN3172_c0_g1_i1	TRINITY_DN3172_c0_g1	1406	1141.44	5889	290.13	204.81	100	KYQ42905.1	ATP-dependent RNA helicase FAL1 [Hypsizygus marmoreus]	GO:0006413(translational initiation)	GO:0005829(cytosol);GO:0005634(nucleus)	GO:0003743(translation initiation factor activity);GO:0003676(nucleic acid binding);GO:0005524(ATP binding);GO:0004386(helicase activity);GO:0000166(nucleotide binding);GO:0016787(hydrolase activity)	K13025|EIF4A3, FAL1|http://www.genome.jp/dbget-bin/www_bget?ko:K13025	ko03040(Spliceosome);ko03013(RNA transport);ko03015(mRNA surveillance pathway)	KOG0327(J)(Translation initiation factor 4F, helicase subunit (eIF-4A) and related helicases)	sp|P0CQ72|FAL1_CRYNJ	sp|P0CQ72|FAL1_CRYNJ ATP-dependent RNA helicase FAL1 OS=Cryptococcus neoformans var. neoformans serotype D (strain JEC21 / ATCC MYA-565) GN=FAL1 PE=3 SV=1
TRINITY_DN4194_c1_g1_i1	TRINITY_DN4194_c1_g1	639	374.93	1933.31	289.97	204.7	42.02	XP_009550074.1	hypothetical protein HETIRDRAFT_429185 [Heterobasidion irregulare TC 32-1]	*	GO:0000786(nucleosome);GO:0005694(chromosome);GO:0005634(nucleus)	GO:0003677(DNA binding);GO:0046982(protein heterodimerization activity)	K11252|H2B|http://www.genome.jp/dbget-bin/www_bget?ko:K11252	*	KOG1744(B)(Histone H2B)	sp|P78567|H2B_AGABI	sp|P78567|H2B_AGABI Histone H2B OS=Agaricus bisporus GN=htbA PE=2 SV=3
TRINITY_DN5530_c0_g1_i1	TRINITY_DN5530_c0_g1	2504	2239.44	11487	288.45	203.62	100	XP_007308166.1	hypothetical protein STEHIDRAFT_102510 [Stereum hirsutum FP-91666 SS1]	GO:0006355(regulation of transcription, DNA-templated)	*	GO:0003700(transcription factor activity, sequence-specific DNA binding);GO:0043565(sequence-specific DNA binding)	*	*	*	*	*
TRINITY_DN3357_c0_g1_i2	TRINITY_DN3357_c0_g1	1114	849.44	4351.03	288.04	203.34	75.05	XP_009542052.1	hypothetical protein HETIRDRAFT_438199 [Heterobasidion irregulare TC 32-1]	GO:0019722(calcium-mediated signaling)	*	GO:0000166(nucleotide binding)	*	*	KOG4019(TR)(Calcineurin-mediated signaling pathway inhibitor DSCR1)	*	*
TRINITY_DN4273_c0_g1_i1	TRINITY_DN4273_c0_g1	1018	753.44	3852	287.5	202.95	100	XP_009547409.1	hypothetical protein HETIRDRAFT_410024 [Heterobasidion irregulare TC 32-1]	*	GO:0016020(membrane);GO:0016021(integral component of membrane);GO:0000329(fungal-type vacuole membrane);GO:0005794(Golgi apparatus)	*	K06890|K06890|http://www.genome.jp/dbget-bin/www_bget?ko:K06890	*	KOG2322(T)(N-methyl-D-aspartate receptor glutamate-binding subunit)	sp|O74888|BXI1_SCHPO	sp|O74888|BXI1_SCHPO Bax inhibitor 1 OS=Schizosaccharomyces pombe (strain 972 / ATCC 24843) GN=bxi1 PE=3 SV=1
TRINITY_DN5153_c0_g1_i1	TRINITY_DN5153_c0_g1	2298	2033.44	10363	286.58	202.31	100	XP_007388752.1	malate dehydrogenase [Punctularia strigosozonata HHB-11173 SS5]	GO:0005975(carbohydrate metabolic process);GO:0055114(oxidation-reduction process);GO:0019752(carboxylic acid metabolic process);GO:0006108(malate metabolic process);GO:0006099(tricarboxylic acid cycle)	*	GO:0003824(catalytic activity);GO:0030060(L-malate dehydrogenase activity);GO:0016491(oxidoreductase activity);GO:0016616(oxidoreductase activity, acting on the CH-OH group of donors, NAD or NADP as acceptor);GO:0016615(malate dehydrogenase activity)	K00026|MDH2|http://www.genome.jp/dbget-bin/www_bget?ko:K00026	ko00270(Cysteine and methionine metabolism);ko00020(Citrate cycle (TCA cycle));ko00630(Glyoxylate and dicarboxylate metabolism);ko00620(Pyruvate metabolism);ko00710(Carbon fixation in photosynthetic organisms);ko01200(Carbon metabolism)	KOG1494(C)(NAD-dependent malate dehydrogenase)	sp|P17505|MDHM_YEAST	sp|P17505|MDHM_YEAST Malate dehydrogenase, mitochondrial OS=Saccharomyces cerevisiae (strain ATCC 204508 / S288c) GN=MDH1 PE=1 SV=2
TRINITY_DN4028_c0_g1_i2	TRINITY_DN4028_c0_g1	1186	921.44	4694.81	286.52	202.26	43.39	XP_007303487.1	hypothetical protein STEHIDRAFT_156182 [Stereum hirsutum FP-91666 SS1]	*	*	*	*	*	*	*	*
TRINITY_DN2404_c0_g1_i1	TRINITY_DN2404_c0_g1	1294	1029.44	5238.38	286.15	202	100	XP_007309443.1	cytoplasmic protein [Stereum hirsutum FP-91666 SS1]	GO:0007049(cell cycle)	*	*	*	*	*	*	*
TRINITY_DN4662_c0_g1_i2	TRINITY_DN4662_c0_g1	2433	2168.44	10999.3	285.24	201.36	74.17	XP_009546265.1	hypothetical protein HETIRDRAFT_475078 [Heterobasidion irregulare TC 32-1]	GO:0055114(oxidation-reduction process);GO:0008615(pyridoxine biosynthetic process)	*	GO:0004733(pyridoxamine-phosphate oxidase activity);GO:0016638(oxidoreductase activity, acting on the CH-NH2 group of donors);GO:0010181(FMN binding);GO:0016491(oxidoreductase activity)	*	*	KOG2586(H)(Pyridoxamine-phosphate oxidase)	sp|A2S933|PDXH_BURM9	sp|A2S933|PDXH_BURM9 Pyridoxine/pyridoxamine 5'-phosphate oxidase OS=Burkholderia mallei (strain NCTC 10229) GN=pdxH PE=3 SV=1
TRINITY_DN8565_c0_g1_i2	TRINITY_DN8565_c0_g1	561	297.8	1508.81	284.91	201.12	67.43	XP_009545214.1	hypothetical protein HETIRDRAFT_408934 [Heterobasidion irregulare TC 32-1]	GO:0006412(translation)	GO:0005840(ribosome);GO:0015935(small ribosomal subunit)	GO:0003735(structural constituent of ribosome)	K02969|RP-S20e, RPS20|http://www.genome.jp/dbget-bin/www_bget?ko:K02969	ko03010(Ribosome)	KOG0900(J)(40S ribosomal protein S20)	sp|O74893|RS20_SCHPO	sp|O74893|RS20_SCHPO 40S ribosomal protein S20 OS=Schizosaccharomyces pombe (strain 972 / ATCC 24843) GN=rps20 PE=1 SV=1
TRINITY_DN3292_c1_g1_i1	TRINITY_DN3292_c1_g1	1120	855.44	4331	284.71	200.98	100	KDR75182.1	hypothetical protein GALMADRAFT_98427 [Galerina marginata CBS 339.88]	*	*	*	K03768|PPIB, ppiB|http://www.genome.jp/dbget-bin/www_bget?ko:K03768	*	KOG0865(O)(Cyclophilin type peptidyl-prolyl cis-trans isomerase)	sp|P0CP79|PPIB_CRYNB	sp|P0CP79|PPIB_CRYNB Peptidyl-prolyl cis-trans isomerase B OS=Cryptococcus neoformans var. neoformans serotype D (strain B-3501A) GN=CPR2 PE=3 SV=1
TRINITY_DN6149_c0_g1_i1	TRINITY_DN6149_c0_g1	2434	2169.44	10951.4	283.87	200.39	87.09	XP_009541737.1	Alpha/beta hydrolase [Heterobasidion irregulare TC 32-1]	*	*	GO:0016787(hydrolase activity)	K07019|K07019|http://www.genome.jp/dbget-bin/www_bget?ko:K07019	*	KOG4018(S)(Uncharacterized conserved protein, contains RWD domain)	sp|Q03649|YM60_YEAST	sp|Q03649|YM60_YEAST Putative esterase YMR210W OS=Saccharomyces cerevisiae (strain ATCC 204508 / S288c) GN=YMR210W PE=1 SV=1
TRINITY_DN2938_c0_g1_i1	TRINITY_DN2938_c0_g1	791	526.49	2656.23	283.71	200.28	100	XP_007303045.1	putative RNA-binding protein L7Ae [Stereum hirsutum FP-91666 SS1]	GO:0042254(ribosome biogenesis)	GO:0005730(nucleolus);GO:0030529(intracellular ribonucleoprotein complex)	GO:0003723(RNA binding)	K11129|NHP2, NOLA2|http://www.genome.jp/dbget-bin/www_bget?ko:K11129	ko03008(Ribosome biogenesis in eukaryotes)	KOG3387(AJ)(60S ribosomal protein 15.5kD/SNU13, NHP2/L7A family (includes ribonuclease P subunit p38), involved in splicing)	sp|P32495|NHP2_YEAST	sp|P32495|NHP2_YEAST H/ACA ribonucleoprotein complex subunit 2 OS=Saccharomyces cerevisiae (strain ATCC 204508 / S288c) GN=NHP2 PE=1 SV=2
TRINITY_DN5726_c0_g1_i1	TRINITY_DN5726_c0_g1	2105	1840.44	9264	283.06	199.82	100	XP_009540827.1	hypothetical protein HETIRDRAFT_468516 [Heterobasidion irregulare TC 32-1]	GO:0015937(coenzyme A biosynthetic process);GO:0016310(phosphorylation)	GO:0005829(cytosol)	GO:0005524(ATP binding);GO:0004594(pantothenate kinase activity);GO:0016301(kinase activity)	K09680|coaW|http://www.genome.jp/dbget-bin/www_bget?ko:K09680	ko00770(Pantothenate and CoA biosynthesis)	KOG2201(H)(Pantothenate kinase PanK and related proteins)	sp|Q0J035|PANK2_ORYSJ	sp|Q0J035|PANK2_ORYSJ Pantothenate kinase 2 OS=Oryza sativa subsp. japonica GN=Os09g0533100 PE=2 SV=2
TRINITY_DN8935_c7_g18_i4	TRINITY_DN8935_c7_g18	553	289.95	1458.97	282.96	199.75	34.03	XP_007867967.1	prolyl-tRNA synthetase [Gloeophyllum trabeum ATCC 11539]	GO:0006418(tRNA aminoacylation for protein translation);GO:0006433(prolyl-tRNA aminoacylation);GO:0051276(chromosome organization)	GO:0005737(cytoplasm);GO:0005840(ribosome);GO:0005829(cytosol)	GO:0004812(aminoacyl-tRNA ligase activity);GO:0002161(aminoacyl-tRNA editing activity);GO:0005524(ATP binding);GO:0004827(proline-tRNA ligase activity);GO:0000166(nucleotide binding);GO:0016874(ligase activity)	K01881|PARS, proS|http://www.genome.jp/dbget-bin/www_bget?ko:K01881	ko00970(Aminoacyl-tRNA biosynthesis)	KOG4163(J)(Prolyl-tRNA synthetase)	*	*
TRINITY_DN4775_c0_g1_i1	TRINITY_DN4775_c0_g1	1763	1498.44	7521	282.25	199.25	100	XP_009544973.1	hypothetical protein HETIRDRAFT_149167 [Heterobasidion irregulare TC 32-1]	*	*	*	*	*	*	*	*
TRINITY_DN3588_c0_g1_i1	TRINITY_DN3588_c0_g1	991	726.44	3623	280.46	197.98	100	XP_009551201.1	atypical 2-cysteine peroxiredoxin [Heterobasidion irregulare TC 32-1]	*	*	GO:0016491(oxidoreductase activity)	K11187|PRDX5|http://www.genome.jp/dbget-bin/www_bget?ko:K11187	ko04146(Peroxisome)	KOG0541(O)(Alkyl hydroperoxide reductase/peroxiredoxin)	sp|O14313|PMP20_SCHPO	sp|O14313|PMP20_SCHPO Putative peroxiredoxin pmp20 OS=Schizosaccharomyces pombe (strain 972 / ATCC 24843) GN=pmp20 PE=2 SV=2
TRINITY_DN2895_c0_g1_i1	TRINITY_DN2895_c0_g1	1501	1236.44	6142	279.34	197.19	100	XP_007307507.1	branched-chain amino acid aminotransferase II [Stereum hirsutum FP-91666 SS1]	GO:0008152(metabolic process);GO:0009082(branched-chain amino acid biosynthetic process);GO:0008652(cellular amino acid biosynthetic process);GO:0009081(branched-chain amino acid metabolic process)	*	GO:0008483(transaminase activity);GO:0052655(L-valine transaminase activity);GO:0016740(transferase activity);GO:0004084(branched-chain-amino-acid transaminase activity);GO:0052654(L-leucine transaminase activity);GO:0003824(catalytic activity);GO:0052656(L-isoleucine transaminase activity)	K00826|E2.6.1.42, ilvE|http://www.genome.jp/dbget-bin/www_bget?ko:K00826	ko00270(Cysteine and methionine metabolism);ko00290(Valine, leucine and isoleucine biosynthesis);ko00280(Valine, leucine and isoleucine degradation);ko00770(Pantothenate and CoA biosynthesis);ko01210(2-Oxocarboxylic acid metabolism);ko01230(Biosynthesis of amino acids)	KOG0975(E)(Branched chain aminotransferase BCAT1, pyridoxal phosphate enzymes type IV superfamily)	sp|P47176|BCA2_YEAST	sp|P47176|BCA2_YEAST Branched-chain-amino-acid aminotransferase, cytosolic OS=Saccharomyces cerevisiae (strain ATCC 204508 / S288c) GN=BAT2 PE=1 SV=1
TRINITY_DN5472_c0_g1_i2	TRINITY_DN5472_c0_g1	2670	2405.44	11903.3	278.27	196.44	44.21	XP_009542586.1	hypothetical protein HETIRDRAFT_414741 [Heterobasidion irregulare TC 32-1]	GO:0009058(biosynthetic process);GO:0006520(cellular amino acid metabolic process)	*	GO:0008483(transaminase activity);GO:0016740(transferase activity);GO:0004069(L-aspartate:2-oxoglutarate aminotransferase activity);GO:0003824(catalytic activity);GO:0030170(pyridoxal phosphate binding);GO:0080130(L-phenylalanine:2-oxoglutarate aminotransferase activity)	K14454|GOT1|http://www.genome.jp/dbget-bin/www_bget?ko:K14454	ko00250(Alanine, aspartate and glutamate metabolism);ko00330(Arginine and proline metabolism);ko00220(Arginine biosynthesis);ko00270(Cysteine and methionine metabolism);ko00360(Phenylalanine metabolism);ko00400(Phenylalanine, tyrosine and tryptophan biosynthesis);ko00350(Tyrosine metabolism);ko00950(Isoquinoline alkaloid biosynthesis);ko00960(Tropane, piperidine and pyridine alkaloid biosynthesis…	KOG1412(E)(Aspartate aminotransferase/Glutamic oxaloacetic transaminase AAT2/GOT1)	*	*
TRINITY_DN3472_c0_g1_i1	TRINITY_DN3472_c0_g1	796	531.48	2629.12	278.17	196.37	100	*	*	*	*	*	*	*	*	*	*
TRINITY_DN5061_c0_g1_i1	TRINITY_DN5061_c0_g1	1396	1131.44	5593	277.98	196.23	100	KLO20172.1	Clavaminate synthase-like protein [Schizopora paradoxa]	GO:0055114(oxidation-reduction process)	*	GO:0016491(oxidoreductase activity)	*	*	*	sp|O74885|YQE1_SCHPO	sp|O74885|YQE1_SCHPO Putative dioxygenase C576.01c OS=Schizosaccharomyces pombe (strain 972 / ATCC 24843) GN=SPCC576.01c PE=3 SV=2
TRINITY_DN7265_c0_g1_i3	TRINITY_DN7265_c0_g1	605	341.21	1672.59	275.66	194.59	43.77	CDO70990.1	hypothetical protein BN946_scf184830.g22 [Trametes cinnabarina]	*	*	GO:0003676(nucleic acid binding);GO:0000166(nucleotide binding)	K12881|THOC4, ALY|http://www.genome.jp/dbget-bin/www_bget?ko:K12881	ko03040(Spliceosome);ko03013(RNA transport);ko03015(mRNA surveillance pathway)	KOG0533(A)(RRM motif-containing protein)	*	*
TRINITY_DN5732_c0_g1_i1	TRINITY_DN5732_c0_g1	5051	4786.44	23304.9	273.8	193.28	100	XP_009541321.1	hypothetical protein HETIRDRAFT_431762 [Heterobasidion irregulare TC 32-1]	GO:0006629(lipid metabolic process)	GO:0016021(integral component of membrane)	GO:0016491(oxidoreductase activity)	K13076|SLD|http://www.genome.jp/dbget-bin/www_bget?ko:K13076	*	KOG3295(J)(60S Ribosomal protein L13)	sp|Q6CMK7|SLD1_KLULA	sp|Q6CMK7|SLD1_KLULA Delta 8-(E)-sphingolipid desaturase OS=Kluyveromyces lactis (strain ATCC 8585 / CBS 2359 / DSM 70799 / NBRC 1267 / NRRL Y-1140 / WM37) GN=SLD PE=3 SV=1
TRINITY_DN4302_c0_g1_i1	TRINITY_DN4302_c0_g1	908	643.44	3129.63	273.51	193.08	51.1	OBZ66331.1	Ubiquitin-conjugating enzyme E2 2 [Grifola frondosa]	*	*	GO:0005524(ATP binding);GO:0000166(nucleotide binding)	K10573|UBE2A, UBC2, RAD6A|http://www.genome.jp/dbget-bin/www_bget?ko:K10573	ko04120(Ubiquitin mediated proteolysis)	KOG0417(O)(Ubiquitin-protein ligase)	sp|Q4PFA5|UBC2_USTMA	sp|Q4PFA5|UBC2_USTMA Ubiquitin-conjugating enzyme E2 2 OS=Ustilago maydis (strain 521 / FGSC 9021) GN=UBC2 PE=3 SV=1
TRINITY_DN2481_c0_g1_i1	TRINITY_DN2481_c0_g1	493	231.63	1125.38	273.21	192.87	100	XP_007863694.1	HSP20-like chaperone, partial [Gloeophyllum trabeum ATCC 11539]	*	*	*	K13993|HSP20|http://www.genome.jp/dbget-bin/www_bget?ko:K13993	ko04141(Protein processing in endoplasmic reticulum)	KOG0710(O)(Molecular chaperone (small heat-shock protein Hsp26/Hsp42))	sp|O14368|HSP16_SCHPO	sp|O14368|HSP16_SCHPO Heat shock protein 16 OS=Schizosaccharomyces pombe (strain 972 / ATCC 24843) GN=hsp16 PE=1 SV=1
TRINITY_DN2563_c0_g1_i1	TRINITY_DN2563_c0_g1	1920	1655.44	8042	273.18	192.84	100	XP_009544187.1	hypothetical protein HETIRDRAFT_416211 [Heterobasidion irregulare TC 32-1]	*	*	*	K14565|NOP58|http://www.genome.jp/dbget-bin/www_bget?ko:K14565	ko03008(Ribosome biogenesis in eukaryotes)	KOG2573(AJ)(Ribosome biogenesis protein - Nop56p/Sik1p)	sp|Q4PBF2|NOP58_USTMA	sp|Q4PBF2|NOP58_USTMA Nucleolar protein 58 OS=Ustilago maydis (strain 521 / FGSC 9021) GN=NOP58 PE=3 SV=1
TRINITY_DN7399_c0_g1_i3	TRINITY_DN7399_c0_g1	2061	1796.44	8694.54	272.16	192.13	46.97	XP_007307857.1	ATP-utilizing phosphoenolpyruvate carboxykinase [Stereum hirsutum FP-91666 SS1]	GO:0006094(gluconeogenesis)	*	GO:0005524(ATP binding);GO:0017076(purine nucleotide binding);GO:0004611(phosphoenolpyruvate carboxykinase activity);GO:0004612(phosphoenolpyruvate carboxykinase (ATP) activity)	K01610|E4.1.1.49, pckA|http://www.genome.jp/dbget-bin/www_bget?ko:K01610	ko00020(Citrate cycle (TCA cycle));ko00010(Glycolysis / Gluconeogenesis);ko00620(Pyruvate metabolism);ko00710(Carbon fixation in photosynthetic organisms);ko01200(Carbon metabolism)	*	*	*
TRINITY_DN2443_c0_g1_i1	TRINITY_DN2443_c0_g1	1253	988.44	4773	271.54	191.69	100	XP_009541418.1	hypothetical protein HETIRDRAFT_413838 [Heterobasidion irregulare TC 32-1]	GO:0007165(signal transduction);GO:0007264(small GTPase mediated signal transduction)	GO:0016020(membrane)	GO:0000166(nucleotide binding);GO:0005525(GTP binding)	K07827|KRAS, KRAS2|http://www.genome.jp/dbget-bin/www_bget?ko:K07827	ko04210(Apoptosis);ko04214(Apoptosis - fly);ko04810(Regulation of actin cytoskeleton);ko04540(Gap junction);ko04550(Signaling pathways regulating pluripotency of stem cells);ko04140(Autophagy - animal);ko04138(Autophagy - yeast);ko04137(Mitophagy - animal);ko04371(Apelin signaling pathway);ko04012(ErbB signaling pathway);ko04068(FoxO signaling pathway);ko04010(MAPK signaling pathway);ko04013(MAPK…	KOG0395(R)(Ras-related GTPase)	sp|Q01387|RAS2_NEUCR	sp|Q01387|RAS2_NEUCR Protein ras-2 OS=Neurospora crassa (strain ATCC 24698 / 74-OR23-1A / CBS 708.71 / DSM 1257 / FGSC 987) GN=ras-2 PE=3 SV=2
TRINITY_DN4555_c0_g1_i1	TRINITY_DN4555_c0_g1	1076	811.44	3918	271.52	191.67	100	XP_009544209.1	hypothetical protein HETIRDRAFT_450000 [Heterobasidion irregulare TC 32-1]	*	GO:0005829(cytosol);GO:0005634(nucleus)	GO:0016740(transferase activity)	K00761|upp, UPRT|http://www.genome.jp/dbget-bin/www_bget?ko:K00761	ko00240(Pyrimidine metabolism)	KOG4203(TZ)(Armadillo/beta-Catenin/plakoglobin)	sp|B8I567|UPP_CLOCE	sp|B8I567|UPP_CLOCE Uracil phosphoribosyltransferase OS=Clostridium cellulolyticum (strain ATCC 35319 / DSM 5812 / JCM 6584 / H10) GN=upp PE=3 SV=1
TRINITY_DN4286_c0_g1_i1	TRINITY_DN4286_c0_g1	1289	1024.44	4939	271.11	191.38	100	XP_009548181.1	hypothetical protein HETIRDRAFT_440726 [Heterobasidion irregulare TC 32-1]	*	GO:0016020(membrane);GO:0016021(integral component of membrane)	*	*	*	*	*	*
TRINITY_DN7050_c0_g1_i1	TRINITY_DN7050_c0_g1	3312	3047.44	14672	270.74	191.12	100	XP_009541843.1	glycoside hydrolase family 5 protein [Heterobasidion irregulare TC 32-1]	GO:0008152(metabolic process);GO:0005975(carbohydrate metabolic process)	GO:0016020(membrane);GO:0016021(integral component of membrane)	GO:0004553(hydrolase activity, hydrolyzing O-glycosyl compounds);GO:0016798(hydrolase activity, acting on glycosyl bonds);GO:0016787(hydrolase activity)	K19355|MAN|http://www.genome.jp/dbget-bin/www_bget?ko:K19355	ko00051(Fructose and mannose metabolism)	*	sp|B0Y9E7|MANF_ASPFC	sp|B0Y9E7|MANF_ASPFC Probable mannan endo-1,4-beta-mannosidase F OS=Neosartorya fumigata (strain CEA10 / CBS 144.89 / FGSC A1163) GN=manF PE=3 SV=2
TRINITY_DN2637_c0_g1_i2	TRINITY_DN2637_c0_g1	690	425.68	2047.62	270.5	190.95	56.19	XP_009542779.1	hypothetical protein HETIRDRAFT_414960 [Heterobasidion irregulare TC 32-1]	GO:0042254(ribosome biogenesis)	GO:0005730(nucleolus);GO:0030529(intracellular ribonucleoprotein complex)	GO:0003723(RNA binding)	K12845|SNU13, NHP2L|http://www.genome.jp/dbget-bin/www_bget?ko:K12845	ko03040(Spliceosome);ko03008(Ribosome biogenesis in eukaryotes)	KOG3387(AJ)(60S ribosomal protein 15.5kD/SNU13, NHP2/L7A family (includes ribonuclease P subunit p38), involved in splicing)	*	*
TRINITY_DN17656_c0_g1_i1	TRINITY_DN17656_c0_g1	365	114.61	551	270.36	190.85	100	*	*	*	*	*	*	*	*	*	*
TRINITY_DN4785_c0_g1_i1	TRINITY_DN4785_c0_g1	979	714.44	3419.4	269.14	189.99	73.39	*	*	*	*	*	*	*	*	*	*
TRINITY_DN4339_c0_g1_i1	TRINITY_DN4339_c0_g1	3798	3533.44	16895	268.88	189.81	100	XP_009543498.1	hypothetical protein HETIRDRAFT_443926 [Heterobasidion irregulare TC 32-1]	GO:0006904(vesicle docking involved in exocytosis)	GO:0000145(exocyst)	*	K19985|EXOC6, SEC15|http://www.genome.jp/dbget-bin/www_bget?ko:K19985	*	KOG0070(U)(GTP-binding ADP-ribosylation factor Arf1)	sp|P0CM17|ARF_CRYNB	sp|P0CM17|ARF_CRYNB ADP-ribosylation factor OS=Cryptococcus neoformans var. neoformans serotype D (strain B-3501A) GN=ARF PE=3 SV=1
TRINITY_DN2473_c0_g1_i1	TRINITY_DN2473_c0_g1	439	180.53	860.79	268.13	189.28	75.86	XP_009551158.1	hypothetical protein HETIRDRAFT_52869 [Heterobasidion irregulare TC 32-1]	*	GO:0016020(membrane);GO:0016021(integral component of membrane)	*	*	*	*	sp|P42117|NDUA3_NEUCR	sp|P42117|NDUA3_NEUCR NADH-ubiquinone oxidoreductase 9.5 kDa subunit OS=Neurospora crassa (strain ATCC 24698 / 74-OR23-1A / CBS 708.71 / DSM 1257 / FGSC 987) GN=nuo9.5 PE=1 SV=3
TRINITY_DN6727_c0_g1_i1	TRINITY_DN6727_c0_g1	2100	1835.44	8738	267.71	188.98	100	XP_009540407.1	major facilitator superfamily [Heterobasidion irregulare TC 32-1]	GO:0055085(transmembrane transport)	GO:0016020(membrane);GO:0016021(integral component of membrane)	*	*	*	*	sp|A0A0B5EMG9|FUB11_FUSOX	sp|A0A0B5EMG9|FUB11_FUSOX Efflux pump FUBT OS=Fusarium oxysporum GN=FUBT PE=1 SV=1
TRINITY_DN7495_c0_g1_i1	TRINITY_DN7495_c0_g1	1144	879.44	4168.41	266.54	188.16	30.21	XP_009540726.1	hypothetical protein HETIRDRAFT_377315 [Heterobasidion irregulare TC 32-1]	*	*	GO:0003924(GTPase activity);GO:0000166(nucleotide binding);GO:0005525(GTP binding)	K03234|EEF2|http://www.genome.jp/dbget-bin/www_bget?ko:K03234	ko04152(AMPK signaling pathway);ko04921(Oxytocin signaling pathway)	KOG0469(J)(Elongation factor 2)	sp|Q754C8|EF2_ASHGO	sp|Q754C8|EF2_ASHGO Elongation factor 2 OS=Ashbya gossypii (strain ATCC 10895 / CBS 109.51 / FGSC 9923 / NRRL Y-1056) GN=EFT1 PE=3 SV=1
TRINITY_DN4815_c0_g1_i1	TRINITY_DN4815_c0_g1	2084	1819.44	8623	266.51	188.14	100	XP_007325548.1	hypothetical protein AGABI1DRAFT_110331 [Agaricus bisporus var. burnettii JB137-S8]	*	*	GO:0003676(nucleic acid binding);GO:0003723(RNA binding);GO:0000166(nucleotide binding)	K13201|TIA1, TIAL1|http://www.genome.jp/dbget-bin/www_bget?ko:K13201	*	KOG0131(A)(Splicing factor 3b, subunit 4)	sp|Q9SYG4|UBP1A_ARATH	sp|Q9SYG4|UBP1A_ARATH Oligouridylate-binding protein 1A OS=Arabidopsis thaliana GN=UBP1A PE=1 SV=1
TRINITY_DN4608_c0_g3_i1	TRINITY_DN4608_c0_g3	875	610.45	2891.76	266.38	188.05	100	XP_009549935.1	hypothetical protein HETIRDRAFT_387972 [Heterobasidion irregulare TC 32-1]	GO:0055114(oxidation-reduction process)	*	GO:0051920(peroxiredoxin activity)	*	*	*	*	*
TRINITY_DN2598_c0_g1_i1	TRINITY_DN2598_c0_g1	623	359.04	1700	266.25	187.96	100	XP_007863821.1	hypothetical protein GLOTRDRAFT_98891 [Gloeophyllum trabeum ATCC 11539]	GO:0030001(metal ion transport)	*	GO:0046872(metal ion binding)	K07213|ATOX1, ATX1, copZ, golB|http://www.genome.jp/dbget-bin/www_bget?ko:K07213	ko04978(Mineral absorption)	KOG1603(P)(Copper chaperone)	sp|P38636|ATX1_YEAST	sp|P38636|ATX1_YEAST Metal homeostasis factor ATX1 OS=Saccharomyces cerevisiae (strain ATCC 204508 / S288c) GN=ATX1 PE=1 SV=1
TRINITY_DN4033_c0_g7_i1	TRINITY_DN4033_c0_g7	2263	1998.44	9452.61	265.98	187.76	100	KNZ74161.1	Protein lsb5 [Termitomyces sp. J132]	GO:0006886(intracellular protein transport);GO:0006355(regulation of transcription, DNA-templated)	GO:0005622(intracellular)	GO:0003700(transcription factor activity, sequence-specific DNA binding);GO:0043565(sequence-specific DNA binding)	K20524|LSB5|http://www.genome.jp/dbget-bin/www_bget?ko:K20524	*	KOG2199(T)(Signal transducing adaptor protein STAM/STAM2)	sp|P87308|LSB5_SCHPO	sp|P87308|LSB5_SCHPO Protein lsb5 OS=Schizosaccharomyces pombe (strain 972 / ATCC 24843) GN=lsb5 PE=3 SV=1
TRINITY_DN4194_c1_g1_i2	TRINITY_DN4194_c1_g1	655	390.83	1842.45	265.1	187.14	38.41	XP_009550074.1	hypothetical protein HETIRDRAFT_429185 [Heterobasidion irregulare TC 32-1]	*	GO:0000786(nucleosome);GO:0005694(chromosome);GO:0005634(nucleus)	GO:0003677(DNA binding);GO:0046982(protein heterodimerization activity)	K11252|H2B|http://www.genome.jp/dbget-bin/www_bget?ko:K11252	*	KOG1744(B)(Histone H2B)	*	*
TRINITY_DN7504_c0_g1_i1	TRINITY_DN7504_c0_g1	2492	2227.44	10491	264.85	186.97	100	XP_009544126.1	hypothetical protein HETIRDRAFT_313554 [Heterobasidion irregulare TC 32-1]	GO:0006412(translation)	GO:0005840(ribosome);GO:0005622(intracellular)	GO:0003735(structural constituent of ribosome)	K02993|RP-S7e, RPS7|http://www.genome.jp/dbget-bin/www_bget?ko:K02993	ko03010(Ribosome)	KOG3320(J)(40S ribosomal protein S7)	sp|Q10101|RS7_SCHPO	sp|Q10101|RS7_SCHPO 40S ribosomal protein S7 OS=Schizosaccharomyces pombe (strain 972 / ATCC 24843) GN=rps7 PE=1 SV=2
TRINITY_DN4769_c0_g1_i2	TRINITY_DN4769_c0_g1	1718	1453.44	6844.18	264.8	186.93	55.98	XP_009542245.1	hypothetical protein HETIRDRAFT_407464 [Heterobasidion irregulare TC 32-1]	*	*	*	*	*	*	*	*
TRINITY_DN3689_c0_g1_i1	TRINITY_DN3689_c0_g1	1243	978.44	4605	264.66	186.83	100	XP_009540668.1	hypothetical protein HETIRDRAFT_456613 [Heterobasidion irregulare TC 32-1]	*	*	*	*	*	*	*	*
TRINITY_DN5749_c0_g1_i1	TRINITY_DN5749_c0_g1	1290	1025.44	4818	264.21	186.51	100	XP_009543823.1	hypothetical protein HETIRDRAFT_439022 [Heterobasidion irregulare TC 32-1]	*	*	*	*	*	*	*	*
TRINITY_DN6345_c0_g1_i1	TRINITY_DN6345_c0_g1	2103	1838.44	8629	263.94	186.32	100	XP_009547386.1	hypothetical protein HETIRDRAFT_427649 [Heterobasidion irregulare TC 32-1]	GO:0006099(tricarboxylic acid cycle);GO:0006097(glyoxylate cycle)	*	GO:0016740(transferase activity);GO:0003824(catalytic activity);GO:0004474(malate synthase activity);GO:0016746(transferase activity, transferring acyl groups)	K01638|aceB, glcB|http://www.genome.jp/dbget-bin/www_bget?ko:K01638	ko00630(Glyoxylate and dicarboxylate metabolism);ko00620(Pyruvate metabolism);ko01200(Carbon metabolism)	KOG1261(C)(Malate synthase)	sp|P28344|MASY_EMENI	sp|P28344|MASY_EMENI Malate synthase, glyoxysomal OS=Emericella nidulans (strain FGSC A4 / ATCC 38163 / CBS 112.46 / NRRL 194 / M139) GN=acuE PE=3 SV=3
TRINITY_DN3458_c0_g1_i1	TRINITY_DN3458_c0_g1	809	544.48	2553	263.67	186.13	100	XP_007307789.1	het-c2 protein [Stereum hirsutum FP-91666 SS1]	GO:0046836(glycolipid transport)	GO:0005737(cytoplasm)	GO:0051861(glycolipid binding);GO:0017089(glycolipid transporter activity)	*	*	KOG3221(G)(Glycolipid transfer protein)	sp|Q96JA3|PKHA8_HUMAN	sp|Q96JA3|PKHA8_HUMAN Pleckstrin homology domain-containing family A member 8 OS=Homo sapiens GN=PLEKHA8 PE=1 SV=3
TRINITY_DN7272_c0_g1_i2	TRINITY_DN7272_c0_g1	2178	1913.44	8962.12	263.39	185.93	59.19	XP_009544884.1	hypothetical protein HETIRDRAFT_433553 [Heterobasidion irregulare TC 32-1]	*	*	*	*	*	*	sp|P40485|SLM1_YEAST	sp|P40485|SLM1_YEAST Phosphatidylinositol 4,5-bisphosphate-binding protein SLM1 OS=Saccharomyces cerevisiae (strain ATCC 204508 / S288c) GN=SLM1 PE=1 SV=1
TRINITY_DN3034_c0_g1_i1	TRINITY_DN3034_c0_g1	1494	1229.44	5755	263.23	185.82	100	OKY60262.1	NmrA-like family domain-containing protein 1 [Phlebia centrifuga]	*	*	*	*	*	*	sp|Q0VCN1|NMRL1_BOVIN	sp|Q0VCN1|NMRL1_BOVIN NmrA-like family domain-containing protein 1 OS=Bos taurus GN=NMRAL1 PE=2 SV=1
TRINITY_DN8175_c0_g1_i1	TRINITY_DN8175_c0_g1	3620	3355.44	15656	262.38	185.22	100	XP_009547182.1	ABC transporter [Heterobasidion irregulare TC 32-1]	GO:0042274(ribosomal small subunit biogenesis);GO:0016973(poly(A)+ mRNA export from nucleus);GO:0006406(mRNA export from nucleus)	GO:0005634(nucleus);GO:0005737(cytoplasm);GO:0005829(cytosol);GO:0005739(mitochondrion);GO:0005844(polysome)	GO:0005524(ATP binding);GO:0000166(nucleotide binding);GO:0016887(ATPase activity)	K03235|EF3, TEF3|http://www.genome.jp/dbget-bin/www_bget?ko:K03235	*	KOG0066(J)(eIF2-interacting protein ABC50 (ABC superfamily))	sp|O14134|ELF1_SCHPO	sp|O14134|ELF1_SCHPO mRNA export factor elf1 OS=Schizosaccharomyces pombe (strain 972 / ATCC 24843) GN=elf1 PE=1 SV=1
TRINITY_DN3325_c0_g1_i1	TRINITY_DN3325_c0_g1	1241	976.44	4552.77	262.2	185.09	79.85	XP_007302911.1	hypothetical protein STEHIDRAFT_120468 [Stereum hirsutum FP-91666 SS1]	*	*	*	*	*	*	*	*
TRINITY_DN4885_c1_g1_i1	TRINITY_DN4885_c1_g1	878	613.45	2858.54	262.04	184.98	52.05	XP_007865808.1	heat shock protein 70 [Gloeophyllum trabeum ATCC 11539]	GO:0000742(karyogamy involved in conjugation with cellular fusion);GO:0006986(response to unfolded protein);GO:0051084('de novo' posttranslational protein folding);GO:0031204(posttranslational protein targeting to membrane, translocation);GO:0030433(ubiquitin-dependent ERAD pathway);GO:0006616(SRP-dependent cotranslational protein targeting to membrane, translocation)	GO:0034099(luminal surveillance complex);GO:0005788(endoplasmic reticulum lumen);GO:0005783(endoplasmic reticulum);GO:0031965(nuclear membrane);GO:0005794(Golgi apparatus)	GO:0051082(unfolded protein binding);GO:0005524(ATP binding);GO:0000166(nucleotide binding);GO:0016887(ATPase activity)	K09490|HSPA5, BIP|http://www.genome.jp/dbget-bin/www_bget?ko:K09490	ko03060(Protein export);ko04141(Protein processing in endoplasmic reticulum);ko04918(Thyroid hormone synthesis)	KOG0101(O)(Molecular chaperones HSP70/HSC70, HSP70 superfamily)	sp|P59769|GRP78_ASPAW	sp|P59769|GRP78_ASPAW 78 kDa glucose-regulated protein homolog OS=Aspergillus awamori GN=bipA PE=2 SV=1
TRINITY_DN5241_c1_g1_i1	TRINITY_DN5241_c1_g1	1917	1652.44	7696.8	261.93	184.9	64.91	*	*	*	*	*	*	*	*	*	*
TRINITY_DN4302_c0_g1_i2	TRINITY_DN4302_c0_g1	908	643.44	2995.37	261.78	184.8	48.9	OBZ66331.1	Ubiquitin-conjugating enzyme E2 2 [Grifola frondosa]	*	*	GO:0005524(ATP binding);GO:0000166(nucleotide binding)	K10573|UBE2A, UBC2, RAD6A|http://www.genome.jp/dbget-bin/www_bget?ko:K10573	ko04120(Ubiquitin mediated proteolysis)	KOG0417(O)(Ubiquitin-protein ligase)	*	*
TRINITY_DN3400_c0_g1_i2	TRINITY_DN3400_c0_g1	1549	1284.44	5974.34	261.56	184.64	44.03	XP_007298234.1	hypothetical protein STEHIDRAFT_88651 [Stereum hirsutum FP-91666 SS1]	*	GO:0016020(membrane);GO:0016021(integral component of membrane)	*	K17279|REEP5_6|http://www.genome.jp/dbget-bin/www_bget?ko:K17279	*	KOG1726(V)(HVA22/DP1 gene product-related proteins)	*	*
TRINITY_DN3701_c0_g1_i3	TRINITY_DN3701_c0_g1	1294	1029.44	4786.01	261.44	184.56	28.74	XP_009547498.1	hypothetical protein HETIRDRAFT_410058 [Heterobasidion irregulare TC 32-1]	GO:0007264(small GTPase mediated signal transduction);GO:0071963(establishment or maintenance of cell polarity regulating cell shape);GO:0030950(establishment or maintenance of actin cytoskeleton polarity);GO:0032949(regulation of alpha-glucan biosynthetic process)	GO:0030427(site of polarized growth);GO:0032153(cell division site);GO:0005829(cytosol);GO:0051286(cell tip);GO:0005634(nucleus)	GO:0005525(GTP binding);GO:0003924(GTPase activity)	*	*	KOG0393(R)(Ras-related small GTPase, Rho type)	*	*
TRINITY_DN15958_c0_g1_i1	TRINITY_DN15958_c0_g1	312	72.55	337.04	261.25	184.42	100	*	*	*	*	*	*	*	*	*	*
TRINITY_DN6421_c0_g1_i1	TRINITY_DN6421_c0_g1	2783	2518.44	11685	260.91	184.18	100	XP_009541586.1	hypothetical protein HETIRDRAFT_407263 [Heterobasidion irregulare TC 32-1]	GO:0000079(regulation of cyclin-dependent protein serine/threonine kinase activity)	*	GO:0019901(protein kinase binding)	*	*	KOG1674(R)(Cyclin)	sp|O42979|PSL1_SCHPO	sp|O42979|PSL1_SCHPO PHO85 cyclin-like protein psl1 OS=Schizosaccharomyces pombe (strain 972 / ATCC 24843) GN=psl1 PE=3 SV=1
TRINITY_DN2629_c0_g1_i2	TRINITY_DN2629_c0_g1	418	161.21	747.89	260.88	184.16	45.42	XP_007302011.1	hypothetical protein STEHIDRAFT_154797 [Stereum hirsutum FP-91666 SS1]	*	*	*	K03938|NDUFS5|http://www.genome.jp/dbget-bin/www_bget?ko:K03938	ko00190(Oxidative phosphorylation);ko04723(Retrograde endocannabinoid signaling)	*	*	*
TRINITY_DN8190_c0_g1_i3	TRINITY_DN8190_c0_g1	3687	3422.44	15873.1	260.81	184.11	60.58	XP_007303038.1	glucose-6-P dehydrogenase [Stereum hirsutum FP-91666 SS1]	GO:0006006(glucose metabolic process);GO:0006098(pentose-phosphate shunt);GO:0005975(carbohydrate metabolic process);GO:0055114(oxidation-reduction process);GO:0042542(response to hydrogen peroxide);GO:0006740(NADPH regeneration);GO:0009051(pentose-phosphate shunt, oxidative branch)	GO:0005737(cytoplasm);GO:0005829(cytosol)	GO:0004345(glucose-6-phosphate dehydrogenase activity);GO:0050661(NADP binding);GO:0016491(oxidoreductase activity)	K00036|G6PD, zwf|http://www.genome.jp/dbget-bin/www_bget?ko:K00036	ko00030(Pentose phosphate pathway);ko00480(Glutathione metabolism);ko01200(Carbon metabolism)	KOG0416(O)(Ubiquitin-protein ligase)	*	*
TRINITY_DN422_c0_g1_i1	TRINITY_DN422_c0_g1	404	148.57	688	260.4	183.83	100	*	*	*	*	*	*	*	*	*	*
TRINITY_DN6826_c0_g1_i1	TRINITY_DN6826_c0_g1	1609	1344.44	6208	259.66	183.3	100	XP_009546668.1	putative metallo peptidase M16 [Heterobasidion irregulare TC 32-1]	GO:0006508(proteolysis);GO:0006627(protein processing involved in protein targeting to mitochondrion)	GO:0017087(mitochondrial processing peptidase complex)	GO:0046872(metal ion binding);GO:0003824(catalytic activity);GO:0004222(metalloendopeptidase activity)	K17732|PMPCB, MAS1|http://www.genome.jp/dbget-bin/www_bget?ko:K17732	*	KOG0959(O)(N-arginine dibasic convertase NRD1 and related Zn2+-dependent endopeptidases, insulinase superfamily)	sp|Q9Y8B5|MPPB_LENED	sp|Q9Y8B5|MPPB_LENED Mitochondrial-processing peptidase subunit beta OS=Lentinula edodes GN=mppB PE=3 SV=1
TRINITY_DN7657_c0_g1_i1	TRINITY_DN7657_c0_g1	4651	4386.44	20183	258.74	182.65	100	XP_009544592.1	hypothetical protein HETIRDRAFT_472219 [Heterobasidion irregulare TC 32-1]	GO:0009086(methionine biosynthetic process);GO:0008652(cellular amino acid biosynthetic process);GO:0019280(L-methionine biosynthetic process from homoserine via O-acetyl-L-homoserine and cystathionine);GO:0046084(adenine biosynthetic process);GO:0032259(methylation)	GO:0005737(cytoplasm);GO:0005829(cytosol);GO:0005634(nucleus)	GO:0008270(zinc ion binding);GO:0003871(5-methyltetrahydropteroyltriglutamate-homocysteine S-methyltransferase activity);GO:0016740(transferase activity);GO:0008168(methyltransferase activity)	K00549|metE|http://www.genome.jp/dbget-bin/www_bget?ko:K00549	ko00270(Cysteine and methionine metabolism);ko00450(Selenocompound metabolism);ko01230(Biosynthesis of amino acids)	*	sp|Q9UT19|METE_SCHPO	sp|Q9UT19|METE_SCHPO Probable 5-methyltetrahydropteroyltriglutamate--homocysteine methyltransferase OS=Schizosaccharomyces pombe (strain 972 / ATCC 24843) GN=met26 PE=1 SV=1
TRINITY_DN7726_c0_g1_i2	TRINITY_DN7726_c0_g1	2720	2455.44	11292.2	258.61	182.56	95.19	XP_009541816.1	hypothetical protein HETIRDRAFT_44428 [Heterobasidion irregulare TC 32-1]	*	*	GO:0016491(oxidoreductase activity)	*	*	KOG0725(R)(Reductases with broad range of substrate specificities)	*	*
TRINITY_DN4609_c0_g1_i1	TRINITY_DN4609_c0_g1	1986	1721.44	7913	258.49	182.47	100	XP_009541289.1	hypothetical protein HETIRDRAFT_378302 [Heterobasidion irregulare TC 32-1]	GO:0006606(protein import into nucleus);GO:0006810(transport);GO:0015031(protein transport)	GO:0005737(cytoplasm);GO:0005634(nucleus)	GO:0008565(protein transporter activity)	*	*	KOG0166(U)(Karyopherin (importin) alpha)	sp|B6HJ92|KAPA_PENRW	sp|B6HJ92|KAPA_PENRW Importin subunit alpha OS=Penicillium rubens (strain ATCC 28089 / DSM 1075 / NRRL 1951 / Wisconsin 54-1255) GN=kapA PE=1 SV=1
TRINITY_DN484_c0_g1_i1	TRINITY_DN484_c0_g1	1062	797.44	3664	258.38	182.39	100	XP_009543558.1	hypothetical protein HETIRDRAFT_313448 [Heterobasidion irregulare TC 32-1]	GO:0005975(carbohydrate metabolic process)	GO:0005737(cytoplasm);GO:0005634(nucleus)	GO:0030246(carbohydrate binding);GO:0016853(isomerase activity);GO:0003824(catalytic activity);GO:0047938(glucose-6-phosphate 1-epimerase activity)	K01792|E5.1.3.15|http://www.genome.jp/dbget-bin/www_bget?ko:K01792	ko00010(Glycolysis / Gluconeogenesis)	*	sp|Q03161|YMY9_YEAST	sp|Q03161|YMY9_YEAST Glucose-6-phosphate 1-epimerase OS=Saccharomyces cerevisiae (strain ATCC 204508 / S288c) GN=YMR099C PE=1 SV=1
TRINITY_DN2050_c0_g1_i1	TRINITY_DN2050_c0_g1	1816	1551.44	7116	257.93	182.08	100	XP_009542644.1	hypothetical protein HETIRDRAFT_438460 [Heterobasidion irregulare TC 32-1]	GO:0008152(metabolic process);GO:0046952(ketone body catabolic process)	GO:0005739(mitochondrion)	GO:0016740(transferase activity);GO:0008260(3-oxoacid CoA-transferase activity);GO:0008410(CoA-transferase activity)	K01027|OXCT|http://www.genome.jp/dbget-bin/www_bget?ko:K01027	ko00280(Valine, leucine and isoleucine degradation);ko00650(Butanoate metabolism);ko00072(Synthesis and degradation of ketone bodies)	*	sp|P55809|SCOT1_HUMAN	sp|P55809|SCOT1_HUMAN Succinyl-CoA:3-ketoacid coenzyme A transferase 1, mitochondrial OS=Homo sapiens GN=OXCT1 PE=1 SV=1
TRINITY_DN6525_c0_g1_i2	TRINITY_DN6525_c0_g1	2142	1877.44	8588.84	257.26	181.6	61.08	XP_009544101.1	hypothetical protein HETIRDRAFT_313075 [Heterobasidion irregulare TC 32-1]	GO:0008152(metabolic process);GO:0055114(oxidation-reduction process)	*	GO:0050660(flavin adenine dinucleotide binding);GO:0003995(acyl-CoA dehydrogenase activity);GO:0016627(oxidoreductase activity, acting on the CH-CH group of donors)	*	*	KOG0137(I)(Very-long-chain acyl-CoA dehydrogenase)	*	*
TRINITY_DN8022_c0_g3_i1	TRINITY_DN8022_c0_g3	334	89.31	408	256.9	181.36	100	*	*	*	*	*	*	*	*	*	*
TRINITY_DN1191_c0_g1_i1	TRINITY_DN1191_c0_g1	1336	1071.44	4894	256.86	181.32	100	XP_009543673.1	hypothetical protein HETIRDRAFT_381222 [Heterobasidion irregulare TC 32-1]	*	*	*	*	*	*	*	*
TRINITY_DN7615_c0_g1_i2	TRINITY_DN7615_c0_g1	2819	2554.44	11647.2	256.4	181	71.05	XP_009549120.1	AAA ATPase, CDC48 [Heterobasidion irregulare TC 32-1]	GO:0000278(mitotic cell cycle);GO:0016320(endoplasmic reticulum membrane fusion);GO:1990171(SCF complex disassembly in response to cadmium stress);GO:0071629(ubiquitin-dependent catabolism of misfolded proteins by cytoplasm-associated proteasome);GO:1900182(positive regulation of protein localization to nucleus);GO:0034517(ribophagy);GO:0043161(proteasome-mediated ubiquitin-dependent protein cata…	GO:0005737(cytoplasm);GO:0005829(cytosol);GO:0005789(endoplasmic reticulum membrane);GO:0043332(mating projection tip);GO:0036266(Cdc48p-Npl4p-Vms1p AAA ATPase complex);GO:1990112(RQC complex);GO:0000839(Hrd1p ubiquitin ligase ERAD-L complex);GO:0005739(mitochondrion);GO:0034098(VCP-NPL4-UFD1 AAA ATPase complex);GO:0000837(Doa10p ubiquitin ligase complex)	GO:0005524(ATP binding);GO:0000166(nucleotide binding);GO:0016787(hydrolase activity);GO:0043130(ubiquitin binding);GO:0016887(ATPase activity)	K13525|VCP, CDC48|http://www.genome.jp/dbget-bin/www_bget?ko:K13525	ko04141(Protein processing in endoplasmic reticulum)	KOG0733(O)(Nuclear AAA ATPase (VCP subfamily))	sp|Q01853|TERA_MOUSE	sp|Q01853|TERA_MOUSE Transitional endoplasmic reticulum ATPase OS=Mus musculus GN=Vcp PE=1 SV=4
TRINITY_DN3581_c0_g1_i2	TRINITY_DN3581_c0_g1	2412	2147.44	9784.08	256.21	180.86	56.77	XP_009545544.1	inorganic phosphate transporter [Heterobasidion irregulare TC 32-1]	GO:0006817(phosphate ion transport);GO:0055085(transmembrane transport)	GO:0016020(membrane);GO:0016021(integral component of membrane)	GO:0005315(inorganic phosphate transmembrane transporter activity);GO:0022857(transmembrane transporter activity);GO:0005215(transporter activity)	K08176|PHO84|http://www.genome.jp/dbget-bin/www_bget?ko:K08176	*	KOG0254(R)(Predicted transporter (major facilitator superfamily))	*	*
TRINITY_DN7007_c0_g1_i1	TRINITY_DN7007_c0_g1	1067	802.44	3656	256.21	180.86	100	XP_009546769.1	putative vacuolar ATP synthase 16 kDa proteolipid subunit [Heterobasidion irregulare TC 32-1]	GO:0006810(transport);GO:0006811(ion transport);GO:0015991(ATP hydrolysis coupled proton transport);GO:0015992(proton transport)	GO:0016021(integral component of membrane);GO:0033179(proton-transporting V-type ATPase, V0 domain);GO:0016020(membrane);GO:0033177(proton-transporting two-sector ATPase complex, proton-transporting domain);GO:0005773(vacuole);GO:0005774(vacuolar membrane)	GO:0015078(hydrogen ion transmembrane transporter activity)	K02155|ATPeV0C, ATP6L|http://www.genome.jp/dbget-bin/www_bget?ko:K02155	ko04142(Lysosome);ko04145(Phagosome);ko00190(Oxidative phosphorylation);ko04966(Collecting duct acid secretion);ko04721(Synaptic vesicle cycle)	KOG0232(C)(Vacuolar H+-ATPase V0 sector, subunits c/c')	sp|P31413|VATL_NEUCR	sp|P31413|VATL_NEUCR V-type proton ATPase 16 kDa proteolipid subunit OS=Neurospora crassa (strain ATCC 24698 / 74-OR23-1A / CBS 708.71 / DSM 1257 / FGSC 987) GN=vma-3 PE=2 SV=1
TRINITY_DN5249_c0_g1_i1	TRINITY_DN5249_c0_g1	1327	1062.44	4836	255.96	180.69	100	XP_009552192.1	fatty acid-2 hydroxylase 1 [Heterobasidion irregulare TC 32-1]	GO:0006629(lipid metabolic process);GO:0055114(oxidation-reduction process);GO:0006633(fatty acid biosynthetic process);GO:0006631(fatty acid metabolic process);GO:0006675(mannosyl-inositol phosphorylceramide metabolic process);GO:0006673(inositolphosphoceramide metabolic process)	GO:0016020(membrane);GO:0005789(endoplasmic reticulum membrane);GO:0005783(endoplasmic reticulum);GO:0016021(integral component of membrane)	GO:0080132(fatty acid alpha-hydroxylase activity);GO:0020037(heme binding);GO:0046872(metal ion binding);GO:0005506(iron ion binding);GO:0016491(oxidoreductase activity)	K19703|FA2H, SCS7|http://www.genome.jp/dbget-bin/www_bget?ko:K19703	*	KOG0537(C)(Cytochrome b5)	sp|Q03529|SCS7_YEAST	sp|Q03529|SCS7_YEAST Ceramide very long chain fatty acid hydroxylase SCS7 OS=Saccharomyces cerevisiae (strain ATCC 204508 / S288c) GN=SCS7 PE=1 SV=1
TRINITY_DN7590_c0_g1_i2	TRINITY_DN7590_c0_g1	1397	1132.44	5150.98	255.78	180.56	35.02	XP_007303065.1	translationally controlled tumor-associated [Stereum hirsutum FP-91666 SS1]	*	*	*	*	*	KOG0190(O)(Protein disulfide isomerase (prolyl 4-hydroxylase beta subunit))	sp|P0CR82|TCTP_CRYNJ	sp|P0CR82|TCTP_CRYNJ Translationally-controlled tumor protein homolog OS=Cryptococcus neoformans var. neoformans serotype D (strain JEC21 / ATCC MYA-565) GN=CNM01460 PE=3 SV=1
TRINITY_DN6638_c0_g1_i2	TRINITY_DN6638_c0_g1	1471	1206.44	5485.19	255.67	180.48	50.64	KIJ65814.1	hypothetical protein HYDPIDRAFT_39001 [Hydnomerulius pinastri MD-312]	*	GO:0016021(integral component of membrane);GO:0016020(membrane)	*	*	*	*	*	*
TRINITY_DN6601_c0_g1_i2	TRINITY_DN6601_c0_g1	1517	1252.44	5684.5	255.23	180.17	29.99	XP_009549972.1	hypothetical protein HETIRDRAFT_325631 [Heterobasidion irregulare TC 32-1]	*	GO:0016020(membrane);GO:0016021(integral component of membrane)	*	*	*	*	*	*
TRINITY_DN5446_c0_g1_i1	TRINITY_DN5446_c0_g1	1713	1448.44	6568	254.99	180.01	100	XP_009540529.1	hypothetical protein HETIRDRAFT_468124 [Heterobasidion irregulare TC 32-1]	GO:0005975(carbohydrate metabolic process);GO:0006012(galactose metabolic process)	*	GO:0016853(isomerase activity);GO:0016857(racemase and epimerase activity, acting on carbohydrates and derivatives);GO:0003978(UDP-glucose 4-epimerase activity)	K01784|galE, GALE|http://www.genome.jp/dbget-bin/www_bget?ko:K01784	ko00520(Amino sugar and nucleotide sugar metabolism);ko00052(Galactose metabolism)	KOG1371(M)(UDP-glucose 4-epimerase/UDP-sulfoquinovose synthase)	sp|Q9W0P5|GALE_DROME	sp|Q9W0P5|GALE_DROME UDP-glucose 4-epimerase OS=Drosophila melanogaster GN=Gale PE=1 SV=1
TRINITY_DN6684_c0_g1_i1	TRINITY_DN6684_c0_g1	2190	1925.44	8705.28	254.24	179.48	44.39	KIJ22021.1	hypothetical protein PAXINDRAFT_165331 [Paxillus involutus ATCC 200175]	*	*	*	*	*	KOG3870(S)(Uncharacterized conserved protein)	sp|Q9UT55|ART1A_SCHPO	sp|Q9UT55|ART1A_SCHPO Protein-glutamate O-methyltransferase SPCC1393.13 OS=Schizosaccharomyces pombe (strain 972 / ATCC 24843) GN=SPAC806.04c PE=3 SV=2
TRINITY_DN8323_c0_g1_i1	TRINITY_DN8323_c0_g1	4118	3853.44	17414.5	254.13	179.4	50.19	XP_009540688.1	hypothetical protein HETIRDRAFT_413081 [Heterobasidion irregulare TC 32-1]	*	*	GO:0005524(ATP binding);GO:0004386(helicase activity);GO:0008026(ATP-dependent helicase activity);GO:0000166(nucleotide binding);GO:0003676(nucleic acid binding);GO:0016787(hydrolase activity)	K12818|DHX8, PRP22|http://www.genome.jp/dbget-bin/www_bget?ko:K12818	ko03040(Spliceosome)	KOG0925(A)(mRNA splicing factor ATP-dependent RNA helicase)	sp|A2A4P0|DHX8_MOUSE	sp|A2A4P0|DHX8_MOUSE ATP-dependent RNA helicase DHX8 OS=Mus musculus GN=Dhx8 PE=2 SV=1
TRINITY_DN7387_c0_g1_i1	TRINITY_DN7387_c0_g1	2676	2411.44	10888	253.9	179.24	100	XP_009548446.1	hypothetical protein HETIRDRAFT_386468 [Heterobasidion irregulare TC 32-1]	*	GO:0016021(integral component of membrane);GO:0016020(membrane)	*	*	*	*	*	*
TRINITY_DN3024_c0_g1_i1	TRINITY_DN3024_c0_g1	611	347.15	1560.49	252.78	178.44	50.76	XP_008040101.1	hypothetical protein TRAVEDRAFT_30206 [Trametes versicolor FP-101664 SS1]	*	*	*	K02141|ATPeFH, ATP14|http://www.genome.jp/dbget-bin/www_bget?ko:K02141	ko00190(Oxidative phosphorylation)	*	*	*
TRINITY_DN3605_c0_g1_i1	TRINITY_DN3605_c0_g1	665	400.78	1800	252.56	178.29	100	XP_009548660.1	hypothetical protein HETIRDRAFT_410575 [Heterobasidion irregulare TC 32-1]	GO:0006122(mitochondrial electron transport, ubiquinol to cytochrome c)	*	GO:0008121(ubiquinol-cytochrome-c reductase activity)	K00416|QCR6, UQCRH|http://www.genome.jp/dbget-bin/www_bget?ko:K00416	ko00190(Oxidative phosphorylation);ko04260(Cardiac muscle contraction)	*	sp|O42932|QCR6_SCHPO	sp|O42932|QCR6_SCHPO Cytochrome b-c1 complex subunit 6 OS=Schizosaccharomyces pombe (strain 972 / ATCC 24843) GN=qcr6 PE=3 SV=1
TRINITY_DN8323_c0_g1_i2	TRINITY_DN8323_c0_g1	3045	2780.44	12470.5	252.21	178.04	49.81	XP_009540688.1	hypothetical protein HETIRDRAFT_413081 [Heterobasidion irregulare TC 32-1]	*	*	GO:0005524(ATP binding);GO:0004386(helicase activity);GO:0008026(ATP-dependent helicase activity);GO:0000166(nucleotide binding);GO:0003676(nucleic acid binding);GO:0016787(hydrolase activity)	K12818|DHX8, PRP22|http://www.genome.jp/dbget-bin/www_bget?ko:K12818	ko03040(Spliceosome)	KOG0925(A)(mRNA splicing factor ATP-dependent RNA helicase)	*	*
TRINITY_DN5829_c0_g1_i1	TRINITY_DN5829_c0_g1	11720	11455.4	51238	251.52	177.56	100	XP_007304294.1	glutamine-dependent NAD synthetase with GAT domain-containing protein [Stereum hirsutum FP-91666 SS1]	GO:0009435(NAD biosynthetic process);GO:0006807(nitrogen compound metabolic process)	*	GO:0005524(ATP binding);GO:0016810(hydrolase activity, acting on carbon-nitrogen (but not peptide) bonds);GO:0003952(NAD+ synthase (glutamine-hydrolyzing) activity)	K01950|E6.3.5.1, NADSYN1, QNS1, nadE|http://www.genome.jp/dbget-bin/www_bget?ko:K01950	ko00760(Nicotinate and nicotinamide metabolism)	KOG2286(U)(Exocyst complex subunit SEC6)	sp|P38795|NADE_YEAST	sp|P38795|NADE_YEAST Glutamine-dependent NAD(+) synthetase OS=Saccharomyces cerevisiae (strain ATCC 204508 / S288c) GN=QNS1 PE=1 SV=1
TRINITY_DN4570_c0_g1_i1	TRINITY_DN4570_c0_g1	3313	3048.44	13583	250.56	176.88	100	XP_009543164.1	hypothetical protein HETIRDRAFT_34260 [Heterobasidion irregulare TC 32-1]	GO:0006464(cellular protein modification process)	*	GO:0008641(small protein activating enzyme activity);GO:0016881(acid-amino acid ligase activity)	K03178|UBE1, UBA1|http://www.genome.jp/dbget-bin/www_bget?ko:K03178	ko04120(Ubiquitin mediated proteolysis)	KOG2012(O)(Ubiquitin activating enzyme UBA1)	sp|O94609|UBA1_SCHPO	sp|O94609|UBA1_SCHPO Ubiquitin-activating enzyme E1 1 OS=Schizosaccharomyces pombe (strain 972 / ATCC 24843) GN=ptr3 PE=1 SV=1
TRINITY_DN5285_c0_g1_i5	TRINITY_DN5285_c0_g1	349	101.33	450.86	250.21	176.63	44.49	XP_002473902.1	predicted protein [Postia placenta Mad-698-R]	*	GO:0016020(membrane);GO:0016021(integral component of membrane)	*	*	*	*	*	*
TRINITY_DN6638_c0_g1_i1	TRINITY_DN6638_c0_g1	1491	1226.44	5434.8	249.19	175.91	49.36	KIJ65814.1	hypothetical protein HYDPIDRAFT_39001 [Hydnomerulius pinastri MD-312]	*	GO:0016020(membrane);GO:0016021(integral component of membrane)	*	*	*	*	*	*
TRINITY_DN3284_c0_g1_i1	TRINITY_DN3284_c0_g1	282	51.68	228.74	248.91	175.71	100	*	*	*	*	*	*	*	*	*	*
TRINITY_DN3845_c0_g1_i1	TRINITY_DN3845_c0_g1	985	720.44	3179	248.14	175.17	100	XP_007301164.1	CDP-diacylglycerol-inositol 3-phosphatidyltransferase [Stereum hirsutum FP-91666 SS1]	GO:0008654(phospholipid biosynthetic process)	GO:0016021(integral component of membrane);GO:0016020(membrane)	GO:0016780(phosphotransferase activity, for other substituted phosphate groups);GO:0016740(transferase activity)	K00999|CDIPT|http://www.genome.jp/dbget-bin/www_bget?ko:K00999	ko04070(Phosphatidylinositol signaling system);ko00562(Inositol phosphate metabolism);ko00564(Glycerophospholipid metabolism)	KOG3240(I)(Phosphatidylinositol synthase)	sp|Q10153|PIS_SCHPO	sp|Q10153|PIS_SCHPO CDP-diacylglycerol--inositol 3-phosphatidyltransferase OS=Schizosaccharomyces pombe (strain 972 / ATCC 24843) GN=pis1 PE=3 SV=2
TRINITY_DN5374_c1_g1_i2	TRINITY_DN5374_c1_g1	2354	2089.44	9214.29	247.99	175.06	74.03	BAQ25793.1	laccase [Hericium coralloides]	GO:0055114(oxidation-reduction process)	*	GO:0046872(metal ion binding);GO:0005507(copper ion binding);GO:0016491(oxidoreductase activity)	K19791|FET3_5|http://www.genome.jp/dbget-bin/www_bget?ko:K19791	*	KOG1263(Q)(Multicopper oxidases)	*	*
TRINITY_DN8190_c0_g2_i1	TRINITY_DN8190_c0_g2	260	38.11	167.79	247.61	174.79	100	XP_007861864.1	glucose-6-phosphate dehydrogenase [Gloeophyllum trabeum ATCC 11539]	GO:0006006(glucose metabolic process);GO:0006098(pentose-phosphate shunt);GO:0005975(carbohydrate metabolic process);GO:0042542(response to hydrogen peroxide);GO:0055114(oxidation-reduction process);GO:0006740(NADPH regeneration);GO:0009051(pentose-phosphate shunt, oxidative branch)	GO:0005737(cytoplasm);GO:0005829(cytosol)	GO:0004345(glucose-6-phosphate dehydrogenase activity);GO:0050661(NADP binding);GO:0016491(oxidoreductase activity)	K00036|G6PD, zwf|http://www.genome.jp/dbget-bin/www_bget?ko:K00036	ko00030(Pentose phosphate pathway);ko00480(Glutathione metabolism);ko01200(Carbon metabolism)	KOG0563(G)(Glucose-6-phosphate 1-dehydrogenase)	sp|P41764|G6PD_EMENI	sp|P41764|G6PD_EMENI Glucose-6-phosphate 1-dehydrogenase OS=Emericella nidulans (strain FGSC A4 / ATCC 38163 / CBS 112.46 / NRRL 194 / M139) GN=gsdA PE=3 SV=2
TRINITY_DN3551_c0_g1_i1	TRINITY_DN3551_c0_g1	824	559.47	2460.05	247.27	174.55	52.85	XP_009548658.1	manganese superoxide dismutase 3 [Heterobasidion irregulare TC 32-1]	GO:0055114(oxidation-reduction process);GO:0006801(superoxide metabolic process)	*	GO:0046872(metal ion binding);GO:0004784(superoxide dismutase activity);GO:0016491(oxidoreductase activity)	K04564|SOD2|http://www.genome.jp/dbget-bin/www_bget?ko:K04564	ko04146(Peroxisome);ko04068(FoxO signaling pathway);ko04013(MAPK signaling pathway - fly);ko04211(Longevity regulating pathway - mammal);ko04213(Longevity regulating pathway - multiple species);ko04212(Longevity regulating pathway - worm)	KOG0876(P)(Manganese superoxide dismutase)	sp|Q92429|SODM_GANMI	sp|Q92429|SODM_GANMI Superoxide dismutase [Mn], mitochondrial OS=Ganoderma microsporum PE=2 SV=1
TRINITY_DN8210_c0_g1_i1	TRINITY_DN8210_c0_g1	2215	1950.44	8548	246.45	173.97	100	XP_007298178.1	thiolase [Stereum hirsutum FP-91666 SS1]	GO:0008152(metabolic process)	*	GO:0003824(catalytic activity);GO:0016747(transferase activity, transferring acyl groups other than amino-acyl groups)	*	*	KOG1392(I)(Acetyl-CoA acetyltransferase)	sp|Q56WD9|THIK2_ARATH	sp|Q56WD9|THIK2_ARATH 3-ketoacyl-CoA thiolase 2, peroxisomal OS=Arabidopsis thaliana GN=PED1 PE=1 SV=2
TRINITY_DN3788_c0_g1_i1	TRINITY_DN3788_c0_g1	1155	890.44	3899	246.23	173.82	100	XP_007307690.1	hypothetical protein STEHIDRAFT_113703 [Stereum hirsutum FP-91666 SS1]	*	*	*	*	*	*	*	*
TRINITY_DN3024_c0_g1_i2	TRINITY_DN3024_c0_g1	611	347.15	1513.51	245.17	173.07	49.24	XP_008040101.1	hypothetical protein TRAVEDRAFT_30206 [Trametes versicolor FP-101664 SS1]	*	*	*	K02141|ATPeFH, ATP14|http://www.genome.jp/dbget-bin/www_bget?ko:K02141	ko00190(Oxidative phosphorylation)	*	*	*
TRINITY_DN8836_c0_g2_i1	TRINITY_DN8836_c0_g2	286	54.31	236.16	244.52	172.61	100	*	*	*	*	*	*	*	*	*	*
TRINITY_DN6681_c0_g2_i1	TRINITY_DN6681_c0_g2	2130	1865.44	8082.04	243.63	171.99	68.63	KZT11969.1	MFS polyamine transporter [Laetiporus sulphureus 93-53]	GO:0055085(transmembrane transport)	GO:0016021(integral component of membrane);GO:0016020(membrane)	*	*	*	*	sp|D7PHY8|VRTL_PENAE	sp|D7PHY8|VRTL_PENAE Efflux pump vrtL OS=Penicillium aethiopicum GN=vrtL PE=1 SV=1
TRINITY_DN7916_c2_g1_i1	TRINITY_DN7916_c2_g1	3184	2919.44	12648.8	243.64	171.99	70.27	XP_009540706.1	hypothetical protein HETIRDRAFT_306858 [Heterobasidion irregulare TC 32-1]	GO:0006468(protein phosphorylation);GO:0016310(phosphorylation)	*	GO:0004672(protein kinase activity);GO:0004674(protein serine/threonine kinase activity);GO:0005524(ATP binding);GO:0000166(nucleotide binding);GO:0016301(kinase activity)	K12761|SNF1|http://www.genome.jp/dbget-bin/www_bget?ko:K12761	ko04113(Meiosis - yeast);ko04138(Autophagy - yeast)	KOG0583(T)(Serine/threonine protein kinase)	sp|Q00372|SNF1_CANGA	sp|Q00372|SNF1_CANGA Carbon catabolite-derepressing protein kinase OS=Candida glabrata (strain ATCC 2001 / CBS 138 / JCM 3761 / NBRC 0622 / NRRL Y-65) GN=SNF1 PE=3 SV=2
TRINITY_DN4631_c0_g1_i2	TRINITY_DN4631_c0_g1	934	669.44	2898.3	243.46	171.86	60.78	XP_009541419.1	hypothetical protein HETIRDRAFT_305909 [Heterobasidion irregulare TC 32-1]	*	GO:0016020(membrane);GO:0016021(integral component of membrane)	*	K13350|PXMP4, PMP24|http://www.genome.jp/dbget-bin/www_bget?ko:K13350	ko04146(Peroxisome)	*	*	*
TRINITY_DN4469_c0_g1_i1	TRINITY_DN4469_c0_g1	1590	1325.44	5736	243.36	171.79	100	KZV65134.1	NAD(P)-binding protein [Peniophora sp. CONT]	*	*	GO:0016491(oxidoreductase activity)	*	*	KOG0725(R)(Reductases with broad range of substrate specificities)	sp|Q9RPT1|RHLG_PSEAE	sp|Q9RPT1|RHLG_PSEAE Rhamnolipids biosynthesis 3-oxoacyl-[acyl-carrier-protein] reductase OS=Pseudomonas aeruginosa (strain ATCC 15692 / DSM 22644 / CIP 104116 / JCM 14847 / LMG 12228 / 1C / PRS 101 / PAO1) GN=rhlG PE=1 SV=1
TRINITY_DN3546_c0_g1_i1	TRINITY_DN3546_c0_g1	1075	810.44	3498	242.71	171.34	100	KIJ69843.1	hypothetical protein HYDPIDRAFT_104471 [Hydnomerulius pinastri MD-312]	*	*	*	*	*	KOG0537(C)(Cytochrome b5)	sp|Q9Y706|CYB5_MORAP	sp|Q9Y706|CYB5_MORAP Cytochrome b5 OS=Mortierella alpina PE=1 SV=1
TRINITY_DN1221_c0_g1_i1	TRINITY_DN1221_c0_g1	1106	841.44	3626.01	242.33	171.07	100	KNZ74448.1	hypothetical protein J132_06908 [Termitomyces sp. J132]	*	*	*	*	*	*	*	*
TRINITY_DN2776_c0_g1_i1	TRINITY_DN2776_c0_g1	547	284.07	1223	242.1	170.91	100	KIK23866.1	hypothetical protein PISMIDRAFT_678874 [Pisolithus microcarpus 441]	*	*	*	*	*	KOG3476(Z)(Microtubule-associated protein CRIPT)	sp|Q567Z6|CRIPT_DANRE	sp|Q567Z6|CRIPT_DANRE Cysteine-rich PDZ-binding protein OS=Danio rerio GN=cript PE=3 SV=1
TRINITY_DN3610_c0_g1_i1	TRINITY_DN3610_c0_g1	1103	838.44	3609	242.05	170.87	100	*	*	*	*	*	*	*	*	*	*
TRINITY_DN4885_c1_g1_i2	TRINITY_DN4885_c1_g1	878	613.45	2633.46	241.4	170.41	47.95	XP_007865808.1	heat shock protein 70 [Gloeophyllum trabeum ATCC 11539]	GO:0000742(karyogamy involved in conjugation with cellular fusion);GO:0006986(response to unfolded protein);GO:0051084('de novo' posttranslational protein folding);GO:0031204(posttranslational protein targeting to membrane, translocation);GO:0030433(ubiquitin-dependent ERAD pathway);GO:0006616(SRP-dependent cotranslational protein targeting to membrane, translocation)	GO:0034099(luminal surveillance complex);GO:0005788(endoplasmic reticulum lumen);GO:0005783(endoplasmic reticulum);GO:0031965(nuclear membrane);GO:0005794(Golgi apparatus)	GO:0051082(unfolded protein binding);GO:0005524(ATP binding);GO:0000166(nucleotide binding);GO:0016887(ATPase activity)	K09490|HSPA5, BIP|http://www.genome.jp/dbget-bin/www_bget?ko:K09490	ko03060(Protein export);ko04141(Protein processing in endoplasmic reticulum);ko04918(Thyroid hormone synthesis)	KOG0101(O)(Molecular chaperones HSP70/HSC70, HSP70 superfamily)	*	*
TRINITY_DN7974_c0_g1_i2	TRINITY_DN7974_c0_g1	2715	2450.44	10491	240.75	169.95	52.46	XP_007305972.1	extracellular elastinolytic metallo proteinase [Stereum hirsutum FP-91666 SS1]	*	GO:0005615(extracellular space)	GO:0008270(zinc ion binding);GO:0004222(metalloendopeptidase activity)	K01417|MEP|http://www.genome.jp/dbget-bin/www_bget?ko:K01417	*	*	*	*
TRINITY_DN5418_c0_g1_i1	TRINITY_DN5418_c0_g1	2043	1778.44	7609	240.59	169.84	100	XP_009540296.1	carbohydrate esterase family 4 protein, partial [Heterobasidion irregulare TC 32-1]	GO:0005975(carbohydrate metabolic process)	GO:0016021(integral component of membrane);GO:0016020(membrane)	GO:0016810(hydrolase activity, acting on carbon-nitrogen (but not peptide) bonds);GO:0003824(catalytic activity);GO:0016787(hydrolase activity)	*	*	*	sp|P50325|CDA_AMYRO	sp|P50325|CDA_AMYRO Chitin deacetylase OS=Amylomyces rouxii PE=1 SV=1
TRINITY_DN2511_c0_g1_i1	TRINITY_DN2511_c0_g1	1548	1283.44	5485.44	240.34	169.66	85.37	XP_009541563.1	hypothetical protein HETIRDRAFT_438078 [Heterobasidion irregulare TC 32-1]	GO:0006348(chromatin silencing at telomere);GO:0006368(transcription elongation from RNA polymerase II promoter);GO:0031124(mRNA 3'-end processing);GO:0000398(mRNA splicing, via spliceosome);GO:0006283(transcription-coupled nucleotide-excision repair);GO:0006406(mRNA export from nucleus)	GO:0000781(chromosome, telomeric region);GO:0005634(nucleus);GO:0000346(transcription export complex)	GO:0003676(nucleic acid binding);GO:0005524(ATP binding);GO:0004386(helicase activity);GO:0016787(hydrolase activity);GO:0004004(ATP-dependent RNA helicase activity)	K12812|UAP56, BAT1, SUB2|http://www.genome.jp/dbget-bin/www_bget?ko:K12812	ko03040(Spliceosome);ko03013(RNA transport);ko03015(mRNA surveillance pathway)	KOG0327(J)(Translation initiation factor 4F, helicase subunit (eIF-4A) and related helicases)	sp|P0CQ97|SUB2_CRYNB	sp|P0CQ97|SUB2_CRYNB ATP-dependent RNA helicase SUB2 OS=Cryptococcus neoformans var. neoformans serotype D (strain B-3501A) GN=SUB2 PE=3 SV=1
TRINITY_DN3280_c0_g1_i1	TRINITY_DN3280_c0_g1	1743	1478.44	6300	239.63	169.16	100	XP_002837328.1	hypothetical protein [Tuber melanosporum Mel28]	GO:0055114(oxidation-reduction process)	*	GO:0071949(FAD binding);GO:0016491(oxidoreductase activity)	*	*	KOG3477(C)(Putative cytochrome c oxidase, subunit COX19)	sp|D4B1Y1|A2462_ARTBC	sp|D4B1Y1|A2462_ARTBC Probable FAD-dependent monooxygenase OS=Arthroderma benhamiae (strain ATCC MYA-4681 / CBS 112371) GN=ARB_02462 PE=3 SV=1
TRINITY_DN2673_c0_g1_i2	TRINITY_DN2673_c0_g1	1070	805.44	3425.22	239.14	168.81	87.1	KIK65011.1	hypothetical protein GYMLUDRAFT_39421 [Gymnopus luxurians FD-317 M1]	*	*	*	*	*	*	*	*
TRINITY_DN5348_c0_g1_i1	TRINITY_DN5348_c0_g1	1237	972.44	4120	238.25	168.19	100	XP_009546375.1	hypothetical protein HETIRDRAFT_440070 [Heterobasidion irregulare TC 32-1]	GO:0055114(oxidation-reduction process)	*	GO:0003824(catalytic activity);GO:0018580(nitronate monooxygenase activity)	*	*	*	sp|Q9I4V0|2NPD_PSEAE	sp|Q9I4V0|2NPD_PSEAE Nitronate monooxygenase OS=Pseudomonas aeruginosa (strain ATCC 15692 / DSM 22644 / CIP 104116 / JCM 14847 / LMG 12228 / 1C / PRS 101 / PAO1) GN=PA1024 PE=1 SV=1
TRINITY_DN10415_c0_g1_i1	TRINITY_DN10415_c0_g1	2742	2477.44	10478	237.83	167.89	100	XP_009541155.1	hypothetical protein HETIRDRAFT_406946 [Heterobasidion irregulare TC 32-1]	*	GO:0005869(dynactin complex)	*	K16575|ACTR1, ARP1|http://www.genome.jp/dbget-bin/www_bget?ko:K16575	*	KOG0676(Z)(Actin and related proteins)	sp|P42023|ACTZ_PNECA	sp|P42023|ACTZ_PNECA Actin-2 OS=Pneumocystis carinii PE=2 SV=1
TRINITY_DN4833_c0_g1_i1	TRINITY_DN4833_c0_g1	5094	4829.44	20424	237.82	167.88	100	XP_007304199.1	atypical/PIKK/PI3K protein kinase [Stereum hirsutum FP-91666 SS1]	GO:0046854(phosphatidylinositol phosphorylation);GO:0016310(phosphorylation);GO:0048015(phosphatidylinositol-mediated signaling)	*	GO:0016301(kinase activity);GO:0016740(transferase activity)	K00914|PIK3C3, VPS34|http://www.genome.jp/dbget-bin/www_bget?ko:K00914	ko04140(Autophagy - animal);ko04136(Autophagy - other eukaryotes);ko04138(Autophagy - yeast);ko04145(Phagosome);ko04371(Apelin signaling pathway);ko04070(Phosphatidylinositol signaling system);ko00562(Inositol phosphate metabolism)	KOG0906(TU)(Phosphatidylinositol 3-kinase VPS34, involved in signal transduction)	sp|Q6AZN6|PK3C3_XENLA	sp|Q6AZN6|PK3C3_XENLA Phosphatidylinositol 3-kinase catalytic subunit type 3 OS=Xenopus laevis GN=pik3c3 PE=2 SV=1
TRINITY_DN3519_c0_g1_i1	TRINITY_DN3519_c0_g1	670	405.76	1715	237.68	167.78	100	XP_009548713.1	hypothetical protein HETIRDRAFT_124204 [Heterobasidion irregulare TC 32-1]	*	*	GO:0035091(phosphatidylinositol binding)	K17918|SNX3_12|http://www.genome.jp/dbget-bin/www_bget?ko:K17918	ko04144(Endocytosis)	KOG2273(U)(Membrane coat complex Retromer, subunit VPS5/SNX1, Sorting nexins, and related PX domain-containing proteins)	sp|P0CR60|SNX3_CRYNJ	sp|P0CR60|SNX3_CRYNJ Sorting nexin-3 OS=Cryptococcus neoformans var. neoformans serotype D (strain JEC21 / ATCC MYA-565) GN=SNX3 PE=3 SV=1
TRINITY_DN5761_c0_g1_i1	TRINITY_DN5761_c0_g1	1997	1732.44	7322	237.67	167.77	100	XP_009541278.1	MFS sugar transporter [Heterobasidion irregulare TC 32-1]	GO:0006810(transport);GO:0008643(carbohydrate transport);GO:0055085(transmembrane transport)	GO:0016020(membrane);GO:0016021(integral component of membrane)	GO:0022891(substrate-specific transmembrane transporter activity);GO:0022857(transmembrane transporter activity);GO:0005215(transporter activity)	*	*	*	sp|P39932|STL1_YEAST	sp|P39932|STL1_YEAST Sugar transporter STL1 OS=Saccharomyces cerevisiae (strain ATCC 204508 / S288c) GN=STL1 PE=1 SV=2
TRINITY_DN8557_c0_g1_i1	TRINITY_DN8557_c0_g1	12809	12544.4	52960	237.41	167.59	100	XP_009540846.1	hypothetical protein HETIRDRAFT_442968, partial [Heterobasidion irregulare TC 32-1]	GO:0005975(carbohydrate metabolic process);GO:0071704(organic substance metabolic process)	*	GO:0000287(magnesium ion binding);GO:0016868(intramolecular transferase activity, phosphotransferases);GO:0016773(phosphotransferase activity, alcohol group as acceptor);GO:0016798(hydrolase activity, acting on glycosyl bonds);GO:0004610(phosphoacetylglucosamine mutase activity);GO:0046872(metal ion binding)	K01836|PGM3|http://www.genome.jp/dbget-bin/www_bget?ko:K01836	ko00520(Amino sugar and nucleotide sugar metabolism)	KOG3009(R)(Predicted carbohydrate kinase, contains PfkB domain)	sp|Q9P4V2|AGM1_CANAX	sp|Q9P4V2|AGM1_CANAX Phosphoacetylglucosamine mutase OS=Candida albicans GN=AGM1 PE=1 SV=1
TRINITY_DN2872_c0_g1_i1	TRINITY_DN2872_c0_g1	952	687.44	2897	236.98	167.29	100	KZT64410.1	hypothetical protein DAEQUDRAFT_769705 [Daedalea quercina L-15889]	*	*	*	*	*	*	*	*
TRINITY_DN1610_c0_g1_i1	TRINITY_DN1610_c0_g1	1393	1128.44	4750	236.71	167.1	100	XP_009543693.1	hypothetical protein HETIRDRAFT_381253 [Heterobasidion irregulare TC 32-1]	GO:0006099(tricarboxylic acid cycle);GO:0055114(oxidation-reduction process);GO:0006102(isocitrate metabolic process)	GO:0005739(mitochondrion);GO:0005962(mitochondrial isocitrate dehydrogenase complex (NAD+))	GO:0000287(magnesium ion binding);GO:0004449(isocitrate dehydrogenase (NAD+) activity);GO:0016491(oxidoreductase activity);GO:0016616(oxidoreductase activity, acting on the CH-OH group of donors, NAD or NADP as acceptor);GO:0051287(NAD binding);GO:0046872(metal ion binding)	K00030|IDH3|http://www.genome.jp/dbget-bin/www_bget?ko:K00030	ko00020(Citrate cycle (TCA cycle));ko01210(2-Oxocarboxylic acid metabolism);ko01230(Biosynthesis of amino acids);ko01200(Carbon metabolism)	KOG0785(E)(Isocitrate dehydrogenase, alpha subunit)	sp|Q9USP8|IDH2_SCHPO	sp|Q9USP8|IDH2_SCHPO Isocitrate dehydrogenase [NAD] subunit 2, mitochondrial OS=Schizosaccharomyces pombe (strain 972 / ATCC 24843) GN=idh2 PE=1 SV=2
TRINITY_DN7075_c0_g1_i4	TRINITY_DN7075_c0_g1	5878	5613.44	23594.5	236.36	166.85	17.09	XP_007306493.1	hypothetical protein STEHIDRAFT_148441 [Stereum hirsutum FP-91666 SS1]	*	*	GO:0051087(chaperone binding)	*	*	*	*	*
TRINITY_DN5001_c0_g1_i1	TRINITY_DN5001_c0_g1	1154	889.44	3737.26	236.28	166.8	36.34	XP_009547505.1	hypothetical protein HETIRDRAFT_476506 [Heterobasidion irregulare TC 32-1]	*	*	*	*	*	*	*	*
TRINITY_DN3730_c0_g1_i1	TRINITY_DN3730_c0_g1	639	374.93	1566.02	234.88	165.81	56.73	XP_007303611.1	RING/U-box [Stereum hirsutum FP-91666 SS1]	*	*	GO:0008270(zinc ion binding)	K03868|RBX1, ROC1|http://www.genome.jp/dbget-bin/www_bget?ko:K03868	ko04110(Cell cycle);ko04111(Cell cycle - yeast);ko04114(Oocyte meiosis);ko04066(HIF-1 signaling pathway);ko04341(Hedgehog signaling pathway - fly);ko04350(TGF-beta signaling pathway);ko04310(Wnt signaling pathway);ko04141(Protein processing in endoplasmic reticulum);ko04120(Ubiquitin mediated proteolysis);ko03420(Nucleotide excision repair);ko04710(Circadian rhythm)	KOG1493(DO)(Anaphase-promoting complex (APC), subunit 11)	sp|Q8QG64|RBX1_SALSA	sp|Q8QG64|RBX1_SALSA RING-box protein 1 OS=Salmo salar GN=rbx1 PE=2 SV=2
TRINITY_DN2481_c0_g2_i1	TRINITY_DN2481_c0_g2	493	231.63	966.84	234.72	165.7	17.9	XP_007863694.1	HSP20-like chaperone, partial [Gloeophyllum trabeum ATCC 11539]	*	*	*	K13993|HSP20|http://www.genome.jp/dbget-bin/www_bget?ko:K13993	ko04141(Protein processing in endoplasmic reticulum)	KOG0710(O)(Molecular chaperone (small heat-shock protein Hsp26/Hsp42))	sp|O14368|HSP16_SCHPO	sp|O14368|HSP16_SCHPO Heat shock protein 16 OS=Schizosaccharomyces pombe (strain 972 / ATCC 24843) GN=hsp16 PE=1 SV=1
TRINITY_DN4153_c0_g1_i1	TRINITY_DN4153_c0_g1	1729	1464.44	6093	233.97	165.16	100	XP_009548806.1	ZIP-like iron-zinc transporter [Heterobasidion irregulare TC 32-1]	GO:0006810(transport);GO:0030001(metal ion transport);GO:0071577(zinc II ion transmembrane transport);GO:0055085(transmembrane transport);GO:0006811(ion transport)	GO:0016020(membrane);GO:0016021(integral component of membrane)	GO:0005385(zinc ion transmembrane transporter activity);GO:0046873(metal ion transmembrane transporter activity)	K14709|SLC39A1_2_3, ZIP1_2_3|http://www.genome.jp/dbget-bin/www_bget?ko:K14709	*	KOG1558(P)(Fe2+/Zn2+ regulated transporter)	sp|P32804|ZRT1_YEAST	sp|P32804|ZRT1_YEAST Zinc-regulated transporter 1 OS=Saccharomyces cerevisiae (strain ATCC 204508 / S288c) GN=ZRT1 PE=1 SV=1
TRINITY_DN6198_c0_g1_i2	TRINITY_DN6198_c0_g1	1387	1122.44	4646.9	232.81	164.34	54.02	XP_007309922.1	protein arginine N-methyltransferase [Stereum hirsutum FP-91666 SS1]	GO:0006479(protein methylation);GO:0032259(methylation)	*	GO:0016740(transferase activity);GO:0008168(methyltransferase activity)	K11434|PRMT1|http://www.genome.jp/dbget-bin/www_bget?ko:K11434	ko04068(FoxO signaling pathway);ko04922(Glucagon signaling pathway)	KOG1499(OKT)(Protein arginine N-methyltransferase PRMT1 and related enzymes)	*	*
TRINITY_DN2795_c0_g1_i1	TRINITY_DN2795_c0_g1	633	368.97	1524	232.27	163.96	100	OJA10678.1	hypothetical protein AZE42_01045 [Rhizopogon vesiculosus]	GO:0015992(proton transport)	GO:0016471(vacuolar proton-transporting V-type ATPase complex)	GO:0016820(hydrolase activity, acting on acid anhydrides, catalyzing transmembrane movement of substances)	K02152|ATPeV1G, ATP6G|http://www.genome.jp/dbget-bin/www_bget?ko:K02152	ko04145(Phagosome);ko04150(mTOR signaling pathway);ko00190(Oxidative phosphorylation);ko04966(Collecting duct acid secretion);ko04721(Synaptic vesicle cycle)	KOG1772(C)(Vacuolar H+-ATPase V1 sector, subunit G)	sp|P78713|VATG_NEUCR	sp|P78713|VATG_NEUCR V-type proton ATPase subunit G OS=Neurospora crassa (strain ATCC 24698 / 74-OR23-1A / CBS 708.71 / DSM 1257 / FGSC 987) GN=vma-10 PE=3 SV=1
TRINITY_DN2763_c0_g2_i1	TRINITY_DN2763_c0_g2	1307	1042.44	4301.59	232.05	163.81	100	XP_009553107.1	hypothetical protein HETIRDRAFT_461384 [Heterobasidion irregulare TC 32-1]	*	GO:0016020(membrane);GO:0016021(integral component of membrane)	*	*	*	*	*	*
TRINITY_DN2841_c0_g1_i1	TRINITY_DN2841_c0_g1	2266	2001.44	8222	231.01	163.08	100	KIK48794.1	hypothetical protein CY34DRAFT_797952 [Suillus luteus UH-Slu-Lm8-n1]	*	*	GO:0000166(nucleotide binding);GO:0003676(nucleic acid binding)	K14396|PABPN1, PABP2|http://www.genome.jp/dbget-bin/www_bget?ko:K14396	ko03015(mRNA surveillance pathway)	KOG4209(A)(Splicing factor RNPS1, SR protein superfamily)	sp|Q7ZXB8|PAB2B_XENLA	sp|Q7ZXB8|PAB2B_XENLA Polyadenylate-binding protein 2-B OS=Xenopus laevis GN=pabpn1-b PE=2 SV=1
TRINITY_DN6478_c0_g1_i1	TRINITY_DN6478_c0_g1	2139	1874.44	7699	230.97	163.05	100	XP_009547980.1	hypothetical protein HETIRDRAFT_440676 [Heterobasidion irregulare TC 32-1]	GO:0045454(cell redox homeostasis);GO:0055114(oxidation-reduction process)	*	GO:0004148(dihydrolipoyl dehydrogenase activity);GO:0050660(flavin adenine dinucleotide binding);GO:0016491(oxidoreductase activity);GO:0016668(oxidoreductase activity, acting on a sulfur group of donors, NAD(P) as acceptor)	K00382|DLD, lpd, pdhD|http://www.genome.jp/dbget-bin/www_bget?ko:K00382	ko00260(Glycine, serine and threonine metabolism);ko00280(Valine, leucine and isoleucine degradation);ko00020(Citrate cycle (TCA cycle));ko00010(Glycolysis / Gluconeogenesis);ko00630(Glyoxylate and dicarboxylate metabolism);ko00640(Propanoate metabolism);ko00620(Pyruvate metabolism);ko01200(Carbon metabolism)	KOG4716(O)(Thioredoxin reductase)	sp|O00087|DLDH_SCHPO	sp|O00087|DLDH_SCHPO Dihydrolipoyl dehydrogenase, mitochondrial OS=Schizosaccharomyces pombe (strain 972 / ATCC 24843) GN=dld1 PE=2 SV=2
TRINITY_DN3701_c0_g1_i1	TRINITY_DN3701_c0_g1	1322	1057.44	4337.04	230.64	162.81	25.35	XP_009547498.1	hypothetical protein HETIRDRAFT_410058 [Heterobasidion irregulare TC 32-1]	GO:0007264(small GTPase mediated signal transduction);GO:0071963(establishment or maintenance of cell polarity regulating cell shape);GO:0030950(establishment or maintenance of actin cytoskeleton polarity);GO:0032949(regulation of alpha-glucan biosynthetic process)	GO:0030427(site of polarized growth);GO:0032153(cell division site);GO:0005829(cytosol);GO:0051286(cell tip);GO:0005634(nucleus)	GO:0005525(GTP binding);GO:0003924(GTPase activity)	*	*	KOG0393(R)(Ras-related small GTPase, Rho type)	sp|Q10133|RHO2_SCHPO	sp|Q10133|RHO2_SCHPO GTP-binding protein rho2 OS=Schizosaccharomyces pombe (strain 972 / ATCC 24843) GN=rho2 PE=1 SV=1
TRINITY_DN4418_c0_g1_i1	TRINITY_DN4418_c0_g1	903	638.44	2617.06	230.51	162.72	53.16	XP_009544885.1	inorganic phosphate transporter [Heterobasidion irregulare TC 32-1]	*	GO:0016020(membrane);GO:0016021(integral component of membrane)	*	*	*	KOG4554(P)(Protein involved in inorganic phosphate transport)	sp|P38264|PHO88_YEAST	sp|P38264|PHO88_YEAST SRP-independent targeting protein 3 OS=Saccharomyces cerevisiae (strain ATCC 204508 / S288c) GN=PHO88 PE=1 SV=1
TRINITY_DN6416_c0_g1_i1	TRINITY_DN6416_c0_g1	1720	1455.44	5957.34	230.17	162.48	52.58	XP_009543257.1	alpha tubulin 1 [Heterobasidion irregulare TC 32-1]	GO:0007017(microtubule-based process);GO:0008152(metabolic process)	GO:0005737(cytoplasm);GO:0005856(cytoskeleton);GO:0005874(microtubule)	GO:0003924(GTPase activity);GO:0000166(nucleotide binding);GO:0005525(GTP binding);GO:0005200(structural constituent of cytoskeleton);GO:0016787(hydrolase activity)	K07374|TUBA|http://www.genome.jp/dbget-bin/www_bget?ko:K07374	ko04210(Apoptosis);ko04540(Gap junction);ko04530(Tight junction);ko04145(Phagosome)	KOG1376(Z)(Alpha tubulin)	sp|P49741|TBAA_SCHCO	sp|P49741|TBAA_SCHCO Tubulin alpha-1A chain OS=Schizophyllum commune GN=TUB-1A PE=3 SV=1
TRINITY_DN2946_c0_g1_i1	TRINITY_DN2946_c0_g1	1005	740.44	3028	229.97	162.34	100	XP_009545440.1	hypothetical protein HETIRDRAFT_107276 [Heterobasidion irregulare TC 32-1]	*	*	*	*	*	KOG0543(O)(FKBP-type peptidyl-prolyl cis-trans isomerase)	sp|A4IFF3|TTC9C_BOVIN	sp|A4IFF3|TTC9C_BOVIN Tetratricopeptide repeat protein 9C OS=Bos taurus GN=TTC9C PE=2 SV=1
TRINITY_DN5584_c0_g1_i1	TRINITY_DN5584_c0_g1	1893	1628.44	6652	229.71	162.16	100	XP_009543953.1	hypothetical protein HETIRDRAFT_425696 [Heterobasidion irregulare TC 32-1]	*	*	*	*	*	KOG0725(R)(Reductases with broad range of substrate specificities)	sp|P46331|YXBG_BACSU	sp|P46331|YXBG_BACSU Uncharacterized oxidoreductase YxbG OS=Bacillus subtilis (strain 168) GN=yxbG PE=3 SV=2
TRINITY_DN4670_c0_g1_i1	TRINITY_DN4670_c0_g1	4273	4008.44	16361	229.53	162.03	100	XP_009552110.1	hypothetical protein HETIRDRAFT_412215 [Heterobasidion irregulare TC 32-1]	GO:0006730(one-carbon metabolic process)	*	GO:0004013(adenosylhomocysteinase activity);GO:0016787(hydrolase activity)	K01251|E3.3.1.1, ahcY|http://www.genome.jp/dbget-bin/www_bget?ko:K01251	ko00270(Cysteine and methionine metabolism)	KOG1370(H)(S-adenosylhomocysteine hydrolase)	sp|O13639|SAHH_SCHPO	sp|O13639|SAHH_SCHPO Adenosylhomocysteinase OS=Schizosaccharomyces pombe (strain 972 / ATCC 24843) GN=pi047 PE=3 SV=1
TRINITY_DN4981_c0_g1_i1	TRINITY_DN4981_c0_g1	1588	1323.44	5398.8	229.4	161.94	41.18	XP_007862538.1	glycoside hydrolase [Gloeophyllum trabeum ATCC 11539]	GO:0005975(carbohydrate metabolic process)	*	GO:0016787(hydrolase activity)	*	*	*	*	*
TRINITY_DN8184_c0_g1_i1	TRINITY_DN8184_c0_g1	422	164.86	672.38	229.35	161.9	53.25	XP_007300609.1	t-SNARE [Stereum hirsutum FP-91666 SS1]	GO:0016192(vesicle-mediated transport)	GO:0016021(integral component of membrane);GO:0016020(membrane)	*	K08486|STX1B_2_3|http://www.genome.jp/dbget-bin/www_bget?ko:K08486	ko04130(SNARE interactions in vesicular transport);ko04721(Synaptic vesicle cycle)	KOG0810(U)(SNARE protein Syntaxin 1 and related proteins)	sp|Q9USH7|PSY1_SCHPO	sp|Q9USH7|PSY1_SCHPO Syntaxin-like protein psy1 OS=Schizosaccharomyces pombe (strain 972 / ATCC 24843) GN=psy1 PE=3 SV=1
TRINITY_DN7434_c0_g1_i1	TRINITY_DN7434_c0_g1	2288	2023.44	8246	229.17	161.77	100	XP_007298695.1	mitochondrial carrier [Stereum hirsutum FP-91666 SS1]	GO:0006810(transport);GO:0015742(alpha-ketoglutarate transport);GO:0006842(tricarboxylic acid transport);GO:0006843(mitochondrial citrate transport);GO:0035674(tricarboxylic acid transmembrane transport);GO:0000002(mitochondrial genome maintenance)	GO:0016021(integral component of membrane);GO:0016020(membrane);GO:0042645(mitochondrial nucleoid);GO:0005739(mitochondrion)	GO:0003677(DNA binding);GO:0005371(tricarboxylate secondary active transmembrane transporter activity)	*	*	KOG0755(C)(Mitochondrial oxaloacetate carrier protein)	sp|Q04013|YHM2_YEAST	sp|Q04013|YHM2_YEAST Citrate/oxoglutarate carrier protein OS=Saccharomyces cerevisiae (strain ATCC 204508 / S288c) GN=YHM2 PE=1 SV=1
TRINITY_DN4461_c0_g1_i1	TRINITY_DN4461_c0_g1	1348	1083.44	4411	228.94	161.62	100	XP_009543595.1	hypothetical protein HETIRDRAFT_381111 [Heterobasidion irregulare TC 32-1]	GO:0010421(hydrogen peroxide-mediated programmed cell death);GO:0016226(iron-sulfur cluster assembly);GO:0006915(apoptotic process);GO:0043066(negative regulation of apoptotic process)	GO:0005737(cytoplasm);GO:0005739(mitochondrion);GO:0005758(mitochondrial intermembrane space)	GO:0051537(2 iron, 2 sulfur cluster binding);GO:0051536(iron-sulfur cluster binding);GO:0009055(electron carrier activity);GO:0046872(metal ion binding)	*	*	KOG4020(S)(Protein DRE2, required for cell viability)	sp|B0CRU6|DRE2_LACBS	sp|B0CRU6|DRE2_LACBS Fe-S cluster assembly protein DRE2 OS=Laccaria bicolor (strain S238N-H82 / ATCC MYA-4686) GN=DRE2 PE=3 SV=1
TRINITY_DN12075_c0_g1_i1	TRINITY_DN12075_c0_g1	788	523.49	2128	228.59	161.37	100	EMD40543.1	hypothetical protein CERSUDRAFT_80212 [Gelatoporia subvermispora B]	*	GO:0005634(nucleus)	*	K12873|BUD31, G10|http://www.genome.jp/dbget-bin/www_bget?ko:K12873	ko03040(Spliceosome)	KOG3404(K)(G10 protein/predicted nuclear transcription regulator)	sp|Q962X9|BUD31_BRABE	sp|Q962X9|BUD31_BRABE Protein BUD31 homolog OS=Branchiostoma belcheri PE=2 SV=1
TRINITY_DN209_c0_g1_i1	TRINITY_DN209_c0_g1	749	484.54	1964.79	228.03	160.97	100	XP_007359206.1	hypothetical protein AURDEDRAFT_178207 [Auricularia subglabra TFB-10046 SS5]	*	*	*	*	*	*	*	*
TRINITY_DN3658_c0_g1_i1	TRINITY_DN3658_c0_g1	1345	1080.44	4379	227.91	160.89	100	XP_009547549.1	hypothetical protein HETIRDRAFT_154946 [Heterobasidion irregulare TC 32-1]	*	*	GO:0050660(flavin adenine dinucleotide binding);GO:0009055(electron carrier activity)	K03522|fixB, etfA|http://www.genome.jp/dbget-bin/www_bget?ko:K03522	*	KOG3954(C)(Electron transfer flavoprotein, alpha subunit)	sp|Q8J112|ETFA_CRYNV	sp|Q8J112|ETFA_CRYNV Probable electron transfer flavoprotein subunit alpha, mitochondrial OS=Cryptococcus neoformans var. grubii GN=ETF1 PE=3 SV=1
TRINITY_DN3077_c0_g1_i1	TRINITY_DN3077_c0_g1	1136	871.44	3525	227.47	160.57	100	KDQ55828.1	hypothetical protein JAAARDRAFT_208597 [Jaapia argillacea MUCL 33604]	*	GO:0016020(membrane);GO:0016021(integral component of membrane)	*	*	*	*	*	*
TRINITY_DN8022_c0_g16_i2	TRINITY_DN8022_c0_g16	221	18.57	75.05	227.22	160.4	10.72	*	*	*	*	*	*	*	*	*	*
TRINITY_DN3386_c0_g1_i1	TRINITY_DN3386_c0_g1	580	316.51	1277.08	226.9	160.17	51.15	XP_007317839.1	hypothetical protein SERLADRAFT_466255 [Serpula lacrymans var. lacrymans S7.9]	*	*	*	*	*	*	*	*
TRINITY_DN6546_c0_g1_i1	TRINITY_DN6546_c0_g1	1202	937.44	3774.42	226.41	159.83	26.24	XP_007299429.1	hypothetical protein STEHIDRAFT_72429 [Stereum hirsutum FP-91666 SS1]	GO:0042254(ribosome biogenesis);GO:0002181(cytoplasmic translation);GO:0000027(ribosomal large subunit assembly)	GO:0005840(ribosome);GO:0005622(intracellular);GO:0030529(intracellular ribonucleoprotein complex);GO:0005737(cytoplasm);GO:0022625(cytosolic large ribosomal subunit);GO:0005829(cytosol)	GO:0003735(structural constituent of ribosome);GO:0070180(large ribosomal subunit rRNA binding)	K02941|RP-LP0, RPLP0|http://www.genome.jp/dbget-bin/www_bget?ko:K02941	ko03010(Ribosome)	KOG0815(J)(60S acidic ribosomal protein P0)	sp|O74864|RLA0_SCHPO	sp|O74864|RLA0_SCHPO 60S acidic ribosomal protein P0 OS=Schizosaccharomyces pombe (strain 972 / ATCC 24843) GN=rpp0 PE=3 SV=1
TRINITY_DN2690_c0_g1_i1	TRINITY_DN2690_c0_g1	556	292.89	1169	224.44	158.44	100	XP_007298303.1	proteasome maturation factor UMP1 [Stereum hirsutum FP-91666 SS1]	GO:0043248(proteasome assembly);GO:0006974(cellular response to DNA damage stimulus);GO:0006511(ubiquitin-dependent protein catabolic process)	GO:0005737(cytoplasm);GO:0005829(cytosol);GO:0005634(nucleus);GO:0000502(proteasome complex)	*	K11599|POMP, UMP1|http://www.genome.jp/dbget-bin/www_bget?ko:K11599	ko03050(Proteasome)	*	*	*
TRINITY_DN3216_c0_g1_i1	TRINITY_DN3216_c0_g1	1028	763.44	3047	224.44	158.44	100	KIJ66803.1	hypothetical protein HYDPIDRAFT_85163 [Hydnomerulius pinastri MD-312]	*	GO:0016020(membrane);GO:0016021(integral component of membrane)	*	K15168|MED25|http://www.genome.jp/dbget-bin/www_bget?ko:K15168	*	*	*	*
TRINITY_DN7920_c0_g1_i1	TRINITY_DN7920_c0_g1	3012	2747.44	10946	224.04	158.15	100	XP_009546688.1	hypothetical protein HETIRDRAFT_475595 [Heterobasidion irregulare TC 32-1]	GO:0008053(mitochondrial fusion)	GO:0031966(mitochondrial membrane)	GO:0003924(GTPase activity);GO:0005525(GTP binding)	K06030|MFN|http://www.genome.jp/dbget-bin/www_bget?ko:K06030	ko04214(Apoptosis - fly);ko04137(Mitophagy - animal);ko04621(NOD-like receptor signaling pathway)	*	sp|Q9USY7|FZO1_SCHPO	sp|Q9USY7|FZO1_SCHPO Transmembrane GTPase fzo1 OS=Schizosaccharomyces pombe (strain 972 / ATCC 24843) GN=fzo1 PE=3 SV=1
TRINITY_DN8022_c0_g15_i1	TRINITY_DN8022_c0_g15	321	79.27	315.64	223.92	158.07	17.25	*	*	*	*	*	*	*	*	*	*
TRINITY_DN2488_c0_g1_i1	TRINITY_DN2488_c0_g1	973	708.44	2818.69	223.74	157.94	20.54	XP_009543911.1	hypothetical protein HETIRDRAFT_155403 [Heterobasidion irregulare TC 32-1]	*	*	*	*	*	*	*	*
TRINITY_DN4124_c0_g1_i1	TRINITY_DN4124_c0_g1	850	585.45	2329	223.7	157.92	100	KDQ51574.1	hypothetical protein JAAARDRAFT_41035 [Jaapia argillacea MUCL 33604]	*	*	GO:0005524(ATP binding);GO:0000166(nucleotide binding)	K04649|HIP2, UBC1|http://www.genome.jp/dbget-bin/www_bget?ko:K04649	ko04120(Ubiquitin mediated proteolysis)	KOG0418(O)(Ubiquitin-protein ligase)	sp|P21734|UBC1_YEAST	sp|P21734|UBC1_YEAST Ubiquitin-conjugating enzyme E2 1 OS=Saccharomyces cerevisiae (strain ATCC 204508 / S288c) GN=UBC1 PE=1 SV=1
TRINITY_DN3686_c0_g1_i2	TRINITY_DN3686_c0_g1	1416	1151.44	4577.98	223.58	157.83	69.48	OJT14940.1	Transcription factor prr1 [Trametes pubescens]	GO:0006950(response to stress);GO:0000160(phosphorelay signal transduction system);GO:0006355(regulation of transcription, DNA-templated)	GO:0005634(nucleus)	GO:0003677(DNA binding);GO:0003700(transcription factor activity, sequence-specific DNA binding);GO:0000156(phosphorelay response regulator activity);GO:0043565(sequence-specific DNA binding)	K15859|SKN7|http://www.genome.jp/dbget-bin/www_bget?ko:K15859	ko02020(Two-component system)	KOG0627(K)(Heat shock transcription factor)	*	*
TRINITY_DN2887_c0_g1_i2	TRINITY_DN2887_c0_g1	1887	1622.44	6371.43	220.83	155.89	80.14	XP_007307570.1	DnaJ protein [Stereum hirsutum FP-91666 SS1]	GO:0032781(positive regulation of ATPase activity);GO:0006515(misfolded or incompletely synthesized protein catabolic process);GO:0042026(protein refolding);GO:0006458('de novo' protein folding);GO:0009408(response to heat);GO:0006457(protein folding);GO:0000002(mitochondrial genome maintenance)	GO:0005759(mitochondrial matrix);GO:0005739(mitochondrion);GO:0031314(extrinsic component of mitochondrial inner membrane)	GO:0001671(ATPase activator activity);GO:0051082(unfolded protein binding);GO:0046872(metal ion binding);GO:0005524(ATP binding);GO:0031072(heat shock protein binding)	K03686|dnaJ|http://www.genome.jp/dbget-bin/www_bget?ko:K03686	*	KOG0712(O)(Molecular chaperone (DnaJ superfamily))	*	*
TRINITY_DN5081_c0_g1_i1	TRINITY_DN5081_c0_g1	1877	1612.44	6331	220.79	155.86	100	XP_009548555.1	hypothetical protein HETIRDRAFT_477620 [Heterobasidion irregulare TC 32-1]	*	*	GO:0003824(catalytic activity);GO:0008483(transaminase activity);GO:0030170(pyridoxal phosphate binding);GO:0016740(transferase activity)	K00819|rocD, OAT|http://www.genome.jp/dbget-bin/www_bget?ko:K00819	ko00330(Arginine and proline metabolism)	KOG1401(E)(Acetylornithine aminotransferase)	sp|Q9P7L5|OAT_SCHPO	sp|Q9P7L5|OAT_SCHPO Ornithine aminotransferase car2 OS=Schizosaccharomyces pombe (strain 972 / ATCC 24843) GN=car2 PE=2 SV=1
TRINITY_DN3551_c0_g1_i2	TRINITY_DN3551_c0_g1	830	565.46	2217.95	220.57	155.7	47.15	XP_009548658.1	manganese superoxide dismutase 3 [Heterobasidion irregulare TC 32-1]	GO:0055114(oxidation-reduction process);GO:0006801(superoxide metabolic process)	*	GO:0046872(metal ion binding);GO:0004784(superoxide dismutase activity);GO:0016491(oxidoreductase activity)	K04564|SOD2|http://www.genome.jp/dbget-bin/www_bget?ko:K04564	ko04146(Peroxisome);ko04068(FoxO signaling pathway);ko04013(MAPK signaling pathway - fly);ko04211(Longevity regulating pathway - mammal);ko04213(Longevity regulating pathway - multiple species);ko04212(Longevity regulating pathway - worm)	KOG0876(P)(Manganese superoxide dismutase)	*	*
TRINITY_DN3585_c0_g1_i1	TRINITY_DN3585_c0_g1	2823	2558.44	10032	220.5	155.66	100	XP_009543282.1	hypothetical protein HETIRDRAFT_62958 [Heterobasidion irregulare TC 32-1]	GO:0009082(branched-chain amino acid biosynthetic process);GO:0008152(metabolic process);GO:0008652(cellular amino acid biosynthetic process);GO:0009098(leucine biosynthetic process)	GO:0009316(3-isopropylmalate dehydratase complex)	GO:0003861(3-isopropylmalate dehydratase activity);GO:0016829(lyase activity);GO:0051539(4 iron, 4 sulfur cluster binding)	K01702|LEU1|http://www.genome.jp/dbget-bin/www_bget?ko:K01702	ko00290(Valine, leucine and isoleucine biosynthesis);ko01210(2-Oxocarboxylic acid metabolism);ko01230(Biosynthesis of amino acids)	KOG0453(CE)(Aconitase/homoaconitase (aconitase superfamily))	sp|P55251|LEUC_RHIPU	sp|P55251|LEUC_RHIPU 3-isopropylmalate dehydratase OS=Rhizomucor pusillus GN=LEUA PE=3 SV=1
TRINITY_DN5344_c0_g1_i1	TRINITY_DN5344_c0_g1	1468	1203.44	4718	220.46	155.63	100	XP_009546706.1	hypothetical protein HETIRDRAFT_459136 [Heterobasidion irregulare TC 32-1]	*	*	GO:0016491(oxidoreductase activity)	*	*	KOG1201(Q)(Hydroxysteroid 17-beta dehydrogenase 11)	sp|E3VWI6|PNTF_STRAE	sp|E3VWI6|PNTF_STRAE 1-deoxy-11-beta-hydroxypentalenate dehydrogenase OS=Streptomyces arenae GN=pntF PE=3 SV=1
TRINITY_DN4977_c0_g1_i1	TRINITY_DN4977_c0_g1	330	86.18	337.79	220.42	155.6	76.26	XP_007768165.1	ubiquinol-cytochrome C reductase UQCRX QCR9-like protein [Coniophora puteana RWD-64-598 SS2]	GO:0006122(mitochondrial electron transport, ubiquinol to cytochrome c)	GO:0005743(mitochondrial inner membrane);GO:0016020(membrane);GO:0005750(mitochondrial respiratory chain complex III);GO:0016021(integral component of membrane)	*	K00419|QCR9, UCRC|http://www.genome.jp/dbget-bin/www_bget?ko:K00419	ko00190(Oxidative phosphorylation);ko04260(Cardiac muscle contraction)	KOG3494(C)(Ubiquinol cytochrome c oxidoreductase, subunit QCR9)	sp|Q6CJX2|QCR9_KLULA	sp|Q6CJX2|QCR9_KLULA Cytochrome b-c1 complex subunit 9 OS=Kluyveromyces lactis (strain ATCC 8585 / CBS 2359 / DSM 70799 / NBRC 1267 / NRRL Y-1140 / WM37) GN=QCR9 PE=3 SV=3
TRINITY_DN6559_c1_g1_i3	TRINITY_DN6559_c1_g1	3619	3354.44	13125.5	220.04	155.33	62.12	XP_009551222.1	hypothetical protein HETIRDRAFT_389274 [Heterobasidion irregulare TC 32-1]	*	*	*	*	*	*	*	*
TRINITY_DN4805_c0_g1_i1	TRINITY_DN4805_c0_g1	1500	1235.44	4834	220.03	155.32	100	XP_009549872.1	glycoside hydrolase family 16 protein [Heterobasidion irregulare TC 32-1]	GO:0005975(carbohydrate metabolic process)	GO:0005619(ascospore wall);GO:0016021(integral component of membrane);GO:0016020(membrane)	GO:0004553(hydrolase activity, hydrolyzing O-glycosyl compounds);GO:0016787(hydrolase activity)	*	*	*	sp|Q4WI46|CRF2_ASPFU	sp|Q4WI46|CRF2_ASPFU Probable glycosidase crf2 OS=Neosartorya fumigata (strain ATCC MYA-4609 / Af293 / CBS 101355 / FGSC A1100) GN=crf1 PE=1 SV=1
TRINITY_DN8586_c0_g1_i1	TRINITY_DN8586_c0_g1	2306	2041.44	7980.04	219.82	155.18	47.21	OKY59472.1	Enolase [Phlebia centrifuga]	GO:0006096(glycolytic process)	GO:0000015(phosphopyruvate hydratase complex)	GO:0000287(magnesium ion binding);GO:0004634(phosphopyruvate hydratase activity)	K01689|ENO, eno|http://www.genome.jp/dbget-bin/www_bget?ko:K01689	ko04066(HIF-1 signaling pathway);ko03018(RNA degradation);ko00010(Glycolysis / Gluconeogenesis);ko00680(Methane metabolism);ko01230(Biosynthesis of amino acids);ko01200(Carbon metabolism)	KOG2670(G)(Enolase)	sp|P42894|ENO_NEOFR	sp|P42894|ENO_NEOFR Enolase OS=Neocallimastix frontalis PE=3 SV=1
TRINITY_DN7265_c0_g1_i2	TRINITY_DN7265_c0_g1	776	511.5	1997.68	219.62	155.04	34.87	CDO70990.1	hypothetical protein BN946_scf184830.g22 [Trametes cinnabarina]	*	*	GO:0003676(nucleic acid binding);GO:0000166(nucleotide binding)	K12881|THOC4, ALY|http://www.genome.jp/dbget-bin/www_bget?ko:K12881	ko03040(Spliceosome);ko03013(RNA transport);ko03015(mRNA surveillance pathway)	KOG0533(A)(RRM motif-containing protein)	*	*
TRINITY_DN3641_c0_g1_i2	TRINITY_DN3641_c0_g1	1690	1425.44	5566.04	219.58	155.01	60.83	XP_009544235.1	hypothetical protein HETIRDRAFT_313197 [Heterobasidion irregulare TC 32-1]	*	GO:0016020(membrane);GO:0016021(integral component of membrane)	*	*	*	KOG0044(T)(Ca2+ sensor (EF-Hand superfamily))	*	*
TRINITY_DN1570_c1_g1_i1	TRINITY_DN1570_c1_g1	717	452.6	1767	219.54	154.98	100	*	*	*	*	*	*	*	*	*	*
TRINITY_DN9018_c0_g1_i1	TRINITY_DN9018_c0_g1	1422	1157.44	4511	219.17	154.71	100	XP_009542712.1	translocase of outer mitochondrial membrane complex, subunit TOM40 [Heterobasidion irregulare TC 32-1]	GO:0055085(transmembrane transport)	GO:0005741(mitochondrial outer membrane);GO:0005742(mitochondrial outer membrane translocase complex);GO:0005739(mitochondrion)	*	K11518|TOM40|http://www.genome.jp/dbget-bin/www_bget?ko:K11518	*	KOG3296(U)(Translocase of outer mitochondrial membrane complex, subunit TOM40)	sp|P24391|TOM40_NEUCR	sp|P24391|TOM40_NEUCR Mitochondrial import receptor subunit tom40 OS=Neurospora crassa (strain ATCC 24698 / 74-OR23-1A / CBS 708.71 / DSM 1257 / FGSC 987) GN=tom40 PE=1 SV=1
TRINITY_DN5550_c0_g1_i1	TRINITY_DN5550_c0_g1	294	59.72	232	218.44	154.2	100	XP_009550933.1	hypothetical protein HETIRDRAFT_421551 [Heterobasidion irregulare TC 32-1]	*	GO:0016020(membrane);GO:0016021(integral component of membrane)	*	*	*	*	*	*
TRINITY_DN5423_c0_g1_i2	TRINITY_DN5423_c0_g1	1727	1462.44	5680.46	218.42	154.19	52.43	XP_009541680.1	hypothetical protein HETIRDRAFT_448237 [Heterobasidion irregulare TC 32-1]	GO:0006413(translational initiation)	*	GO:0003743(translation initiation factor activity)	K03262|EIF5|http://www.genome.jp/dbget-bin/www_bget?ko:K03262	ko04214(Apoptosis - fly);ko03013(RNA transport)	KOG2768(J)(Translation initiation factor 2, beta subunit (eIF-2beta))	*	*
TRINITY_DN7974_c0_g1_i1	TRINITY_DN7974_c0_g1	2714	2449.44	9502.95	218.17	154.01	47.54	XP_007305972.1	extracellular elastinolytic metallo proteinase [Stereum hirsutum FP-91666 SS1]	*	GO:0005615(extracellular space)	GO:0008270(zinc ion binding);GO:0004222(metalloendopeptidase activity)	K01417|MEP|http://www.genome.jp/dbget-bin/www_bget?ko:K01417	*	*	sp|A1DBW0|MEP_NEOFI	sp|A1DBW0|MEP_NEOFI Extracellular metalloproteinase MEP OS=Neosartorya fischeri (strain ATCC 1020 / DSM 3700 / CBS 544.65 / FGSC A1164 / JCM 1740 / NRRL 181 / WB 181) GN=MEP PE=2 SV=1
TRINITY_DN3627_c0_g1_i2	TRINITY_DN3627_c0_g1	4858	4593.44	17804.2	217.96	153.86	64.57	XP_007308190.1	2-methylcitrate dehydratase [Stereum hirsutum FP-91666 SS1]	GO:0019629(propionate catabolic process, 2-methylcitrate cycle);GO:0019541(propionate metabolic process)	*	GO:0051537(2 iron, 2 sulfur cluster binding);GO:0016829(lyase activity);GO:0047547(2-methylcitrate dehydratase activity)	K01720|prpD|http://www.genome.jp/dbget-bin/www_bget?ko:K01720	ko00640(Propanoate metabolism)	*	*	*
TRINITY_DN3805_c0_g1_i1	TRINITY_DN3805_c0_g1	1591	1326.44	5136	217.74	153.71	100	OCH84795.1	profilin [Obba rivulosa]	GO:1903475(mitotic actomyosin contractile ring assembly);GO:0032220(plasma membrane fusion involved in cytogamy);GO:0090338(positive regulation of formin-nucleated actin cable assembly);GO:0044396(actin cortical patch organization);GO:0030041(actin filament polymerization);GO:0042989(sequestering of actin monomers);GO:0046907(intracellular transport)	GO:0019897(extrinsic component of plasma membrane);GO:0005829(cytosol);GO:0031097(medial cortex);GO:0051285(cell cortex of cell tip);GO:0005856(cytoskeleton);GO:0005937(mating projection);GO:0005634(nucleus)	GO:0005085(guanyl-nucleotide exchange factor activity);GO:0070064(proline-rich region binding);GO:0003779(actin binding);GO:0005546(phosphatidylinositol-4,5-bisphosphate binding);GO:0003785(actin monomer binding)	K05759|PFN|http://www.genome.jp/dbget-bin/www_bget?ko:K05759	ko04810(Regulation of actin cytoskeleton);ko04013(MAPK signaling pathway - fly);ko04015(Rap1 signaling pathway)	KOG1755(Z)(Profilin)	sp|P53696|PROF_CANAX	sp|P53696|PROF_CANAX Profilin OS=Candida albicans GN=PFY1 PE=3 SV=1
TRINITY_DN3023_c0_g1_i1	TRINITY_DN3023_c0_g1	869	604.45	2338	217.51	153.55	100	XP_009543978.1	hypothetical protein HETIRDRAFT_123919 [Heterobasidion irregulare TC 32-1]	GO:0007264(small GTPase mediated signal transduction)	GO:0005622(intracellular)	GO:0000166(nucleotide binding);GO:0005525(GTP binding)	K07942|ARL1|http://www.genome.jp/dbget-bin/www_bget?ko:K07942	*	KOG0070(U)(GTP-binding ADP-ribosylation factor Arf1)	sp|P40940|ARF3_ARATH	sp|P40940|ARF3_ARATH ADP-ribosylation factor 3 OS=Arabidopsis thaliana GN=ARF3 PE=1 SV=2
TRINITY_DN3386_c0_g1_i2	TRINITY_DN3386_c0_g1	574	310.59	1196.92	216.71	152.98	48.85	XP_007317839.1	hypothetical protein SERLADRAFT_466255 [Serpula lacrymans var. lacrymans S7.9]	*	*	*	*	*	*	*	*
TRINITY_DN2565_c0_g1_i1	TRINITY_DN2565_c0_g1	852	587.45	2260	216.34	152.72	100	XP_009548815.1	mitochondrial import inner membrane translocase [Heterobasidion irregulare TC 32-1]	*	GO:0016021(integral component of membrane);GO:0016020(membrane)	*	K17794|TIM23|http://www.genome.jp/dbget-bin/www_bget?ko:K17794	ko04212(Longevity regulating pathway - worm)	KOG3324(U)(Mitochondrial import inner membrane translocase, subunit TIM23)	sp|Q9USM7|TIM23_SCHPO	sp|Q9USM7|TIM23_SCHPO Mitochondrial import inner membrane translocase subunit tim23 OS=Schizosaccharomyces pombe (strain 972 / ATCC 24843) GN=tim23 PE=3 SV=1
TRINITY_DN2962_c0_g1_i2	TRINITY_DN2962_c0_g1	1468	1203.44	4629.55	216.33	152.71	33.54	KII89212.1	hypothetical protein PLICRDRAFT_29559 [Plicaturopsis crispa FD-325 SS-3]	*	*	*	*	*	*	*	*
TRINITY_DN3174_c0_g1_i1	TRINITY_DN3174_c0_g1	643	378.9	1457	216.24	152.65	100	KYQ40017.1	Thioredoxin-like protein 4A [Hypsizygus marmoreus]	GO:0000398(mRNA splicing, via spliceosome)	GO:0005681(spliceosomal complex)	*	K12859|TXNL4A, DIB1|http://www.genome.jp/dbget-bin/www_bget?ko:K12859	ko03040(Spliceosome)	KOG3414(AD)(Component of the U4/U6.U5 snRNP/mitosis protein DIM1)	sp|P83876|TXN4A_HUMAN	sp|P83876|TXN4A_HUMAN Thioredoxin-like protein 4A OS=Homo sapiens GN=TXNL4A PE=1 SV=1
TRINITY_DN1846_c0_g2_i1	TRINITY_DN1846_c0_g2	329	85.4	328.38	216.22	152.64	100	XP_007766705.1	hypothetical protein CONPUDRAFT_151779 [Coniophora puteana RWD-64-598 SS2]	*	*	*	*	*	*	sp|Q8LDK3|NDUB2_ARATH	sp|Q8LDK3|NDUB2_ARATH NADH dehydrogenase [ubiquinone] 1 beta subcomplex subunit 2 OS=Arabidopsis thaliana GN=At1g76200 PE=3 SV=1
TRINITY_DN3701_c0_g1_i4	TRINITY_DN3701_c0_g1	1122	857.44	3292.44	215.93	152.43	23.74	XP_009547498.1	hypothetical protein HETIRDRAFT_410058 [Heterobasidion irregulare TC 32-1]	GO:0007264(small GTPase mediated signal transduction);GO:0071963(establishment or maintenance of cell polarity regulating cell shape);GO:0030950(establishment or maintenance of actin cytoskeleton polarity);GO:0032949(regulation of alpha-glucan biosynthetic process)	GO:0030427(site of polarized growth);GO:0032153(cell division site);GO:0005829(cytosol);GO:0051286(cell tip);GO:0005634(nucleus)	GO:0005525(GTP binding);GO:0003924(GTPase activity)	*	*	KOG0393(R)(Ras-related small GTPase, Rho type)	*	*
TRINITY_DN6160_c0_g1_i1	TRINITY_DN6160_c0_g1	1741	1476.44	5669	215.92	152.42	100	XP_009541241.1	hypothetical protein HETIRDRAFT_413641 [Heterobasidion irregulare TC 32-1]	GO:0008152(metabolic process);GO:0006090(pyruvate metabolic process);GO:0006086(acetyl-CoA biosynthetic process from pyruvate)	GO:0005759(mitochondrial matrix);GO:0045254(pyruvate dehydrogenase complex);GO:0005739(mitochondrion);GO:0005967(mitochondrial pyruvate dehydrogenase complex)	GO:0016740(transferase activity);GO:0016746(transferase activity, transferring acyl groups);GO:0004742(dihydrolipoyllysine-residue acetyltransferase activity)	K00627|DLAT, aceF, pdhC|http://www.genome.jp/dbget-bin/www_bget?ko:K00627	ko00020(Citrate cycle (TCA cycle));ko00010(Glycolysis / Gluconeogenesis);ko00620(Pyruvate metabolism);ko01200(Carbon metabolism)	KOG0557(C)(Dihydrolipoamide acetyltransferase)	sp|O59816|ODP2_SCHPO	sp|O59816|ODP2_SCHPO Dihydrolipoyllysine-residue acetyltransferase component of pyruvate dehydrogenase complex, mitochondrial OS=Schizosaccharomyces pombe (strain 972 / ATCC 24843) GN=lat1 PE=3 SV=1
TRINITY_DN3622_c0_g1_i1	TRINITY_DN3622_c0_g1	885	620.45	2381.11	215.81	152.35	73	XP_007397638.1	hypothetical protein PHACADRAFT_52265, partial [Phanerochaete carnosa HHB-10118-sp]	*	GO:0016020(membrane);GO:0016021(integral component of membrane)	*	*	*	*	*	*
TRINITY_DN4793_c0_g1_i1	TRINITY_DN4793_c0_g1	1217	952.44	3647	215.33	152	100	OCH94215.1	hypothetical protein OBBRIDRAFT_789551 [Obba rivulosa]	*	GO:0016021(integral component of membrane);GO:0016020(membrane)	*	*	*	*	*	*
TRINITY_DN41_c0_g1_i1	TRINITY_DN41_c0_g1	434	175.89	673.45	215.3	151.99	100	XP_009547875.1	hypothetical protein HETIRDRAFT_434963 [Heterobasidion irregulare TC 32-1]	GO:0006351(transcription, DNA-templated);GO:0006355(regulation of transcription, DNA-templated)	GO:0005634(nucleus)	GO:0003677(DNA binding);GO:0000981(RNA polymerase II transcription factor activity, sequence-specific DNA binding);GO:0008270(zinc ion binding);GO:0046872(metal ion binding)	*	*	*	*	*
TRINITY_DN2438_c0_g1_i1	TRINITY_DN2438_c0_g1	518	255.78	979	215.23	151.94	100	OAX44697.1	histone-fold-containing protein [Rhizopogon vinicolor AM-OR11-026]	*	GO:0000786(nucleosome);GO:0005694(chromosome);GO:0005634(nucleus)	GO:0003677(DNA binding);GO:0046982(protein heterodimerization activity)	K11252|H2B|http://www.genome.jp/dbget-bin/www_bget?ko:K11252	*	KOG1744(B)(Histone H2B)	sp|P78567|H2B_AGABI	sp|P78567|H2B_AGABI Histone H2B OS=Agaricus bisporus GN=htbA PE=2 SV=3
TRINITY_DN3448_c0_g1_i1	TRINITY_DN3448_c0_g1	843	578.46	2211	214.94	151.73	100	XP_009540665.1	hypothetical protein HETIRDRAFT_121282 [Heterobasidion irregulare TC 32-1]	GO:0006123(mitochondrial electron transport, cytochrome c to oxygen);GO:1902600(hydrogen ion transmembrane transport)	GO:0005743(mitochondrial inner membrane);GO:0005751(mitochondrial respiratory chain complex IV)	GO:0004129(cytochrome-c oxidase activity)	K02264|COX5A|http://www.genome.jp/dbget-bin/www_bget?ko:K02264	ko00190(Oxidative phosphorylation);ko04260(Cardiac muscle contraction)	KOG4077(C)(Cytochrome c oxidase, subunit Va/COX6)	sp|P00427|COX6_YEAST	sp|P00427|COX6_YEAST Cytochrome c oxidase subunit 6, mitochondrial OS=Saccharomyces cerevisiae (strain ATCC 204508 / S288c) GN=COX6 PE=1 SV=1
TRINITY_DN2035_c0_g1_i2	TRINITY_DN2035_c0_g1	1418	1153.44	4387.76	213.92	151.01	86.25	XP_007764737.1	RNA-binding domain-containing protein [Coniophora puteana RWD-64-598 SS2]	GO:0006457(protein folding)	GO:0005829(cytosol);GO:0005634(nucleus)	GO:0003676(nucleic acid binding);GO:0000166(nucleotide binding);GO:0003755(peptidyl-prolyl cis-trans isomerase activity)	K09564|PPIE|http://www.genome.jp/dbget-bin/www_bget?ko:K09564	ko03040(Spliceosome)	KOG3901(K)(Transcription initiation factor IID subunit)	*	*
TRINITY_DN5785_c0_g1_i1	TRINITY_DN5785_c0_g1	1497	1232.44	4674	213.27	150.55	100	KIK63809.1	hypothetical protein GYMLUDRAFT_40893 [Gymnopus luxurians FD-317 M1]	GO:0030163(protein catabolic process);GO:0045899(positive regulation of RNA polymerase II transcriptional preinitiation complex assembly);GO:0070682(proteasome regulatory particle assembly);GO:0006511(ubiquitin-dependent protein catabolic process);GO:0006508(proteolysis);GO:0045732(positive regulation of protein catabolic process)	GO:0005737(cytoplasm);GO:0005829(cytosol);GO:0008540(proteasome regulatory particle, base subcomplex);GO:0005634(nucleus);GO:0000502(proteasome complex)	GO:0008233(peptidase activity);GO:0005524(ATP binding);GO:0000166(nucleotide binding);GO:0016787(hydrolase activity)	K03061|PSMC2, RPT1|http://www.genome.jp/dbget-bin/www_bget?ko:K03061	ko03050(Proteasome)	KOG0651(O)(26S proteasome regulatory complex, ATPase RPT4)	sp|P33299|PRS7_YEAST	sp|P33299|PRS7_YEAST 26S protease regulatory subunit 7 homolog OS=Saccharomyces cerevisiae (strain ATCC 204508 / S288c) GN=RPT1 PE=1 SV=1
TRINITY_DN3472_c0_g2_i1	TRINITY_DN3472_c0_g2	861	596.45	2254.88	212.59	150.07	100	*	*	*	*	*	*	*	*	*	*
TRINITY_DN5453_c0_g1_i1	TRINITY_DN5453_c0_g1	1891	1626.44	6148	212.57	150.05	100	XP_007299198.1	hypothetical protein STEHIDRAFT_117891 [Stereum hirsutum FP-91666 SS1]	*	*	*	*	*	*	sp|Q12230|LSP1_YEAST	sp|Q12230|LSP1_YEAST Sphingolipid long chain base-responsive protein LSP1 OS=Saccharomyces cerevisiae (strain ATCC 204508 / S288c) GN=LSP1 PE=1 SV=1
TRINITY_DN8598_c0_g1_i2	TRINITY_DN8598_c0_g1	5583	5318.44	20065.3	212.16	149.77	62.54	OCB88821.1	hypothetical protein A7U60_g4009 [Sanghuangporus baumii]	*	GO:0016020(membrane);GO:0016021(integral component of membrane)	*	*	*	*	*	*
TRINITY_DN5720_c0_g1_i1	TRINITY_DN5720_c0_g1	3213	2948.44	11106	211.82	149.53	100	XP_009541852.1	vacuolar H+-ATPase V1 sector, subunit A [Heterobasidion irregulare TC 32-1]	GO:0015991(ATP hydrolysis coupled proton transport);GO:0046034(ATP metabolic process);GO:0015992(proton transport)	GO:0033180(proton-transporting V-type ATPase, V1 domain);GO:0033178(proton-transporting two-sector ATPase complex, catalytic domain)	GO:0005524(ATP binding);GO:0046961(proton-transporting ATPase activity, rotational mechanism);GO:0016820(hydrolase activity, acting on acid anhydrides, catalyzing transmembrane movement of substances)	K02145|ATPeV1A, ATP6A|http://www.genome.jp/dbget-bin/www_bget?ko:K02145	ko04145(Phagosome);ko04150(mTOR signaling pathway);ko00190(Oxidative phosphorylation);ko04966(Collecting duct acid secretion);ko04721(Synaptic vesicle cycle)	KOG1350(C)(F0F1-type ATP synthase, beta subunit)	sp|P31406|VATA_SCHPO	sp|P31406|VATA_SCHPO V-type proton ATPase catalytic subunit A OS=Schizosaccharomyces pombe (strain 972 / ATCC 24843) GN=vma1 PE=3 SV=1
TRINITY_DN7916_c1_g3_i1	TRINITY_DN7916_c1_g3	221	18.57	69.83	211.41	149.24	100	*	*	*	*	*	*	*	KOG1745(B)(Histones H3 and H4)	*	*
TRINITY_DN2637_c0_g1_i1	TRINITY_DN2637_c0_g1	690	425.68	1596.38	210.89	148.87	43.81	XP_009542779.1	hypothetical protein HETIRDRAFT_414960 [Heterobasidion irregulare TC 32-1]	GO:0042254(ribosome biogenesis)	GO:0005730(nucleolus);GO:0030529(intracellular ribonucleoprotein complex)	GO:0003723(RNA binding)	K12845|SNU13, NHP2L|http://www.genome.jp/dbget-bin/www_bget?ko:K12845	ko03040(Spliceosome);ko03008(Ribosome biogenesis in eukaryotes)	KOG3387(AJ)(60S ribosomal protein 15.5kD/SNU13, NHP2/L7A family (includes ribonuclease P subunit p38), involved in splicing)	sp|Q4P0K3|SNU13_USTMA	sp|Q4P0K3|SNU13_USTMA 13 kDa ribonucleoprotein-associated protein OS=Ustilago maydis (strain 521 / FGSC 9021) GN=SNU13 PE=3 SV=1
TRINITY_DN3967_c0_g1_i1	TRINITY_DN3967_c0_g1	2436	2171.44	8135	210.67	148.72	100	XP_007310050.1	hypothetical protein STEHIDRAFT_104838 [Stereum hirsutum FP-91666 SS1]	*	*	*	*	*	*	*	*
TRINITY_DN7134_c0_g1_i1	TRINITY_DN7134_c0_g1	2073	1808.44	6758	210.14	148.34	100	XP_009541513.1	glycoside hydrolase family 72 protein [Heterobasidion irregulare TC 32-1]	GO:0005975(carbohydrate metabolic process)	GO:0005886(plasma membrane);GO:0016020(membrane);GO:0031225(anchored component of membrane)	GO:0016740(transferase activity);GO:0016787(hydrolase activity)	*	*	*	sp|B0XVI5|GEL4_ASPFC	sp|B0XVI5|GEL4_ASPFC 1,3-beta-glucanosyltransferase gel4 OS=Neosartorya fumigata (strain CEA10 / CBS 144.89 / FGSC A1163) GN=gel4 PE=1 SV=1
TRINITY_DN8215_c0_g1_i1	TRINITY_DN8215_c0_g1	4228	3963.44	14788	209.81	148.11	100	XP_009547056.1	hypothetical protein HETIRDRAFT_434486 [Heterobasidion irregulare TC 32-1]	GO:0008152(metabolic process);GO:0006099(tricarboxylic acid cycle);GO:0055114(oxidation-reduction process)	*	GO:0004591(oxoglutarate dehydrogenase (succinyl-transferring) activity);GO:0016624(oxidoreductase activity, acting on the aldehyde or oxo group of donors, disulfide as acceptor);GO:0030976(thiamine pyrophosphate binding)	K00164|OGDH, sucA|http://www.genome.jp/dbget-bin/www_bget?ko:K00164	ko00310(Lysine degradation);ko00380(Tryptophan metabolism);ko00020(Citrate cycle (TCA cycle));ko01200(Carbon metabolism)	KOG0450(G)(2-oxoglutarate dehydrogenase, E1 subunit)	sp|P20967|ODO1_YEAST	sp|P20967|ODO1_YEAST 2-oxoglutarate dehydrogenase, mitochondrial OS=Saccharomyces cerevisiae (strain ATCC 204508 / S288c) GN=KGD1 PE=1 SV=2
TRINITY_DN8238_c0_g1_i1	TRINITY_DN8238_c0_g1	566	302.72	1128.33	209.6	147.96	43.31	XP_009545378.1	hypothetical protein HETIRDRAFT_458625 [Heterobasidion irregulare TC 32-1]	*	*	GO:0016491(oxidoreductase activity)	K14729|FOX2|http://www.genome.jp/dbget-bin/www_bget?ko:K14729	*	*	sp|Q01373|FOX2_NEUCR	sp|Q01373|FOX2_NEUCR Peroxisomal hydratase-dehydrogenase-epimerase OS=Neurospora crassa (strain ATCC 24698 / 74-OR23-1A / CBS 708.71 / DSM 1257 / FGSC 987) GN=fox-2 PE=1 SV=1
TRINITY_DN2079_c0_g1_i1	TRINITY_DN2079_c0_g1	1488	1223.44	4557	209.46	147.86	100	XP_007869048.1	hypothetical protein GLOTRDRAFT_140413 [Gloeophyllum trabeum ATCC 11539]	*	*	*	*	*	*	*	*
TRINITY_DN6871_c0_g1_i1	TRINITY_DN6871_c0_g1	3879	3614.44	13462	209.44	147.85	100	XP_009544218.1	hypothetical protein HETIRDRAFT_124093 [Heterobasidion irregulare TC 32-1]	GO:0008361(regulation of cell size)	GO:0016021(integral component of membrane);GO:0016020(membrane);GO:0005737(cytoplasm)	*	*	*	KOG1381(H)(Para-hydroxybenzoate-polyprenyl transferase)	sp|O59714|YBH6_SCHPO	sp|O59714|YBH6_SCHPO Uncharacterized membrane protein C3B8.06 OS=Schizosaccharomyces pombe (strain 972 / ATCC 24843) GN=SPBC3B8.06 PE=1 SV=1
TRINITY_DN5306_c0_g1_i1	TRINITY_DN5306_c0_g1	2632	2367.44	8811	209.29	147.74	100	XP_009553331.1	hypothetical protein HETIRDRAFT_482676 [Heterobasidion irregulare TC 32-1]	GO:0008152(metabolic process);GO:0055114(oxidation-reduction process)	*	GO:0050660(flavin adenine dinucleotide binding);GO:0003995(acyl-CoA dehydrogenase activity);GO:0016627(oxidoreductase activity, acting on the CH-CH group of donors);GO:0016491(oxidoreductase activity)	K00252|GCDH, gcdH|http://www.genome.jp/dbget-bin/www_bget?ko:K00252	ko00310(Lysine degradation);ko00380(Tryptophan metabolism);ko00071(Fatty acid degradation);ko00362(Benzoate degradation)	KOG0137(I)(Very-long-chain acyl-CoA dehydrogenase)	sp|Q92947|GCDH_HUMAN	sp|Q92947|GCDH_HUMAN Glutaryl-CoA dehydrogenase, mitochondrial OS=Homo sapiens GN=GCDH PE=1 SV=1
TRINITY_DN5219_c0_g1_i1	TRINITY_DN5219_c0_g1	4281	4016.44	14934	209.09	147.6	100	KIM83748.1	hypothetical protein PILCRDRAFT_96969 [Piloderma croceum F 1598]	*	*	*	*	*	*	sp|P87049|CGP1_SCHPO	sp|P87049|CGP1_SCHPO G1/S-specific cyclin pas1 OS=Schizosaccharomyces pombe (strain 972 / ATCC 24843) GN=pas1 PE=2 SV=3
TRINITY_DN164_c0_g1_i1	TRINITY_DN164_c0_g1	1034	769.44	2854	208.58	147.24	100	KDQ60620.1	hypothetical protein JAAARDRAFT_31580 [Jaapia argillacea MUCL 33604]	GO:0006511(ubiquitin-dependent protein catabolic process);GO:0051603(proteolysis involved in cellular protein catabolic process);GO:0006508(proteolysis);GO:0010499(proteasomal ubiquitin-independent protein catabolic process);GO:0043161(proteasome-mediated ubiquitin-dependent protein catabolic process)	GO:0005737(cytoplasm);GO:0019773(proteasome core complex, alpha-subunit complex);GO:0000502(proteasome complex);GO:0005634(nucleus);GO:0005839(proteasome core complex);GO:0005829(cytosol);GO:0005739(mitochondrion);GO:0034515(proteasome storage granule);GO:0034399(nuclear periphery);GO:0042175(nuclear outer membrane-endoplasmic reticulum membrane network)	GO:0008233(peptidase activity);GO:0004175(endopeptidase activity);GO:0016787(hydrolase activity);GO:0004298(threonine-type endopeptidase activity)	K02731|PSMA7|http://www.genome.jp/dbget-bin/www_bget?ko:K02731	ko03050(Proteasome)	KOG0183(O)(20S proteasome, regulatory subunit alpha type PSMA7/PRE6)	sp|O24030|PSA7_SOLLC	sp|O24030|PSA7_SOLLC Proteasome subunit alpha type-7 OS=Solanum lycopersicum GN=PAD1 PE=2 SV=1
TRINITY_DN4537_c0_g1_i1	TRINITY_DN4537_c0_g1	1266	1001.44	3713.23	208.51	147.19	57.67	XP_007309795.1	ATPase F1 complex OSCP/delta subunit [Stereum hirsutum FP-91666 SS1]	GO:0015986(ATP synthesis coupled proton transport)	GO:0005737(cytoplasm);GO:0000274(mitochondrial proton-transporting ATP synthase, stator stalk);GO:0005753(mitochondrial proton-transporting ATP synthase complex)	GO:0046933(proton-transporting ATP synthase activity, rotational mechanism);GO:0046961(proton-transporting ATPase activity, rotational mechanism)	K02137|ATPeF0O, ATP5O, ATP5|http://www.genome.jp/dbget-bin/www_bget?ko:K02137	ko00190(Oxidative phosphorylation)	KOG1662(C)(Mitochondrial F1F0-ATP synthase, subunit OSCP/ATP5)	sp|Q9P602|ATPO_NEUCR	sp|Q9P602|ATPO_NEUCR ATP synthase subunit 5, mitochondrial OS=Neurospora crassa (strain ATCC 24698 / 74-OR23-1A / CBS 708.71 / DSM 1257 / FGSC 987) GN=atp-5 PE=3 SV=2
TRINITY_DN3953_c0_g1_i1	TRINITY_DN3953_c0_g1	1844	1579.44	5849	208.25	147.01	100	XP_007298345.1	hypothetical protein STEHIDRAFT_90018 [Stereum hirsutum FP-91666 SS1]	GO:0045292(mRNA cis splicing, via spliceosome)	GO:0001527(microfibril);GO:0005684(U2-type spliceosomal complex)	*	K13110|MFAP1|http://www.genome.jp/dbget-bin/www_bget?ko:K13110	*	KOG1425(Z)(Microfibrillar-associated protein MFAP1)	sp|Q9W062|MFAP1_DROME	sp|Q9W062|MFAP1_DROME Microfibrillar-associated protein 1 OS=Drosophila melanogaster GN=Mfap1 PE=1 SV=1
TRINITY_DN4769_c0_g1_i1	TRINITY_DN4769_c0_g1	1733	1468.44	5436.82	208.2	146.97	44.02	XP_009542245.1	hypothetical protein HETIRDRAFT_407464 [Heterobasidion irregulare TC 32-1]	*	*	*	*	*	*	*	*
TRINITY_DN566_c0_g1_i1	TRINITY_DN566_c0_g1	1191	926.44	3429	208.14	146.93	100	EPS98089.1	hypothetical protein FOMPIDRAFT_1127287 [Fomitopsis pinicola FP-58527 SS1]	*	*	*	*	*	*	*	*
TRINITY_DN3726_c0_g2_i1	TRINITY_DN3726_c0_g2	931	666.44	2464.93	207.99	146.82	100	XP_007311004.1	DUF1772-domain-containing protein [Stereum hirsutum FP-91666 SS1]	*	GO:0016020(membrane);GO:0016021(integral component of membrane)	*	*	*	*	*	*
TRINITY_DN6416_c0_g1_i2	TRINITY_DN6416_c0_g1	1720	1455.44	5371.66	207.54	146.51	47.42	XP_009543257.1	alpha tubulin 1 [Heterobasidion irregulare TC 32-1]	GO:0007017(microtubule-based process);GO:0008152(metabolic process)	GO:0005737(cytoplasm);GO:0005856(cytoskeleton);GO:0005874(microtubule)	GO:0003924(GTPase activity);GO:0000166(nucleotide binding);GO:0005525(GTP binding);GO:0005200(structural constituent of cytoskeleton);GO:0016787(hydrolase activity)	K07374|TUBA|http://www.genome.jp/dbget-bin/www_bget?ko:K07374	ko04210(Apoptosis);ko04540(Gap junction);ko04530(Tight junction);ko04145(Phagosome)	KOG1376(Z)(Alpha tubulin)	*	*
TRINITY_DN4754_c0_g1_i1	TRINITY_DN4754_c0_g1	1536	1271.44	4675	206.77	145.96	100	XP_009551256.1	hypothetical protein HETIRDRAFT_411791 [Heterobasidion irregulare TC 32-1]	GO:0000413(protein peptidyl-prolyl isomerization);GO:0006457(protein folding)	*	GO:0016853(isomerase activity);GO:0003755(peptidyl-prolyl cis-trans isomerase activity)	*	*	KOG0111(O)(Cyclophilin-type peptidyl-prolyl cis-trans isomerase)	sp|P18253|CYPH_SCHPO	sp|P18253|CYPH_SCHPO Peptidyl-prolyl cis-trans isomerase OS=Schizosaccharomyces pombe (strain 972 / ATCC 24843) GN=ppi1 PE=3 SV=1
TRINITY_DN8565_c1_g1_i1	TRINITY_DN8565_c1_g1	5023	4758.44	17476	206.53	145.79	100	XP_007299718.1	hypothetical protein STEHIDRAFT_165310 [Stereum hirsutum FP-91666 SS1]	*	*	GO:0003677(DNA binding)	*	*	*	*	*
TRINITY_DN4898_c0_g1_i1	TRINITY_DN4898_c0_g1	1293	1028.44	3776.74	206.51	145.78	54.77	XP_009542266.1	GTPase-like protein [Heterobasidion irregulare TC 32-1]	GO:0007264(small GTPase mediated signal transduction);GO:0051301(cell division)	*	GO:0005525(GTP binding)	K04393|CDC42|http://www.genome.jp/dbget-bin/www_bget?ko:K04393	ko04810(Regulation of actin cytoskeleton);ko04520(Adherens junction);ko04510(Focal adhesion);ko04530(Tight junction);ko04144(Endocytosis);ko04010(MAPK signaling pathway);ko04011(MAPK signaling pathway - yeast);ko04015(Rap1 signaling pathway);ko04014(Ras signaling pathway);ko04370(VEGF signaling pathway);ko04360(Axon guidance);ko04912(GnRH signaling pathway);ko04062(Chemokine signaling pathway);ko…	KOG0393(R)(Ras-related small GTPase, Rho type)	sp|Q01112|CDC42_SCHPO	sp|Q01112|CDC42_SCHPO Cell division control protein 42 homolog OS=Schizosaccharomyces pombe (strain 972 / ATCC 24843) GN=cdc42 PE=1 SV=1
TRINITY_DN4846_c0_g1_i1	TRINITY_DN4846_c0_g1	2423	2158.44	7922	206.39	145.7	100	XP_009545905.1	glycoside hydrolase family 16 protein [Heterobasidion irregulare TC 32-1]	GO:0005975(carbohydrate metabolic process)	GO:0016020(membrane);GO:0016021(integral component of membrane)	GO:0004553(hydrolase activity, hydrolyzing O-glycosyl compounds);GO:0016787(hydrolase activity)	*	*	*	sp|P32486|KRE6_YEAST	sp|P32486|KRE6_YEAST Beta-glucan synthesis-associated protein KRE6 OS=Saccharomyces cerevisiae (strain ATCC 204508 / S288c) GN=KRE6 PE=1 SV=2
TRINITY_DN3119_c0_g1_i1	TRINITY_DN3119_c0_g1	2707	2442.44	8946.36	205.98	145.4	88.69	KDQ54858.1	hypothetical protein JAAARDRAFT_60314 [Jaapia argillacea MUCL 33604]	*	*	*	*	*	KOG3337(U)(Protein similar to predicted member of the intramitochondrial sorting protein family)	sp|O74545|YCV6_SCHPO	sp|O74545|YCV6_SCHPO Putative hydrolase C777.06c OS=Schizosaccharomyces pombe (strain 972 / ATCC 24843) GN=SPCC777.06c PE=4 SV=1
TRINITY_DN7859_c0_g1_i1	TRINITY_DN7859_c0_g1	4629	4364.44	15934	205.3	144.93	100	XP_007307837.1	eukaryotic translation initiation factor 3 subunit 8 [Stereum hirsutum FP-91666 SS1]	GO:0001731(formation of translation preinitiation complex);GO:0006413(translational initiation);GO:0006412(translation);GO:0006446(regulation of translational initiation)	GO:0005737(cytoplasm);GO:0005852(eukaryotic translation initiation factor 3 complex);GO:0071541(eukaryotic translation initiation factor 3 complex, eIF3m);GO:0005829(cytosol);GO:0043614(multi-eIF complex);GO:0016282(eukaryotic 43S preinitiation complex);GO:0033290(eukaryotic 48S preinitiation complex);GO:0071540(eukaryotic translation initiation factor 3 complex, eIF3e);GO:0010494(cytoplasmic str…	GO:0031369(translation initiation factor binding);GO:0003723(RNA binding);GO:0003743(translation initiation factor activity)	K03252|EIF3C|http://www.genome.jp/dbget-bin/www_bget?ko:K03252	ko03013(RNA transport)	KOG1462(J)(Translation initiation factor 2B, gamma subunit (eIF-2Bgamma/GCD1))	sp|Q4P0P0|EIF3C_USTMA	sp|Q4P0P0|EIF3C_USTMA Eukaryotic translation initiation factor 3 subunit C OS=Ustilago maydis (strain 521 / FGSC 9021) GN=NIP1 PE=3 SV=1
TRINITY_DN2370_c0_g1_i1	TRINITY_DN2370_c0_g1	2318	2053.44	7491	205.14	144.81	100	KII88778.1	hypothetical protein PLICRDRAFT_141328 [Plicaturopsis crispa FD-325 SS-3]	GO:0046685(response to arsenic-containing substance);GO:0000209(protein polyubiquitination);GO:0031146(SCF-dependent proteasomal ubiquitin-dependent protein catabolic process);GO:0016567(protein ubiquitination);GO:0042787(protein ubiquitination involved in ubiquitin-dependent protein catabolic process);GO:0000083(regulation of transcription involved in G1/S transition of mitotic cell cycle);GO:00…	GO:0043224(nuclear SCF ubiquitin ligase complex);GO:0019005(SCF ubiquitin ligase complex);GO:0005634(nucleus)	GO:0042802(identical protein binding);GO:0043130(ubiquitin binding);GO:0003676(nucleic acid binding);GO:0030674(protein binding, bridging);GO:0008270(zinc ion binding)	K10259|MET30|http://www.genome.jp/dbget-bin/www_bget?ko:K10259	ko04111(Cell cycle - yeast);ko04120(Ubiquitin mediated proteolysis)	KOG0274(R)(Cdc4 and related F-box and WD-40 proteins)	sp|B6Q4Z5|SCONB_TALMQ	sp|B6Q4Z5|SCONB_TALMQ Probable E3 ubiquitin ligase complex SCF subunit sconB OS=Talaromyces marneffei (strain ATCC 18224 / CBS 334.59 / QM 7333) GN=sconB PE=3 SV=1
TRINITY_DN6415_c0_g1_i1	TRINITY_DN6415_c0_g1	1676	1411.44	5132.36	204.48	144.35	53.94	XP_007298373.1	translation elongation factor Tu [Stereum hirsutum FP-91666 SS1]	GO:0006414(translational elongation)	GO:0005622(intracellular)	GO:0003924(GTPase activity);GO:0003746(translation elongation factor activity);GO:0000166(nucleotide binding);GO:0005525(GTP binding)	K02358|tuf, TUFM|http://www.genome.jp/dbget-bin/www_bget?ko:K02358	*	KOG0460(J)(Mitochondrial translation elongation factor Tu)	sp|P02992|EFTU_YEAST	sp|P02992|EFTU_YEAST Elongation factor Tu, mitochondrial OS=Saccharomyces cerevisiae (strain ATCC 204508 / S288c) GN=TUF1 PE=1 SV=1
TRINITY_DN4641_c0_g1_i1	TRINITY_DN4641_c0_g1	2108	1843.44	6676.44	203.66	143.77	72.81	XP_009543435.1	hypothetical protein HETIRDRAFT_471921 [Heterobasidion irregulare TC 32-1]	GO:0006355(regulation of transcription, DNA-templated);GO:0006352(DNA-templated transcription, initiation)	*	GO:0017025(TBP-class protein binding);GO:0008270(zinc ion binding)	K03124|TFIIB, GTF2B, SUA7, tfb|http://www.genome.jp/dbget-bin/www_bget?ko:K03124	ko03022(Basal transcription factors)	KOG1598(K)(Transcription initiation factor TFIIIB, Brf1 subunit)	sp|O13749|TF2B_SCHPO	sp|O13749|TF2B_SCHPO Transcription initiation factor IIB OS=Schizosaccharomyces pombe (strain 972 / ATCC 24843) GN=sua7 PE=3 SV=1
TRINITY_DN6307_c0_g1_i1	TRINITY_DN6307_c0_g1	2134	1869.44	6753	203.13	143.4	100	KYQ40759.1	Riboflavin transporter MCH5 [Hypsizygus marmoreus]	GO:0055085(transmembrane transport)	GO:0016021(integral component of membrane);GO:0016020(membrane)	*	*	*	*	sp|Q5ATG7|APDF_EMENI	sp|Q5ATG7|APDF_EMENI Aspyridones efflux protein apdF OS=Emericella nidulans (strain FGSC A4 / ATCC 38163 / CBS 112.46 / NRRL 194 / M139) GN=apdF PE=2 SV=1
TRINITY_DN4418_c0_g1_i2	TRINITY_DN4418_c0_g1	903	638.44	2305.94	203.11	143.38	46.84	XP_009544885.1	inorganic phosphate transporter [Heterobasidion irregulare TC 32-1]	*	GO:0016020(membrane);GO:0016021(integral component of membrane)	*	*	*	*	*	*
TRINITY_DN2617_c0_g1_i1	TRINITY_DN2617_c0_g1	1226	961.44	3466.46	202.75	143.13	95.05	XP_009542562.1	hypothetical protein HETIRDRAFT_432369 [Heterobasidion irregulare TC 32-1]	*	*	GO:0005509(calcium ion binding)	*	*	KOG0037(T)(Ca2+-binding protein, EF-Hand protein superfamily)	sp|G3V7W1|PDCD6_RAT	sp|G3V7W1|PDCD6_RAT Programmed cell death protein 6 OS=Rattus norvegicus GN=Pdcd6 PE=2 SV=1
TRINITY_DN1035_c0_g1_i1	TRINITY_DN1035_c0_g1	733	468.57	1683	201.98	142.58	100	XP_007301327.1	ubiquitin-conjugating enzyme, partial [Stereum hirsutum FP-91666 SS1]	*	*	*	*	*	KOG0417(O)(Ubiquitin-protein ligase)	sp|P15732|UBC5_YEAST	sp|P15732|UBC5_YEAST Ubiquitin-conjugating enzyme E2-16 kDa OS=Saccharomyces cerevisiae (strain ATCC 204508 / S288c) GN=UBC5 PE=1 SV=1
TRINITY_DN6053_c2_g1_i2	TRINITY_DN6053_c2_g1	1229	964.44	3461.44	201.83	142.47	38.15	XP_009543066.1	hypothetical protein HETIRDRAFT_438701 [Heterobasidion irregulare TC 32-1]	*	*	GO:0003676(nucleic acid binding);GO:0008270(zinc ion binding);GO:0046872(metal ion binding);GO:0003677(DNA binding)	K09250|CNBP|http://www.genome.jp/dbget-bin/www_bget?ko:K09250	*	KOG4400(O)(E3 ubiquitin ligase interacting with arginine methyltransferase)	*	*
TRINITY_DN7179_c0_g1_i1	TRINITY_DN7179_c0_g1	3405	3140.44	11270	201.8	142.46	34.42	OBZ68161.1	Palmitoyl-protein thioesterase 1 [Grifola frondosa]	GO:0002084(protein depalmitoylation);GO:0007035(vacuolar acidification)	GO:0005783(endoplasmic reticulum)	GO:0098599(palmitoyl hydrolase activity);GO:0008474(palmitoyl-(protein) hydrolase activity)	K01074|PPT|http://www.genome.jp/dbget-bin/www_bget?ko:K01074	ko04142(Lysosome);ko00062(Fatty acid elongation);ko01212(Fatty acid metabolism)	KOG2541(IO)(Palmitoyl protein thioesterase)	sp|Q20390|PPT1_CAEEL	sp|Q20390|PPT1_CAEEL Palmitoyl-protein thioesterase 1 OS=Caenorhabditis elegans GN=ppt-1 PE=2 SV=2
TRINITY_DN2790_c0_g1_i1	TRINITY_DN2790_c0_g1	1032	767.44	2753	201.72	142.4	100	*	*	*	*	*	*	*	*	*	*
TRINITY_DN3701_c0_g1_i2	TRINITY_DN3701_c0_g1	1097	832.44	2985.52	201.68	142.37	22.17	XP_009547498.1	hypothetical protein HETIRDRAFT_410058 [Heterobasidion irregulare TC 32-1]	GO:0007264(small GTPase mediated signal transduction);GO:0071963(establishment or maintenance of cell polarity regulating cell shape);GO:0030950(establishment or maintenance of actin cytoskeleton polarity);GO:0032949(regulation of alpha-glucan biosynthetic process)	GO:0030427(site of polarized growth);GO:0032153(cell division site);GO:0005829(cytosol);GO:0051286(cell tip);GO:0005634(nucleus)	GO:0005525(GTP binding);GO:0003924(GTPase activity)	*	*	KOG0393(R)(Ras-related small GTPase, Rho type)	*	*
TRINITY_DN6929_c0_g1_i1	TRINITY_DN6929_c0_g1	4151	3886.44	13938	201.67	142.36	100	KDQ55899.1	hypothetical protein JAAARDRAFT_36659 [Jaapia argillacea MUCL 33604]	*	*	GO:0016787(hydrolase activity)	*	*	*	*	*
TRINITY_DN8184_c0_g1_i2	TRINITY_DN8184_c0_g1	3765	3500.44	12535.6	201.38	142.16	46.75	XP_009542588.1	hypothetical protein HETIRDRAFT_407662 [Heterobasidion irregulare TC 32-1]	GO:0042450(arginine biosynthetic process via ornithine)	*	GO:0004056(argininosuccinate lyase activity);GO:0003824(catalytic activity);GO:0016829(lyase activity)	K01755|argH, ASL|http://www.genome.jp/dbget-bin/www_bget?ko:K01755	ko00250(Alanine, aspartate and glutamate metabolism);ko00220(Arginine biosynthesis);ko01230(Biosynthesis of amino acids)	KOG1316(E)(Argininosuccinate lyase)	sp|P50514|ARLZ_SCHPO	sp|P50514|ARLZ_SCHPO Probable argininosuccinate lyase OS=Schizosaccharomyces pombe (strain 972 / ATCC 24843) GN=argx PE=3 SV=1
TRINITY_DN2789_c1_g2_i1	TRINITY_DN2789_c1_g2	6236	5971.44	21337.2	200.93	141.84	100	KDQ22826.1	hypothetical protein PLEOSDRAFT_62436 [Pleurotus ostreatus PC15]	GO:0055114(oxidation-reduction process)	GO:0016020(membrane);GO:0016021(integral component of membrane)	GO:0004497(monooxygenase activity);GO:0016705(oxidoreductase activity, acting on paired donors, with incorporation or reduction of molecular oxygen);GO:0020037(heme binding);GO:0046872(metal ion binding);GO:0005506(iron ion binding);GO:0016491(oxidoreductase activity)	*	*	KOG0157(QI)(Cytochrome P450 CYP4/CYP19/CYP26 subfamilies)	sp|O00061|CP67_UROFA	sp|O00061|CP67_UROFA Cytochrome P450 67 (Fragment) OS=Uromyces fabae GN=CYP67 PE=2 SV=1
TRINITY_DN4946_c0_g1_i1	TRINITY_DN4946_c0_g1	2040	1775.44	6344	200.93	141.84	100	XP_009548922.1	hypothetical protein HETIRDRAFT_419847 [Heterobasidion irregulare TC 32-1]	GO:0055114(oxidation-reduction process)	*	GO:0003824(catalytic activity);GO:0050660(flavin adenine dinucleotide binding);GO:0016614(oxidoreductase activity, acting on CH-OH group of donors);GO:0016491(oxidoreductase activity)	*	*	*	sp|P08159|HDNO_PSEOX	sp|P08159|HDNO_PSEOX 6-hydroxy-D-nicotine oxidase OS=Pseudarthrobacter oxydans PE=1 SV=2
TRINITY_DN6053_c1_g1_i1	TRINITY_DN6053_c1_g1	913	648.44	2310	200.33	141.41	100	KZT19308.1	cytochrome c oxidase subunit IV [Neolentinus lepideus HHB14362 ss-1]	*	GO:0016020(membrane);GO:0016021(integral component of membrane)	GO:0004129(cytochrome-c oxidase activity)	K02263|COX4|http://www.genome.jp/dbget-bin/www_bget?ko:K02263	ko00190(Oxidative phosphorylation);ko04260(Cardiac muscle contraction)	*	sp|O93980|COX5_ASPNG	sp|O93980|COX5_ASPNG Cytochrome c oxidase polypeptide 5, mitochondrial OS=Aspergillus niger GN=cox5 PE=3 SV=1
TRINITY_DN6546_c0_g1_i3	TRINITY_DN6546_c0_g1	1253	988.44	3513.36	199.88	141.1	23.16	XP_007299429.1	hypothetical protein STEHIDRAFT_72429 [Stereum hirsutum FP-91666 SS1]	GO:0042254(ribosome biogenesis);GO:0002181(cytoplasmic translation);GO:0000027(ribosomal large subunit assembly)	GO:0005840(ribosome);GO:0005622(intracellular);GO:0030529(intracellular ribonucleoprotein complex);GO:0005737(cytoplasm);GO:0022625(cytosolic large ribosomal subunit);GO:0005829(cytosol)	GO:0003735(structural constituent of ribosome);GO:0070180(large ribosomal subunit rRNA binding)	K02941|RP-LP0, RPLP0|http://www.genome.jp/dbget-bin/www_bget?ko:K02941	ko03010(Ribosome)	KOG0815(J)(60S acidic ribosomal protein P0)	*	*
TRINITY_DN7321_c0_g1_i1	TRINITY_DN7321_c0_g1	1087	822.44	2910	198.97	140.46	100	XP_007304681.1	hypothetical protein STEHIDRAFT_80204 [Stereum hirsutum FP-91666 SS1]	GO:0042254(ribosome biogenesis);GO:0042273(ribosomal large subunit biogenesis);GO:0006364(rRNA processing);GO:0000027(ribosomal large subunit assembly);GO:0000956(nuclear-transcribed mRNA catabolic process)	GO:0005622(intracellular);GO:0005840(ribosome);GO:0030529(intracellular ribonucleoprotein complex);GO:0005654(nucleoplasm);GO:0005730(nucleolus);GO:0030687(preribosome, large subunit precursor);GO:0005634(nucleus)	*	K14815|MRT4|http://www.genome.jp/dbget-bin/www_bget?ko:K14815	*	KOG0816(A)(Protein involved in mRNA turnover)	sp|Q9D0I8|MRT4_MOUSE	sp|Q9D0I8|MRT4_MOUSE mRNA turnover protein 4 homolog OS=Mus musculus GN=Mrto4 PE=1 SV=1
TRINITY_DN3890_c0_g1_i2	TRINITY_DN3890_c0_g1	1082	817.44	2889.57	198.78	140.32	56.1	XP_007842492.1	glycoside hydrolase family 18 protein [Moniliophthora roreri MCA 2997]	GO:0008152(metabolic process);GO:0005975(carbohydrate metabolic process)	GO:0005576(extracellular region)	GO:0030246(carbohydrate binding);GO:0004553(hydrolase activity, hydrolyzing O-glycosyl compounds);GO:0016798(hydrolase activity, acting on glycosyl bonds);GO:0016787(hydrolase activity)	K01183|E3.2.1.14|http://www.genome.jp/dbget-bin/www_bget?ko:K01183	ko00520(Amino sugar and nucleotide sugar metabolism)	*	*	*
TRINITY_DN2780_c0_g2_i1	TRINITY_DN2780_c0_g2	664	399.78	1411.41	198.53	140.15	100	KZT24586.1	NDUFB9, NADH-ubiquinone oxidoreductase [Neolentinus lepideus HHB14362 ss-1]	GO:0006120(mitochondrial electron transport, NADH to ubiquinone)	GO:0005747(mitochondrial respiratory chain complex I)	*	K03965|NDUFB9|http://www.genome.jp/dbget-bin/www_bget?ko:K03965	ko00190(Oxidative phosphorylation);ko04723(Retrograde endocannabinoid signaling)	*	sp|Q945M1|NDUB9_ARATH	sp|Q945M1|NDUB9_ARATH NADH dehydrogenase [ubiquinone] 1 beta subcomplex subunit 9 OS=Arabidopsis thaliana GN=CIB22 PE=1 SV=1
TRINITY_DN4000_c0_g1_i1	TRINITY_DN4000_c0_g1	2733	2468.44	8701	198.22	139.93	100	XP_009552393.1	hypothetical protein HETIRDRAFT_329596 [Heterobasidion irregulare TC 32-1]	*	*	*	*	*	*	*	*
TRINITY_DN1616_c0_g1_i1	TRINITY_DN1616_c0_g1	1103	838.44	2955	198.19	139.91	100	KZT05633.1	hypothetical protein LAESUDRAFT_726924 [Laetiporus sulphureus 93-53]	*	*	*	*	*	KOG3345(S)(Uncharacterized conserved protein)	sp|Q3TQI7|CI078_MOUSE	sp|Q3TQI7|CI078_MOUSE Uncharacterized protein C9orf78 homolog OS=Mus musculus PE=1 SV=2
TRINITY_DN5423_c0_g1_i1	TRINITY_DN5423_c0_g1	1726	1461.44	5149.54	198.15	139.88	47.57	XP_009541680.1	hypothetical protein HETIRDRAFT_448237 [Heterobasidion irregulare TC 32-1]	GO:0006413(translational initiation)	*	GO:0003743(translation initiation factor activity)	K03262|EIF5|http://www.genome.jp/dbget-bin/www_bget?ko:K03262	ko04214(Apoptosis - fly);ko03013(RNA transport)	KOG2768(J)(Translation initiation factor 2, beta subunit (eIF-2beta))	sp|Q09689|IF5_SCHPO	sp|Q09689|IF5_SCHPO Probable eukaryotic translation initiation factor 5 OS=Schizosaccharomyces pombe (strain 972 / ATCC 24843) GN=tif5 PE=3 SV=1
TRINITY_DN7165_c0_g1_i2	TRINITY_DN7165_c0_g1	4297	4032.44	14202.2	198.05	139.81	38.71	XP_009541836.1	lipid transport protein [Heterobasidion irregulare TC 32-1]	*	GO:0016020(membrane);GO:0016021(integral component of membrane)	*	K18693|DPP1|http://www.genome.jp/dbget-bin/www_bget?ko:K18693	ko00561(Glycerolipid metabolism);ko00564(Glycerophospholipid metabolism)	KOG1770(J)(Translation initiation factor 1 (eIF-1/SUI1))	*	*
TRINITY_DN5131_c0_g1_i1	TRINITY_DN5131_c0_g1	1632	1367.44	4813	197.93	139.72	100	XP_009553118.1	hypothetical protein HETIRDRAFT_442642 [Heterobasidion irregulare TC 32-1]	GO:0055114(oxidation-reduction process)	*	GO:0016491(oxidoreductase activity)	K18107|GAAD|http://www.genome.jp/dbget-bin/www_bget?ko:K18107	ko00040(Pentose and glucuronate interconversions)	KOG1577(R)(Aldo/keto reductase family proteins)	sp|P27800|ALDX_SPOSA	sp|P27800|ALDX_SPOSA Aldehyde reductase 1 OS=Sporidiobolus salmonicolor GN=ARI PE=1 SV=3
TRINITY_DN6559_c0_g1_i2	TRINITY_DN6559_c0_g1	643	378.9	1330.62	197.48	139.41	11.26	*	*	*	*	*	*	*	*	*	*
TRINITY_DN2081_c0_g1_i1	TRINITY_DN2081_c0_g1	1882	1617.44	5657	196.68	138.84	100	XP_009542495.1	hypothetical protein HETIRDRAFT_438376 [Heterobasidion irregulare TC 32-1]	*	*	GO:0000166(nucleotide binding);GO:0003676(nucleic acid binding)	*	*	*	sp|P34217|PIN4_YEAST	sp|P34217|PIN4_YEAST RNA-binding protein PIN4 OS=Saccharomyces cerevisiae (strain ATCC 204508 / S288c) GN=PIN4 PE=1 SV=1
TRINITY_DN3148_c0_g1_i1	TRINITY_DN3148_c0_g1	2481	2216.44	7747	196.55	138.75	100	XP_009543405.1	hypothetical protein HETIRDRAFT_449311 [Heterobasidion irregulare TC 32-1]	GO:0055114(oxidation-reduction process);GO:0009396(folic acid-containing compound biosynthetic process)	*	GO:0004488(methylenetetrahydrofolate dehydrogenase (NADP+) activity);GO:0003824(catalytic activity)	K00295|MTD1|http://www.genome.jp/dbget-bin/www_bget?ko:K00295	ko00670(One carbon pool by folate)	KOG3319(S)(Predicted membrane protein)	sp|Q9P786|MTD1_SCHPO	sp|Q9P786|MTD1_SCHPO Methylenetetrahydrofolate dehydrogenase [NAD(+)] OS=Schizosaccharomyces pombe (strain 972 / ATCC 24843) GN=mtd1 PE=3 SV=1
TRINITY_DN7734_c0_g1_i1	TRINITY_DN7734_c0_g1	2495	2230.44	7795	196.53	138.73	100	XP_009545607.1	hypothetical protein HETIRDRAFT_474500 [Heterobasidion irregulare TC 32-1]	*	*	GO:0003676(nucleic acid binding);GO:0046872(metal ion binding);GO:0003723(RNA binding);GO:0000166(nucleotide binding)	*	*	KOG1763(R)(Uncharacterized conserved protein, contains CCCH-type Zn-finger)	sp|P0CR14|CWC2_CRYNJ	sp|P0CR14|CWC2_CRYNJ Pre-mRNA-splicing factor CWC2 OS=Cryptococcus neoformans var. neoformans serotype D (strain JEC21 / ATCC MYA-565) GN=CWC2 PE=3 SV=1
TRINITY_DN8304_c0_g1_i1	TRINITY_DN8304_c0_g1	3739	3474.44	12141.5	196.51	138.72	83.05	KZV73738.1	phosphoglycerate mutase-like protein [Peniophora sp. CONT]	*	GO:0005634(nucleus)	*	*	*	KOG3129(O)(26S proteasome regulatory complex, subunit PSMD9)	sp|Q3SZ19|PSMD9_BOVIN	sp|Q3SZ19|PSMD9_BOVIN 26S proteasome non-ATPase regulatory subunit 9 OS=Bos taurus GN=PSMD9 PE=1 SV=1
TRINITY_DN5025_c0_g1_i1	TRINITY_DN5025_c0_g1	1362	1097.44	3830	196.25	138.54	100	XP_009545536.1	hypothetical protein HETIRDRAFT_439708 [Heterobasidion irregulare TC 32-1]	*	*	GO:0004721(phosphoprotein phosphatase activity);GO:0016787(hydrolase activity)	K04382|PPP2C|http://www.genome.jp/dbget-bin/www_bget?ko:K04382	ko04111(Cell cycle - yeast);ko04113(Meiosis - yeast);ko04114(Oocyte meiosis);ko04530(Tight junction);ko04140(Autophagy - animal);ko04136(Autophagy - other eukaryotes);ko04138(Autophagy - yeast);ko04152(AMPK signaling pathway);ko04390(Hippo signaling pathway);ko04391(Hippo signaling pathway -fly);ko04013(MAPK signaling pathway - fly);ko04151(PI3K-Akt signaling pathway);ko04071(Sphingolipid signali…	KOG0372(GT)(Serine/threonine specific protein phosphatase involved in glycogen accumulation, PP2A-related)	sp|Q9HFQ2|PP2A1_EMENI	sp|Q9HFQ2|PP2A1_EMENI Serine/threonine-protein phosphatase PP2A catalytic subunit OS=Emericella nidulans (strain FGSC A4 / ATCC 38163 / CBS 112.46 / NRRL 194 / M139) GN=pphA PE=3 SV=2
TRINITY_DN3574_c0_g1_i1	TRINITY_DN3574_c0_g1	1158	893.44	3116	196.12	138.45	100	XP_006457462.1	hypothetical protein AGABI2DRAFT_123327 [Agaricus bisporus var. bisporus H97]	*	*	*	*	*	*	*	*
TRINITY_DN3976_c0_g1_i1	TRINITY_DN3976_c0_g1	1040	775.44	2702	195.95	138.32	100	XP_009546993.1	hypothetical protein HETIRDRAFT_65276 [Heterobasidion irregulare TC 32-1]	*	GO:0016021(integral component of membrane);GO:0016020(membrane)	*	*	*	*	*	*
TRINITY_DN2064_c0_g1_i1	TRINITY_DN2064_c0_g1	1574	1309.44	4561	195.87	138.27	100	XP_009542860.1	hypothetical protein HETIRDRAFT_167705 [Heterobasidion irregulare TC 32-1]	GO:0006376(mRNA splice site selection)	GO:0005685(U1 snRNP)	GO:0003729(mRNA binding)	*	*	KOG0796(A)(Spliceosome subunit)	sp|Q9USM4|LUC7_SCHPO	sp|Q9USM4|LUC7_SCHPO U1 snRNP-associated protein usp106 OS=Schizosaccharomyces pombe (strain 972 / ATCC 24843) GN=usp106 PE=1 SV=1
TRINITY_DN7740_c0_g3_i1	TRINITY_DN7740_c0_g3	957	692.44	2403.19	195.17	137.77	69.8	*	*	*	*	*	*	*	*	*	*
TRINITY_DN3581_c0_g1_i1	TRINITY_DN3581_c0_g1	2399	2134.44	7404.92	195.09	137.72	43.23	XP_009545544.1	inorganic phosphate transporter [Heterobasidion irregulare TC 32-1]	GO:0006817(phosphate ion transport);GO:0055085(transmembrane transport)	GO:0016020(membrane);GO:0016021(integral component of membrane)	GO:0005315(inorganic phosphate transmembrane transporter activity);GO:0022857(transmembrane transporter activity);GO:0005215(transporter activity)	K08176|PHO84|http://www.genome.jp/dbget-bin/www_bget?ko:K08176	*	KOG0254(R)(Predicted transporter (major facilitator superfamily))	sp|Q7RVX9|PHO5_NEUCR	sp|Q7RVX9|PHO5_NEUCR Repressible high-affinity phosphate permease OS=Neurospora crassa (strain ATCC 24698 / 74-OR23-1A / CBS 708.71 / DSM 1257 / FGSC 987) GN=pho-5 PE=1 SV=2
TRINITY_DN4017_c1_g1_i1	TRINITY_DN4017_c1_g1	1246	981.44	3405	195.1	137.72	100	XP_009550872.1	hypothetical protein HETIRDRAFT_147901 [Heterobasidion irregulare TC 32-1]	*	GO:0016021(integral component of membrane);GO:0016020(membrane)	*	*	*	*	*	*
TRINITY_DN7333_c0_g1_i1	TRINITY_DN7333_c0_g1	1100	835.44	2892.67	194.71	137.45	82.87	XP_007867227.1	OPT-domain-containing protein [Gloeophyllum trabeum ATCC 11539]	GO:2001256(regulation of store-operated calcium entry);GO:0055085(transmembrane transport)	GO:0016020(membrane);GO:0030176(integral component of endoplasmic reticulum membrane);GO:0016021(integral component of membrane)	*	*	*	*	sp|Q0IHF9|SARAF_XENLA	sp|Q0IHF9|SARAF_XENLA Store-operated calcium entry-associated regulatory factor OS=Xenopus laevis GN=saraf PE=2 SV=2
TRINITY_DN7580_c0_g1_i2	TRINITY_DN7580_c0_g1	694	429.67	1486.9	194.6	137.37	55.07	XP_007382298.1	ATP synthase d subunit [Punctularia strigosozonata HHB-11173 SS5]	GO:0015986(ATP synthesis coupled proton transport);GO:0006461(protein complex assembly)	GO:0000274(mitochondrial proton-transporting ATP synthase, stator stalk);GO:0000276(mitochondrial proton-transporting ATP synthase complex, coupling factor F(o));GO:0005739(mitochondrion);GO:0005753(mitochondrial proton-transporting ATP synthase complex)	GO:0015078(hydrogen ion transmembrane transporter activity);GO:0046961(proton-transporting ATPase activity, rotational mechanism);GO:0046933(proton-transporting ATP synthase activity, rotational mechanism);GO:0016887(ATPase activity)	K02138|ATPeF0D, ATP5H, ATP7|http://www.genome.jp/dbget-bin/www_bget?ko:K02138	ko00190(Oxidative phosphorylation)	*	*	*
TRINITY_DN6254_c0_g1_i1	TRINITY_DN6254_c0_g1	1595	1330.44	4601.84	194.51	137.31	45.94	XP_009541679.1	hypothetical protein HETIRDRAFT_470027 [Heterobasidion irregulare TC 32-1]	GO:0008152(metabolic process)	*	GO:0003824(catalytic activity);GO:0016747(transferase activity, transferring acyl groups other than amino-acyl groups)	K08764|SCP2, SCPX|http://www.genome.jp/dbget-bin/www_bget?ko:K08764	ko04146(Peroxisome);ko00120(Primary bile acid biosynthesis);ko03320(PPAR signaling pathway)	KOG1406(I)(Peroxisomal 3-ketoacyl-CoA-thiolase P-44/SCP2)	sp|P11915|NLTP_RAT	sp|P11915|NLTP_RAT Non-specific lipid-transfer protein OS=Rattus norvegicus GN=Scp2 PE=1 SV=3
TRINITY_DN4968_c0_g1_i2	TRINITY_DN4968_c0_g1	1407	1142.44	3941.2	194	136.95	51.15	*	*	*	*	*	*	*	*	*	*
TRINITY_DN8451_c0_g1_i1	TRINITY_DN8451_c0_g1	4982	4717.44	16268	193.92	136.89	100	XP_007305835.1	hypothetical protein STEHIDRAFT_81994 [Stereum hirsutum FP-91666 SS1]	GO:0006413(translational initiation)	*	GO:0003723(RNA binding);GO:0003743(translation initiation factor activity)	K03260|EIF4G|http://www.genome.jp/dbget-bin/www_bget?ko:K03260	ko03013(RNA transport)	KOG0401(J)(Translation initiation factor 4F, ribosome/mRNA-bridging subunit (eIF-4G))	sp|Q10475|IF4G_SCHPO	sp|Q10475|IF4G_SCHPO Eukaryotic translation initiation factor 4 gamma OS=Schizosaccharomyces pombe (strain 972 / ATCC 24843) GN=tif471 PE=1 SV=1
TRINITY_DN4987_c0_g1_i1	TRINITY_DN4987_c0_g1	2663	2398.44	8251	193.45	136.56	100	XP_007299801.1	metabolite transporter [Stereum hirsutum FP-91666 SS1]	GO:0055085(transmembrane transport)	GO:0016020(membrane);GO:0016021(integral component of membrane)	GO:0022857(transmembrane transporter activity)	*	*	KOG0393(R)(Ras-related small GTPase, Rho type)	sp|O94342|YHM9_SCHPO	sp|O94342|YHM9_SCHPO Probable metabolite transport protein C1271.09 OS=Schizosaccharomyces pombe (strain 972 / ATCC 24843) GN=SPBC1271.09 PE=3 SV=1
TRINITY_DN8470_c0_g1_i2	TRINITY_DN8470_c0_g1	2968	2703.44	9293.76	193.32	136.47	30.02	XP_009540776.1	hypothetical protein HETIRDRAFT_442932 [Heterobasidion irregulare TC 32-1]	GO:0006457(protein folding)	GO:0016021(integral component of membrane);GO:0016020(membrane);GO:0005783(endoplasmic reticulum)	GO:0003924(GTPase activity);GO:0005509(calcium ion binding);GO:0051082(unfolded protein binding);GO:0005525(GTP binding)	K12852|EFTUD2|http://www.genome.jp/dbget-bin/www_bget?ko:K12852	ko03040(Spliceosome)	KOG0776(H)(Geranylgeranyl pyrophosphate synthase/Polyprenyl synthetase)	*	*
TRINITY_DN7263_c0_g1_i1	TRINITY_DN7263_c0_g1	2359	2094.44	7188	192.99	136.24	100	XP_009550926.1	putative NADPH oxidase [Heterobasidion irregulare TC 32-1]	GO:0055114(oxidation-reduction process)	GO:0016020(membrane);GO:0016021(integral component of membrane)	GO:0016491(oxidoreductase activity)	K08008|NOX, GP91|http://www.genome.jp/dbget-bin/www_bget?ko:K08008	ko04380(Osteoclast differentiation)	KOG0039(PQ)(Ferric reductase, NADH/NADPH oxidase and related proteins)	sp|Q61093|CY24B_MOUSE	sp|Q61093|CY24B_MOUSE Cytochrome b-245 heavy chain OS=Mus musculus GN=Cybb PE=1 SV=1
TRINITY_DN8022_c0_g11_i1	TRINITY_DN8022_c0_g11	211	14.66	50.18	192.52	135.9	100	*	*	*	*	*	*	*	*	*	*
TRINITY_DN8786_c0_g2_i1	TRINITY_DN8786_c0_g2	903	638.44	2185	192.45	135.86	100	XP_007306571.1	hypothetical protein STEHIDRAFT_100512 [Stereum hirsutum FP-91666 SS1]	*	*	*	*	*	KOG3375(R)(Phosphoprotein/predicted coiled-coil protein)	sp|Q3UHX2|HAP28_MOUSE	sp|Q3UHX2|HAP28_MOUSE 28 kDa heat- and acid-stable phosphoprotein OS=Mus musculus GN=Pdap1 PE=1 SV=1
TRINITY_DN8022_c0_g2_i1	TRINITY_DN8022_c0_g2	385	131.77	450.52	192.26	135.72	100	*	*	*	*	*	*	*	*	*	*
TRINITY_DN6875_c0_g1_i2	TRINITY_DN6875_c0_g1	2208	1943.44	6639.64	192.12	135.62	38.21	XP_009550732.1	ACE transcription factor 1 [Heterobasidion irregulare TC 32-1]	GO:0006355(regulation of transcription, DNA-templated)	GO:0005634(nucleus)	GO:0003677(DNA binding);GO:0005507(copper ion binding);GO:0003700(transcription factor activity, sequence-specific DNA binding)	*	*	*	*	*
TRINITY_DN8346_c0_g1_i2	TRINITY_DN8346_c0_g1	3213	2948.44	10068.8	192.04	135.56	61.94	XP_009545749.1	hypothetical protein HETIRDRAFT_439816 [Heterobasidion irregulare TC 32-1]	GO:0006351(transcription, DNA-templated);GO:0006355(regulation of transcription, DNA-templated)	GO:0005634(nucleus)	GO:0003677(DNA binding);GO:0008270(zinc ion binding);GO:0046872(metal ion binding);GO:0000981(RNA polymerase II transcription factor activity, sequence-specific DNA binding)	*	*	*	sp|O59741|YN25_SCHPO	sp|O59741|YN25_SCHPO Uncharacterized transcriptional regulatory protein C530.05 OS=Schizosaccharomyces pombe (strain 972 / ATCC 24843) GN=SPBC530.05 PE=3 SV=2
TRINITY_DN4317_c0_g1_i1	TRINITY_DN4317_c0_g1	1609	1344.44	4582	191.65	135.29	100	OCH87145.1	iron permease FTR1 [Obba rivulosa]	GO:0006827(high-affinity iron ion transmembrane transport)	GO:0016020(membrane);GO:0016021(integral component of membrane);GO:0033573(high-affinity iron permease complex)	GO:0005381(iron ion transmembrane transporter activity)	K07243|FTR, FTH1, efeU|http://www.genome.jp/dbget-bin/www_bget?ko:K07243	*	*	sp|P38310|FTH1_YEAST	sp|P38310|FTH1_YEAST Iron transporter FTH1 OS=Saccharomyces cerevisiae (strain ATCC 204508 / S288c) GN=FTH1 PE=1 SV=2
TRINITY_DN4980_c0_g1_i1	TRINITY_DN4980_c0_g1	1723	1458.44	4962	191.32	135.06	100	XP_009547907.1	Metallo peptidase M16B [Heterobasidion irregulare TC 32-1]	GO:0006122(mitochondrial electron transport, ubiquinol to cytochrome c);GO:1902600(hydrogen ion transmembrane transport);GO:0009060(aerobic respiration)	GO:0005739(mitochondrion);GO:0030061(mitochondrial crista);GO:0005750(mitochondrial respiratory chain complex III)	GO:0003824(catalytic activity);GO:0046872(metal ion binding);GO:0016787(hydrolase activity);GO:0008121(ubiquinol-cytochrome-c reductase activity)	K00415|QCR2, UQCRC2|http://www.genome.jp/dbget-bin/www_bget?ko:K00415	ko00190(Oxidative phosphorylation);ko04260(Cardiac muscle contraction)	*	sp|O60044|QCR2_NEUCR	sp|O60044|QCR2_NEUCR Cytochrome b-c1 complex subunit 2, mitochondrial OS=Neurospora crassa (strain ATCC 24698 / 74-OR23-1A / CBS 708.71 / DSM 1257 / FGSC 987) GN=qcr-2 PE=2 SV=2
TRINITY_DN7828_c0_g1_i1	TRINITY_DN7828_c0_g1	3181	2916.44	9921	191.29	135.04	100	KDQ13342.1	hypothetical protein BOTBODRAFT_33665 [Botryobasidium botryosum FD-172 SS1]	*	*	*	*	*	KOG0629(E)(Glutamate decarboxylase and related proteins)	sp|Q5JJ82|MFNA_THEKO	sp|Q5JJ82|MFNA_THEKO L-aspartate decarboxylase OS=Thermococcus kodakarensis (strain ATCC BAA-918 / JCM 12380 / KOD1) GN=mfnA PE=1 SV=1
TRINITY_DN8958_c6_g6_i3	TRINITY_DN8958_c6_g6	295	60.41	205.09	190.9	134.76	50.23	*	*	*	*	*	*	*	*	*	*
TRINITY_DN5460_c0_g1_i3	TRINITY_DN5460_c0_g1	2059	1794.44	6081.99	190.6	134.55	15.51	XP_009541817.1	serine protease S53 [Heterobasidion irregulare TC 32-1]	GO:0006508(proteolysis)	*	GO:0008233(peptidase activity);GO:0008236(serine-type peptidase activity);GO:0016787(hydrolase activity);GO:0004252(serine-type endopeptidase activity)	K01279|TPP1, CLN2|http://www.genome.jp/dbget-bin/www_bget?ko:K01279	ko04142(Lysosome)	*	sp|Q70GH4|SED3_ASPFU	sp|Q70GH4|SED3_ASPFU Tripeptidyl-peptidase sed3 OS=Neosartorya fumigata (strain ATCC MYA-4609 / Af293 / CBS 101355 / FGSC A1100) GN=sed3 PE=1 SV=1
TRINITY_DN6578_c0_g1_i1	TRINITY_DN6578_c0_g1	2077	1812.44	6135	190.35	134.37	100	XP_009543883.1	hypothetical protein HETIRDRAFT_155384 [Heterobasidion irregulare TC 32-1]	GO:0055114(oxidation-reduction process)	GO:0016021(integral component of membrane);GO:0016020(membrane)	GO:0004497(monooxygenase activity);GO:0005506(iron ion binding);GO:0016705(oxidoreductase activity, acting on paired donors, with incorporation or reduction of molecular oxygen);GO:0016491(oxidoreductase activity);GO:0020037(heme binding);GO:0046872(metal ion binding)	*	*	*	sp|B9WZX1|FTMC_ASPFM	sp|B9WZX1|FTMC_ASPFM Tryprostatin B 6-hydroxylase OS=Neosartorya fumigata GN=ftmP450-1 PE=1 SV=1
TRINITY_DN7776_c0_g1_i2	TRINITY_DN7776_c0_g1	4638	4373.44	14787.1	190.13	134.22	55.04	XP_007298064.1	transcription factor [Stereum hirsutum FP-91666 SS1]	*	*	*	*	*	KOG1474(K)(Transcription initiation factor TFIID, subunit BDF1 and related bromodomain proteins)	sp|Q5EB92|WDR70_RAT	sp|Q5EB92|WDR70_RAT WD repeat-containing protein 70 OS=Rattus norvegicus GN=Wdr70 PE=1 SV=1
TRINITY_DN7634_c0_g1_i1	TRINITY_DN7634_c0_g1	2909	2644.44	8936	190.02	134.14	100	XP_009552498.1	glyoxal oxidase [Heterobasidion irregulare TC 32-1]	*	GO:0016020(membrane);GO:0016021(integral component of membrane)	*	*	*	*	sp|Q01772|GLOX_PHACH	sp|Q01772|GLOX_PHACH Aldehyde oxidase GLOX OS=Phanerochaete chrysosporium GN=GLX PE=1 SV=1
TRINITY_DN6361_c0_g1_i1	TRINITY_DN6361_c0_g1	2095	1830.44	6185	190.01	134.13	100	XP_012183677.1	predicted protein [Fibroporia radiculosa]	GO:0042273(ribosomal large subunit biogenesis);GO:0032790(ribosome disassembly);GO:0006413(translational initiation);GO:0034599(cellular response to oxidative stress);GO:0045727(positive regulation of translation);GO:0006415(translational termination);GO:0000054(ribosomal subunit export from nucleus)	GO:0005737(cytoplasm);GO:0022626(cytosolic ribosome);GO:0005829(cytosol);GO:0005634(nucleus)	GO:0005524(ATP binding);GO:0005506(iron ion binding);GO:0000166(nucleotide binding);GO:0016887(ATPase activity)	K06174|ABCE1, Rli1|http://www.genome.jp/dbget-bin/www_bget?ko:K06174	*	KOG0063(A)(RNAse L inhibitor, ABC superfamily)	sp|G0SEV9|RLI1_CHATD	sp|G0SEV9|RLI1_CHATD Translation initiation factor RLI1 OS=Chaetomium thermophilum (strain DSM 1495 / CBS 144.50 / IMI 039719) GN=RLI1 PE=3 SV=2
TRINITY_DN4399_c0_g1_i1	TRINITY_DN4399_c0_g1	846	581.46	1964	189.94	134.08	100	XP_001875306.1	protein transport protein Sec22 [Laccaria bicolor S238N-H82]	GO:0006810(transport);GO:0016192(vesicle-mediated transport);GO:0006906(vesicle fusion);GO:0048280(vesicle fusion with Golgi apparatus);GO:0006890(retrograde vesicle-mediated transport, Golgi to ER);GO:0006888(ER to Golgi vesicle-mediated transport)	GO:0016020(membrane);GO:0016021(integral component of membrane);GO:0031201(SNARE complex);GO:0012507(ER to Golgi transport vesicle membrane);GO:0005783(endoplasmic reticulum);GO:0005794(Golgi apparatus)	GO:0005484(SNAP receptor activity)	K08517|SEC22|http://www.genome.jp/dbget-bin/www_bget?ko:K08517	ko04145(Phagosome);ko04130(SNARE interactions in vesicular transport)	KOG0862(U)(Synaptobrevin/VAMP-like protein SEC22)	sp|Q9Y7L0|SEC22_SCHPO	sp|Q9Y7L0|SEC22_SCHPO Protein transport protein sec22 OS=Schizosaccharomyces pombe (strain 972 / ATCC 24843) GN=sec22 PE=3 SV=2
TRINITY_DN4721_c0_g1_i1	TRINITY_DN4721_c0_g1	1320	1055.44	3562	189.78	133.97	100	XP_009543436.1	hypothetical protein HETIRDRAFT_471922 [Heterobasidion irregulare TC 32-1]	GO:0042254(ribosome biogenesis)	GO:0005634(nucleus)	*	K14852|RRS1|http://www.genome.jp/dbget-bin/www_bget?ko:K14852	*	KOG1765(J)(Regulator of ribosome synthesis)	sp|Q9CYH6|RRS1_MOUSE	sp|Q9CYH6|RRS1_MOUSE Ribosome biogenesis regulatory protein homolog OS=Mus musculus GN=Rrs1 PE=1 SV=1
TRINITY_DN4225_c0_g1_i1	TRINITY_DN4225_c0_g1	1465	1200.44	4045	189.49	133.76	100	XP_009549512.1	hypothetical protein HETIRDRAFT_323323 [Heterobasidion irregulare TC 32-1]	GO:0006526(arginine biosynthetic process)	*	GO:0005524(ATP binding);GO:0004055(argininosuccinate synthase activity)	K01940|argG, ASS1|http://www.genome.jp/dbget-bin/www_bget?ko:K01940	ko00250(Alanine, aspartate and glutamate metabolism);ko00220(Arginine biosynthesis);ko01230(Biosynthesis of amino acids)	KOG1706(E)(Argininosuccinate synthase)	sp|P22768|ASSY_YEAST	sp|P22768|ASSY_YEAST Argininosuccinate synthase OS=Saccharomyces cerevisiae (strain ATCC 204508 / S288c) GN=ARG1 PE=1 SV=3
TRINITY_DN3124_c0_g1_i1	TRINITY_DN3124_c0_g1	3649	3384.44	11400	189.41	133.71	100	XP_007299085.1	hypothetical protein STEHIDRAFT_117761 [Stereum hirsutum FP-91666 SS1]	GO:0006810(transport)	GO:0016021(integral component of membrane);GO:0016020(membrane)	GO:0016787(hydrolase activity)	K17967|UGO1|http://www.genome.jp/dbget-bin/www_bget?ko:K17967	*	*	sp|O13717|YDZA_SCHPO	sp|O13717|YDZA_SCHPO Uncharacterized protein C14C4.10c OS=Schizosaccharomyces pombe (strain 972 / ATCC 24843) GN=SPAC14C4.10c PE=4 SV=1
TRINITY_DN3835_c0_g1_i1	TRINITY_DN3835_c0_g1	1056	791.44	2660.84	189.06	133.46	82.69	XP_007300118.1	hypothetical protein STEHIDRAFT_144693 [Stereum hirsutum FP-91666 SS1]	*	*	*	*	*	*	*	*
TRINITY_DN4319_c0_g1_i1	TRINITY_DN4319_c0_g1	950	685.44	2302	188.86	133.32	100	XP_009551309.1	hypothetical protein HETIRDRAFT_429867 [Heterobasidion irregulare TC 32-1]	GO:0051603(proteolysis involved in cellular protein catabolic process);GO:0006508(proteolysis)	GO:0005737(cytoplasm);GO:0005839(proteasome core complex);GO:0000502(proteasome complex);GO:0005634(nucleus)	GO:0008233(peptidase activity);GO:0004298(threonine-type endopeptidase activity);GO:0004175(endopeptidase activity);GO:0016787(hydrolase activity)	K02736|PSMB4|http://www.genome.jp/dbget-bin/www_bget?ko:K02736	ko03050(Proteasome)	KOG0175(O)(20S proteasome, regulatory subunit beta type PSMB5/PSMB8/PRE2)	sp|Q3T108|PSB4_BOVIN	sp|Q3T108|PSB4_BOVIN Proteasome subunit beta type-4 OS=Bos taurus GN=PSMB4 PE=1 SV=1
TRINITY_DN7838_c0_g1_i1	TRINITY_DN7838_c0_g1	3478	3213.44	10791	188.84	133.3	100	XP_009543450.1	hypothetical protein HETIRDRAFT_415446 [Heterobasidion irregulare TC 32-1]	*	*	*	*	*	*	*	*
TRINITY_DN8266_c1_g1_i1	TRINITY_DN8266_c1_g1	2316	2051.44	6877	188.51	133.07	100	XP_009545767.1	expressed putative fatty acid biosynthesis enzyme, partial [Heterobasidion irregulare TC 32-1]	GO:0008152(metabolic process)	*	GO:0003824(catalytic activity);GO:0016874(ligase activity);GO:0004467(long-chain fatty acid-CoA ligase activity)	*	*	KOG1176(I)(Acyl-CoA synthetase)	sp|C8VTR6|Y0074_EMENI	sp|C8VTR6|Y0074_EMENI Putative acyl-coenzyme A synthetase OS=Emericella nidulans (strain FGSC A4 / ATCC 38163 / CBS 112.46 / NRRL 194 / M139) GN=AN10074 PE=3 SV=1
TRINITY_DN8031_c1_g2_i2	TRINITY_DN8031_c1_g2	2865	2600.44	8714.77	188.45	133.03	90.19	XP_009552266.1	hypothetical protein HETIRDRAFT_442343 [Heterobasidion irregulare TC 32-1]	GO:0006412(translation)	GO:0005840(ribosome);GO:0030529(intracellular ribonucleoprotein complex)	GO:0003735(structural constituent of ribosome)	K02882|RP-L18Ae, RPL18A|http://www.genome.jp/dbget-bin/www_bget?ko:K02882	ko03010(Ribosome)	KOG0829(J)(60S ribosomal protein L18A)	sp|P0CX24|RL20B_YEAST	sp|P0CX24|RL20B_YEAST 60S ribosomal protein L20-B OS=Saccharomyces cerevisiae (strain ATCC 204508 / S288c) GN=RPL20B PE=1 SV=1
TRINITY_DN4373_c0_g1_i1	TRINITY_DN4373_c0_g1	1460	1195.44	3996	187.97	132.69	100	KIL68977.1	hypothetical protein M378DRAFT_184822 [Amanita muscaria Koide BX008]	GO:0006355(regulation of transcription, DNA-templated);GO:0030148(sphingolipid biosynthetic process);GO:0030497(fatty acid elongation);GO:0007034(vacuolar transport)	GO:0016021(integral component of membrane);GO:0000324(fungal-type vacuole);GO:0016020(membrane);GO:0030176(integral component of endoplasmic reticulum membrane);GO:0005783(endoplasmic reticulum)	GO:0003700(transcription factor activity, sequence-specific DNA binding);GO:0043565(sequence-specific DNA binding);GO:0004300(enoyl-CoA hydratase activity);GO:0018812(3-hydroxyacyl-CoA dehydratase activity)	*	*	*	*	*
TRINITY_DN1455_c0_g1_i1	TRINITY_DN1455_c0_g1	955	690.44	2302	187.49	132.35	100	XP_009546180.1	hypothetical protein HETIRDRAFT_317294 [Heterobasidion irregulare TC 32-1]	GO:0006412(translation)	GO:0005840(ribosome);GO:0005761(mitochondrial ribosome);GO:0005622(intracellular)	GO:0003735(structural constituent of ribosome)	K17428|MRPL47, NCM1|http://www.genome.jp/dbget-bin/www_bget?ko:K17428	*	KOG3331(J)(Mitochondrial/chloroplast ribosomal protein L4/L29)	sp|Q2H080|RM04_CHAGB	sp|Q2H080|RM04_CHAGB 54S ribosomal protein L4, mitochondrial OS=Chaetomium globosum (strain ATCC 6205 / CBS 148.51 / DSM 1962 / NBRC 6347 / NRRL 1970) GN=MRPL4 PE=3 SV=1
TRINITY_DN1617_c0_g1_i1	TRINITY_DN1617_c0_g1	524	261.61	872.17	187.47	132.34	100	XP_007869510.1	hypothetical protein GLOTRDRAFT_80641 [Gloeophyllum trabeum ATCC 11539]	GO:0042797(tRNA transcription from RNA polymerase III promoter);GO:0006351(transcription, DNA-templated);GO:0006366(transcription from RNA polymerase II promoter);GO:0006360(transcription from RNA polymerase I promoter);GO:0001172(transcription, RNA-templated)	GO:0005666(DNA-directed RNA polymerase III complex);GO:0005665(DNA-directed RNA polymerase II, core complex);GO:0005736(DNA-directed RNA polymerase I complex)	GO:0003677(DNA binding);GO:0001054(RNA polymerase I activity);GO:0008270(zinc ion binding);GO:0003899(DNA-directed 5'-3' RNA polymerase activity)	K03007|RPB10, POLR2L|http://www.genome.jp/dbget-bin/www_bget?ko:K03007	ko03020(RNA polymerase);ko00230(Purine metabolism);ko00240(Pyrimidine metabolism);ko04623(Cytosolic DNA-sensing pathway)	KOG3497(K)(DNA-directed RNA polymerase, subunit RPB10)	sp|O13877|RPAB5_SCHPO	sp|O13877|RPAB5_SCHPO DNA-directed RNA polymerases I, II, and III subunit RPABC5 OS=Schizosaccharomyces pombe (strain 972 / ATCC 24843) GN=rpb10 PE=1 SV=2
TRINITY_DN6096_c0_g1_i1	TRINITY_DN6096_c0_g1	1439	1174.44	3909	187.17	132.13	100	XP_009545443.1	hypothetical protein HETIRDRAFT_458652, partial [Heterobasidion irregulare TC 32-1]	GO:0006351(transcription, DNA-templated);GO:0006348(chromatin silencing at telomere);GO:0034243(regulation of transcription elongation from RNA polymerase II promoter);GO:0030702(chromatin silencing at centromere);GO:0006366(transcription from RNA polymerase II promoter);GO:0016973(poly(A)+ mRNA export from nucleus);GO:0034401(chromatin organization involved in regulation of transcription);GO:000…	GO:0005634(nucleus);GO:0005730(nucleolus);GO:0072686(mitotic spindle)	GO:0003677(DNA binding);GO:0000991(transcription factor activity, core RNA polymerase II binding);GO:0001076(transcription factor activity, RNA polymerase II transcription factor binding)	K17498|SPN1, IWS1|http://www.genome.jp/dbget-bin/www_bget?ko:K17498	*	KOG1793(S)(Uncharacterized conserved protein)	sp|O42964|IWS1_SCHPO	sp|O42964|IWS1_SCHPO Transcription factor iws1 OS=Schizosaccharomyces pombe (strain 972 / ATCC 24843) GN=iws1 PE=3 SV=1
TRINITY_DN5594_c0_g1_i3	TRINITY_DN5594_c0_g1	1802	1537.44	5115.38	187.1	132.08	53.49	XP_007303666.1	plus-3-domain-containing protein [Stereum hirsutum FP-91666 SS1]	GO:0016570(histone modification);GO:0006368(transcription elongation from RNA polymerase II promoter)	GO:0016593(Cdc73/Paf1 complex)	GO:0003677(DNA binding)	K15178|RTF1|http://www.genome.jp/dbget-bin/www_bget?ko:K15178	*	KOG2402(K)(Paf1/RNA polymerase II complex, RTF1 component (involved in regulation of TATA box-binding protein))	*	*
TRINITY_DN3991_c0_g10_i1	TRINITY_DN3991_c0_g10	221	18.57	61.7	186.79	131.86	100	OKY64353.1	Polyubiquitin 4 [Phlebia centrifuga]	*	GO:0005737(cytoplasm)	*	K08770|UBC|http://www.genome.jp/dbget-bin/www_bget?ko:K08770	ko03320(PPAR signaling pathway)	KOG0001(OR)(Ubiquitin and ubiquitin-like proteins)	sp|P0CG83|UBIQP_HORVU	sp|P0CG83|UBIQP_HORVU Polyubiquitin (Fragment) OS=Hordeum vulgare PE=2 SV=1
TRINITY_DN4035_c0_g1_i1	TRINITY_DN4035_c0_g1	1055	790.44	2622	186.54	131.68	100	KIJ21659.1	hypothetical protein PAXINDRAFT_123681 [Paxillus involutus ATCC 200175]	*	*	GO:0003676(nucleic acid binding);GO:0008270(zinc ion binding);GO:0046872(metal ion binding)	K14404|CPSF4, YTH1|http://www.genome.jp/dbget-bin/www_bget?ko:K14404	ko03015(mRNA surveillance pathway)	KOG1040(A)(Polyadenylation factor I complex, subunit, Yth1 (CPSF subunit))	sp|P0CS64|YTH1_CRYNJ	sp|P0CS64|YTH1_CRYNJ mRNA 3'-end-processing protein YTH1 OS=Cryptococcus neoformans var. neoformans serotype D (strain JEC21 / ATCC MYA-565) GN=YTH1 PE=3 SV=1
TRINITY_DN2815_c0_g1_i1	TRINITY_DN2815_c0_g1	1485	1220.44	4040	186.15	131.41	100	KIK06616.1	hypothetical protein K443DRAFT_674276 [Laccaria amethystina LaAM-08-1]	*	*	*	*	*	*	*	*
TRINITY_DN3709_c0_g1_i2	TRINITY_DN3709_c0_g1	867	602.45	1994	186.12	131.39	54.22	EGN97382.1	hypothetical protein SERLA73DRAFT_184073 [Serpula lacrymans var. lacrymans S7.3]	*	GO:0016021(integral component of membrane);GO:0016020(membrane)	*	*	*	*	*	*
TRINITY_DN3412_c0_g1_i2	TRINITY_DN3412_c0_g1	799	534.48	1766.57	185.86	131.21	51.46	XP_009543175.1	hypothetical protein HETIRDRAFT_35078 [Heterobasidion irregulare TC 32-1]	*	GO:0005737(cytoplasm)	GO:0005094(Rho GDP-dissociation inhibitor activity)	K12462|ARHGDI, RHOGDI|http://www.genome.jp/dbget-bin/www_bget?ko:K12462	ko04962(Vasopressin-regulated water reabsorption);ko04722(Neurotrophin signaling pathway)	KOG3205(T)(Rho GDP-dissociation inhibitor)	sp|P19803|GDIR1_BOVIN	sp|P19803|GDIR1_BOVIN Rho GDP-dissociation inhibitor 1 OS=Bos taurus GN=ARHGDIA PE=1 SV=3
TRINITY_DN4852_c0_g1_i1	TRINITY_DN4852_c0_g1	1211	946.44	3127	185.79	131.16	100	XP_007300749.1	hypothetical protein STEHIDRAFT_165969 [Stereum hirsutum FP-91666 SS1]	*	*	*	*	*	*	*	*
TRINITY_DN4968_c0_g1_i1	TRINITY_DN4968_c0_g1	1428	1163.44	3833.8	185.3	130.81	48.85	*	*	*	*	*	*	*	*	*	*
TRINITY_DN3354_c0_g1_i1	TRINITY_DN3354_c0_g1	1355	1090.44	3592	185.24	130.76	100	XP_009541237.1	hypothetical protein HETIRDRAFT_306330 [Heterobasidion irregulare TC 32-1]	GO:0009249(protein lipoylation);GO:0009107(lipoate biosynthetic process)	GO:0005739(mitochondrion)	GO:0016992(lipoate synthase activity);GO:0016783(sulfurtransferase activity);GO:0003824(catalytic activity);GO:0051536(iron-sulfur cluster binding);GO:0051539(4 iron, 4 sulfur cluster binding)	K03644|lipA|http://www.genome.jp/dbget-bin/www_bget?ko:K03644	ko00785(Lipoic acid metabolism)	KOG2672(H)(Lipoate synthase)	sp|A8N1T1|LIPA_COPC7	sp|A8N1T1|LIPA_COPC7 Lipoyl synthase, mitochondrial OS=Coprinopsis cinerea (strain Okayama-7 / 130 / ATCC MYA-4618 / FGSC 9003) GN=CC1G_03624 PE=3 SV=1
TRINITY_DN7668_c0_g1_i2	TRINITY_DN7668_c0_g1	2749	2484.44	8158.59	184.66	130.36	57.33	KII95696.1	hypothetical protein PLICRDRAFT_34638 [Plicaturopsis crispa FD-325 SS-3]	GO:0006559(L-phenylalanine catabolic process);GO:0009800(cinnamic acid biosynthetic process);GO:0009698(phenylpropanoid metabolic process)	GO:0005737(cytoplasm)	GO:0003824(catalytic activity);GO:0045548(phenylalanine ammonia-lyase activity);GO:0016829(lyase activity);GO:0016841(ammonia-lyase activity)	K10775|E4.3.1.24|http://www.genome.jp/dbget-bin/www_bget?ko:K10775	ko00360(Phenylalanine metabolism);ko00940(Phenylpropanoid biosynthesis)	KOG0222(Q)(Phenylalanine and histidine ammonia-lyase)	*	*
TRINITY_DN5524_c0_g1_i1	TRINITY_DN5524_c0_g1	1617	1352.44	4438.39	184.55	130.28	55.13	XP_009543481.1	hypothetical protein HETIRDRAFT_457831 [Heterobasidion irregulare TC 32-1]	GO:0008152(metabolic process)	*	GO:0016787(hydrolase activity)	*	*	*	sp|P24484|LIP2_MORS1	sp|P24484|LIP2_MORS1 Lipase 2 OS=Moraxella sp. (strain TA144) GN=lip2 PE=1 SV=1
TRINITY_DN7338_c0_g1_i1	TRINITY_DN7338_c0_g1	4896	4631.44	15196.5	184.51	130.25	91.19	XP_009542616.1	cysteine protease [Heterobasidion irregulare TC 32-1]	GO:0006511(ubiquitin-dependent protein catabolic process);GO:0016579(protein deubiquitination);GO:0006508(proteolysis)	*	GO:0008233(peptidase activity);GO:0036459(thiol-dependent ubiquitinyl hydrolase activity)	K11838|USP7, UBP15|http://www.genome.jp/dbget-bin/www_bget?ko:K11838	ko04068(FoxO signaling pathway)	KOG1863(O)(Ubiquitin carboxyl-terminal hydrolase)	sp|Q9UTT1|UBP21_SCHPO	sp|Q9UTT1|UBP21_SCHPO Ubiquitin carboxyl-terminal hydrolase 21 OS=Schizosaccharomyces pombe (strain 972 / ATCC 24843) GN=ubp21 PE=3 SV=2
TRINITY_DN3209_c0_g1_i1	TRINITY_DN3209_c0_g1	526	263.56	864	184.34	130.13	63.95	KYQ40504.1	H/ACA ribonucleoprotein complex subunit 3, partial [Hypsizygus marmoreus]	GO:0001522(pseudouridine synthesis);GO:0042254(ribosome biogenesis)	GO:0019013(viral nucleocapsid);GO:0030529(intracellular ribonucleoprotein complex)	GO:0030515(snoRNA binding)	K11130|NOP10, NOLA3|http://www.genome.jp/dbget-bin/www_bget?ko:K11130	ko03008(Ribosome biogenesis in eukaryotes)	KOG3503(A)(H/ACA snoRNP complex, subunit NOP10)	sp|Q9P7M5|NOP10_SCHPO	sp|Q9P7M5|NOP10_SCHPO H/ACA ribonucleoprotein complex subunit 3 OS=Schizosaccharomyces pombe (strain 972 / ATCC 24843) GN=nop10 PE=3 SV=1
TRINITY_DN653_c0_g2_i1	TRINITY_DN653_c0_g2	675	410.74	1344.95	184.14	129.99	100	XP_012185609.1	predicted protein [Fibroporia radiculosa]	GO:0006412(translation)	GO:0005622(intracellular);GO:0005840(ribosome);GO:0030529(intracellular ribonucleoprotein complex)	GO:0003735(structural constituent of ribosome)	K02949|RP-S11e, RPS11|http://www.genome.jp/dbget-bin/www_bget?ko:K02949	ko03010(Ribosome)	KOG1728(J)(40S ribosomal protein S11)	sp|P0CT73|RS11A_SCHPO	sp|P0CT73|RS11A_SCHPO 40S ribosomal protein S11-A OS=Schizosaccharomyces pombe (strain 972 / ATCC 24843) GN=rps1101 PE=2 SV=1
TRINITY_DN4177_c0_g1_i1	TRINITY_DN4177_c0_g1	1735	1470.44	4811	183.99	129.88	100	OJA20428.1	hypothetical protein AZE42_09471 [Rhizopogon vesiculosus]	GO:0000398(mRNA splicing, via spliceosome)	GO:0005686(U2 snRNP);GO:0005737(cytoplasm);GO:0071004(U2-type prespliceosome);GO:0005829(cytosol);GO:0005681(spliceosomal complex);GO:0005634(nucleus)	*	K11092|SNRPA1|http://www.genome.jp/dbget-bin/www_bget?ko:K11092	ko03040(Spliceosome)	KOG1644(A)(U2-associated snRNP A' protein)	sp|Q4P5F9|RU2A_USTMA	sp|Q4P5F9|RU2A_USTMA U2 small nuclear ribonucleoprotein A' OS=Ustilago maydis (strain 521 / FGSC 9021) GN=LEA1 PE=3 SV=1
TRINITY_DN2560_c0_g1_i1	TRINITY_DN2560_c0_g1	1636	1371.44	4481	183.74	129.7	100	XP_007315263.1	hypothetical protein SERLADRAFT_434943 [Serpula lacrymans var. lacrymans S7.9]	*	*	GO:0003723(RNA binding);GO:0000166(nucleotide binding);GO:0003676(nucleic acid binding)	K12897|TRA2|http://www.genome.jp/dbget-bin/www_bget?ko:K12897	ko03040(Spliceosome)	KOG0118(R)(FOG: RRM domain)	sp|Q3ZBT6|TRA2B_BOVIN	sp|Q3ZBT6|TRA2B_BOVIN Transformer-2 protein homolog beta OS=Bos taurus GN=TRA2B PE=2 SV=1
TRINITY_DN3502_c0_g1_i2	TRINITY_DN3502_c0_g1	652	387.85	1266	183.56	129.58	73.75	XP_009550037.1	hypothetical protein HETIRDRAFT_446079 [Heterobasidion irregulare TC 32-1]	*	GO:0000786(nucleosome);GO:0005694(chromosome);GO:0005634(nucleus)	GO:0003677(DNA binding);GO:0046982(protein heterodimerization activity)	K11251|H2A|http://www.genome.jp/dbget-bin/www_bget?ko:K11251	ko04217(Necroptosis)	KOG1756(B)(Histone 2A)	*	*
TRINITY_DN7117_c0_g1_i1	TRINITY_DN7117_c0_g1	2760	2495.44	8137	183.36	129.44	100	XP_007299735.1	D-xylulose 5-phosphate/D-fructose 6-phosphate phosphoketolase [Stereum hirsutum FP-91666 SS1]	GO:0008152(metabolic process);GO:0005975(carbohydrate metabolic process)	*	GO:0003824(catalytic activity);GO:0016832(aldehyde-lyase activity)	K01621|xfp, xpk|http://www.genome.jp/dbget-bin/www_bget?ko:K01621	ko00030(Pentose phosphate pathway);ko00710(Carbon fixation in photosynthetic organisms)	*	sp|O74770|PHK_SCHPO	sp|O74770|PHK_SCHPO Probable phosphoketolase OS=Schizosaccharomyces pombe (strain 972 / ATCC 24843) GN=SPBC24C6.09c PE=3 SV=1
TRINITY_DN2404_c0_g2_i1	TRINITY_DN2404_c0_g2	1294	1029.44	3355.46	183.29	129.39	100	XP_007309443.1	cytoplasmic protein [Stereum hirsutum FP-91666 SS1]	GO:0007049(cell cycle)	*	*	*	*	*	*	*
TRINITY_DN3764_c0_g1_i1	TRINITY_DN3764_c0_g1	1803	1538.44	5012	183.2	129.33	100	XP_009540922.1	hypothetical protein HETIRDRAFT_456770 [Heterobasidion irregulare TC 32-1]	GO:0070935(3'-UTR-mediated mRNA stabilization);GO:0043409(negative regulation of MAPK cascade)	GO:0005829(cytosol)	GO:0003676(nucleic acid binding);GO:0003723(RNA binding);GO:0035925(mRNA 3'-UTR AU-rich region binding);GO:0003729(mRNA binding)	K18738|HEK2, KHD1|http://www.genome.jp/dbget-bin/www_bget?ko:K18738	*	KOG2190(AR)(PolyC-binding proteins alphaCP-1 and related KH domain proteins)	sp|O74919|RNC1_SCHPO	sp|O74919|RNC1_SCHPO RNA-binding protein rnc1 OS=Schizosaccharomyces pombe (strain 972 / ATCC 24843) GN=rnc1 PE=1 SV=1
TRINITY_DN5055_c0_g1_i2	TRINITY_DN5055_c0_g1	1287	1022.44	3330.8	183.19	129.32	68.49	XP_009550108.1	hypothetical protein HETIRDRAFT_388200 [Heterobasidion irregulare TC 32-1]	GO:0006694(steroid biosynthetic process);GO:0006623(protein targeting to vacuole);GO:0006696(ergosterol biosynthetic process);GO:0071210(protein insertion into membrane raft);GO:0006897(endocytosis)	GO:0005783(endoplasmic reticulum);GO:0005739(mitochondrion);GO:0005741(mitochondrial outer membrane);GO:0005811(lipid droplet);GO:0005634(nucleus)	GO:0008168(methyltransferase activity);GO:0003838(sterol 24-C-methyltransferase activity)	K00559|E2.1.1.41, SMT1, ERG6|http://www.genome.jp/dbget-bin/www_bget?ko:K00559	ko00100(Steroid biosynthesis)	KOG1269(IR)(SAM-dependent methyltransferases)	*	*
TRINITY_DN7570_c0_g1_i1	TRINITY_DN7570_c0_g1	2620	2355.44	7669.58	183.1	129.26	54.59	XP_007303616.1	ATP synthase F1 gamma [Stereum hirsutum FP-91666 SS1]	GO:0015986(ATP synthesis coupled proton transport);GO:0006413(translational initiation)	GO:0045261(proton-transporting ATP synthase complex, catalytic core F(1))	GO:0046961(proton-transporting ATPase activity, rotational mechanism);GO:0046933(proton-transporting ATP synthase activity, rotational mechanism);GO:0003743(translation initiation factor activity)	K02136|ATPeF1G, ATP5C1, ATP3|http://www.genome.jp/dbget-bin/www_bget?ko:K02136	ko00190(Oxidative phosphorylation)	KOG2768(J)(Translation initiation factor 2, beta subunit (eIF-2beta))	sp|P49377|ATPG_KLULA	sp|P49377|ATPG_KLULA ATP synthase subunit gamma, mitochondrial OS=Kluyveromyces lactis (strain ATCC 8585 / CBS 2359 / DSM 70799 / NBRC 1267 / NRRL Y-1140 / WM37) GN=ATP3 PE=1 SV=1
TRINITY_DN6385_c4_g1_i1	TRINITY_DN6385_c4_g1	2488	2223.44	7231	182.88	129.1	100	EGO04179.1	hypothetical protein SERLA73DRAFT_173607 [Serpula lacrymans var. lacrymans S7.3]	GO:0055114(oxidation-reduction process)	GO:0016020(membrane);GO:0016021(integral component of membrane)	GO:0004497(monooxygenase activity);GO:0016705(oxidoreductase activity, acting on paired donors, with incorporation or reduction of molecular oxygen);GO:0020037(heme binding);GO:0046872(metal ion binding);GO:0005506(iron ion binding);GO:0016491(oxidoreductase activity)	*	*	KOG0157(QI)(Cytochrome P450 CYP4/CYP19/CYP26 subfamilies)	sp|P24458|CP52E_CANMA	sp|P24458|CP52E_CANMA Cytochrome P450 52A3-B OS=Candida maltosa GN=CYP52A3-B PE=1 SV=1
TRINITY_DN4995_c0_g1_i3	TRINITY_DN4995_c0_g1	3708	3443.44	11185.6	182.67	128.95	15.96	XP_009551005.1	hypothetical protein HETIRDRAFT_436331 [Heterobasidion irregulare TC 32-1]	GO:0055114(oxidation-reduction process)	*	GO:0016491(oxidoreductase activity);GO:0046872(metal ion binding)	*	*	*	*	*
TRINITY_DN6348_c0_g1_i1	TRINITY_DN6348_c0_g1	2198	1933.44	6263	182.16	128.59	100	XP_009549110.1	amino acid transporter, partial [Heterobasidion irregulare TC 32-1]	GO:0006810(transport);GO:0006865(amino acid transport);GO:0055085(transmembrane transport);GO:0003333(amino acid transmembrane transport)	GO:0016021(integral component of membrane);GO:0016020(membrane)	GO:0015171(amino acid transmembrane transporter activity)	K16261|YAT|http://www.genome.jp/dbget-bin/www_bget?ko:K16261	*	*	sp|Q9URZ3|PUT4_SCHPO	sp|Q9URZ3|PUT4_SCHPO Probable proline-specific permease put4 OS=Schizosaccharomyces pombe (strain 972 / ATCC 24843) GN=put4 PE=3 SV=1
TRINITY_DN6023_c0_g1_i1	TRINITY_DN6023_c0_g1	1344	1079.44	3496	182.13	128.57	100	XP_009542991.1	hypothetical protein HETIRDRAFT_407918 [Heterobasidion irregulare TC 32-1]	*	*	*	*	*	*	*	*
TRINITY_DN5243_c0_g1_i1	TRINITY_DN5243_c0_g1	2063	1798.44	5821	182.01	128.49	100	KIP11201.1	hypothetical protein PHLGIDRAFT_100177 [Phlebiopsis gigantea 11061_1 CR5-6]	GO:0007186(G-protein coupled receptor signaling pathway);GO:0007165(signal transduction)	*	GO:0003924(GTPase activity);GO:0019001(guanyl nucleotide binding);GO:0031683(G-protein beta/gamma-subunit complex binding);GO:0004871(signal transducer activity);GO:0000166(nucleotide binding);GO:0005525(GTP binding)	K19860|GPA1|http://www.genome.jp/dbget-bin/www_bget?ko:K19860	ko04011(MAPK signaling pathway - yeast)	KOG0082(DT)(G-protein alpha subunit (small G protein superfamily))	sp|P87035|GPA4_USTMA	sp|P87035|GPA4_USTMA Guanine nucleotide-binding protein alpha-4 subunit OS=Ustilago maydis (strain 521 / FGSC 9021) GN=GPA4 PE=3 SV=1
TRINITY_DN4585_c0_g1_i2	TRINITY_DN4585_c0_g1	2188	1923.44	6220.99	181.88	128.39	86.75	XP_009549374.1	hypothetical protein HETIRDRAFT_323021, partial [Heterobasidion irregulare TC 32-1]	*	*	*	*	*	*	*	*
TRINITY_DN1482_c0_g1_i1	TRINITY_DN1482_c0_g1	716	451.6	1460	181.8	128.34	100	XP_009547422.1	hypothetical protein HETIRDRAFT_418679 [Heterobasidion irregulare TC 32-1]	*	*	GO:0016884(carbon-nitrogen ligase activity, with glutamine as amido-N-donor)	*	*	*	sp|B2WMX8|AIM41_PYRTR	sp|B2WMX8|AIM41_PYRTR Altered inheritance of mitochondria protein 41, mitochondrial OS=Pyrenophora tritici-repentis (strain Pt-1C-BFP) GN=AIM41 PE=3 SV=1
TRINITY_DN5301_c0_g2_i4	TRINITY_DN5301_c0_g2	388	134.39	434.28	181.71	128.28	22.14	KZW00008.1	hypothetical protein EXIGLDRAFT_604869 [Exidia glandulosa HHB12029]	GO:0006334(nucleosome assembly)	GO:0000786(nucleosome);GO:0005694(chromosome);GO:0005634(nucleus)	GO:0003677(DNA binding);GO:0046982(protein heterodimerization activity)	K11254|H4|http://www.genome.jp/dbget-bin/www_bget?ko:K11254	*	KOG3467(B)(Histone H4)	sp|P62793|H4_AGABI	sp|P62793|H4_AGABI Histone H4 OS=Agaricus bisporus GN=hhfA PE=3 SV=2
TRINITY_DN7272_c0_g1_i1	TRINITY_DN7272_c0_g1	1938	1673.44	5403.88	181.59	128.19	40.81	XP_009544884.1	hypothetical protein HETIRDRAFT_433553 [Heterobasidion irregulare TC 32-1]	*	*	*	*	*	*	sp|O94447|SLM1_SCHPO	sp|O94447|SLM1_SCHPO Cytoskeletal signaling protein slm1 OS=Schizosaccharomyces pombe (strain 972 / ATCC 24843) GN=slm1 PE=1 SV=1
TRINITY_DN6152_c0_g1_i2	TRINITY_DN6152_c0_g1	1715	1450.44	4681.47	181.5	128.13	57.3	XP_009549642.1	glycoside hydrolase family 27 protein [Heterobasidion irregulare TC 32-1]	GO:0008152(metabolic process);GO:0005975(carbohydrate metabolic process)	GO:0016021(integral component of membrane);GO:0016020(membrane)	GO:0003824(catalytic activity);GO:0004553(hydrolase activity, hydrolyzing O-glycosyl compounds);GO:0004557(alpha-galactosidase activity);GO:0016798(hydrolase activity, acting on glycosyl bonds);GO:0052692(raffinose alpha-galactosidase activity);GO:0016787(hydrolase activity)	K07407|E3.2.1.22B, galA, rafA|http://www.genome.jp/dbget-bin/www_bget?ko:K07407	ko00052(Galactose metabolism);ko00603(Glycosphingolipid biosynthesis - globo and isoglobo series);ko00561(Glycerolipid metabolism);ko00600(Sphingolipid metabolism)	KOG2366(G)(Alpha-D-galactosidase (melibiase))	sp|A7XZT2|AGALB_TALEM	sp|A7XZT2|AGALB_TALEM Probable alpha-galactosidase B OS=Talaromyces emersonii PE=3 SV=1
TRINITY_DN2134_c0_g2_i1	TRINITY_DN2134_c0_g2	709	444.62	1433.14	181.26	127.95	100	XP_007842813.1	dna-directed rna polymerase [Moniliophthora roreri MCA 2997]	GO:0044237(cellular metabolic process);GO:0031990(mRNA export from nucleus in response to heat stress);GO:0006351(transcription, DNA-templated);GO:0034402(recruitment of 3'-end processing factors to RNA polymerase II holoenzyme complex);GO:0006367(transcription initiation from RNA polymerase II promoter);GO:0006366(transcription from RNA polymerase II promoter);GO:0000288(nuclear-transcribed mRNA…	GO:0005737(cytoplasm);GO:0005665(DNA-directed RNA polymerase II, core complex);GO:0016591(DNA-directed RNA polymerase II, holoenzyme);GO:0000932(P-body);GO:0005634(nucleus)	GO:0003824(catalytic activity);GO:0031369(translation initiation factor binding);GO:0003899(DNA-directed 5'-3' RNA polymerase activity);GO:0000166(nucleotide binding)	K03012|RPB4, POLR2D|http://www.genome.jp/dbget-bin/www_bget?ko:K03012	ko03020(RNA polymerase);ko00230(Purine metabolism);ko00240(Pyrimidine metabolism)	KOG2351(K)(RNA polymerase II, fourth largest subunit)	sp|O74825|RPB4_SCHPO	sp|O74825|RPB4_SCHPO DNA-directed RNA polymerase II subunit rpb4 OS=Schizosaccharomyces pombe (strain 972 / ATCC 24843) GN=rpb4 PE=1 SV=1
TRINITY_DN4033_c0_g3_i2	TRINITY_DN4033_c0_g3	2455	2190.44	7051.54	181.03	127.79	99.4	KNZ74161.1	Protein lsb5 [Termitomyces sp. J132]	GO:0006886(intracellular protein transport);GO:0006355(regulation of transcription, DNA-templated)	GO:0005622(intracellular)	GO:0003700(transcription factor activity, sequence-specific DNA binding);GO:0043565(sequence-specific DNA binding)	K20524|LSB5|http://www.genome.jp/dbget-bin/www_bget?ko:K20524	*	KOG2199(T)(Signal transducing adaptor protein STAM/STAM2)	sp|P87308|LSB5_SCHPO	sp|P87308|LSB5_SCHPO Protein lsb5 OS=Schizosaccharomyces pombe (strain 972 / ATCC 24843) GN=lsb5 PE=3 SV=1
TRINITY_DN3803_c0_g1_i1	TRINITY_DN3803_c0_g1	1259	994.44	3199	180.9	127.7	100	XP_009549030.1	hypothetical protein HETIRDRAFT_477994 [Heterobasidion irregulare TC 32-1]	GO:0006260(DNA replication);GO:0008152(metabolic process);GO:0005975(carbohydrate metabolic process)	GO:0005634(nucleus)	GO:0004565(beta-galactosidase activity);GO:0004553(hydrolase activity, hydrolyzing O-glycosyl compounds);GO:0016798(hydrolase activity, acting on glycosyl bonds);GO:0016787(hydrolase activity)	*	*	*	sp|O94580|YQ77_SCHPO	sp|O94580|YQ77_SCHPO Ubiquitin and WLM domain-containing metalloprotease SPCC1442.07c OS=Schizosaccharomyces pombe (strain 972 / ATCC 24843) GN=SPCC1442.07c PE=1 SV=1
TRINITY_DN7161_c0_g1_i1	TRINITY_DN7161_c0_g1	2057	1792.44	5764	180.83	127.65	100	XP_007305987.1	mitochondrial outer membrane translocase receptor TOM70 [Stereum hirsutum FP-91666 SS1]	*	GO:0016020(membrane);GO:0016021(integral component of membrane)	*	K17768|TOM70|http://www.genome.jp/dbget-bin/www_bget?ko:K17768	*	KOG0547(U)(Translocase of outer mitochondrial membrane complex, subunit TOM70/TOM72)	sp|P23231|TOM70_NEUCR	sp|P23231|TOM70_NEUCR Mitochondrial import receptor subunit tom70 OS=Neurospora crassa (strain ATCC 24698 / 74-OR23-1A / CBS 708.71 / DSM 1257 / FGSC 987) GN=tom70 PE=2 SV=3
TRINITY_DN8817_c1_g1_i4	TRINITY_DN8817_c1_g1	2538	2273.44	7299.68	180.56	127.46	47.44	XP_009540262.1	glutathione S-transferase, partial [Heterobasidion irregulare TC 32-1]	*	*	GO:0016740(transferase activity)	*	*	KOG1309(T)(Suppressor of G2 allele of skp1)	*	*
TRINITY_DN8935_c7_g18_i3	TRINITY_DN8935_c7_g18	460	200.19	642.02	180.35	127.31	21.69	KDQ60189.1	hypothetical protein JAAARDRAFT_32570 [Jaapia argillacea MUCL 33604]	GO:0006418(tRNA aminoacylation for protein translation);GO:0006433(prolyl-tRNA aminoacylation);GO:0051276(chromosome organization)	GO:0005737(cytoplasm);GO:0005840(ribosome);GO:0005829(cytosol)	GO:0004812(aminoacyl-tRNA ligase activity);GO:0002161(aminoacyl-tRNA editing activity);GO:0005524(ATP binding);GO:0004827(proline-tRNA ligase activity);GO:0000166(nucleotide binding);GO:0016874(ligase activity)	K01881|PARS, proS|http://www.genome.jp/dbget-bin/www_bget?ko:K01881	ko00970(Aminoacyl-tRNA biosynthesis)	KOG4163(J)(Prolyl-tRNA synthetase)	*	*
TRINITY_DN6523_c0_g1_i1	TRINITY_DN6523_c0_g1	1899	1634.44	5241	180.32	127.29	100	XP_009546043.1	hypothetical protein HETIRDRAFT_383737 [Heterobasidion irregulare TC 32-1]	*	*	*	K14564|NOP56|http://www.genome.jp/dbget-bin/www_bget?ko:K14564	ko03008(Ribosome biogenesis in eukaryotes)	KOG2573(AJ)(Ribosome biogenesis protein - Nop56p/Sik1p)	sp|O94514|NOP56_SCHPO	sp|O94514|NOP56_SCHPO Nucleolar protein 56 OS=Schizosaccharomyces pombe (strain 972 / ATCC 24843) GN=nop56 PE=3 SV=1
TRINITY_DN3991_c0_g4_i4	TRINITY_DN3991_c0_g4	644	379.89	1214.37	179.76	126.89	1.64	KTB35616.1	putative ubiquitin [Moniliophthora roreri]	GO:0016567(protein ubiquitination);GO:0051321(meiotic cell cycle)	GO:0005737(cytoplasm)	GO:0031386(protein tag)	K08770|UBC|http://www.genome.jp/dbget-bin/www_bget?ko:K08770	ko03320(PPAR signaling pathway)	KOG0001(OR)(Ubiquitin and ubiquitin-like proteins)	sp|Q58G87|UBQ3_ORYSJ	sp|Q58G87|UBQ3_ORYSJ Polyubiquitin 3 OS=Oryza sativa subsp. japonica GN=UBQ3 PE=2 SV=2
TRINITY_DN1781_c0_g1_i1	TRINITY_DN1781_c0_g1	1340	1075.44	3434	179.56	126.76	100	XP_007300351.1	t-SNARE, partial [Stereum hirsutum FP-91666 SS1]	GO:0016192(vesicle-mediated transport)	GO:0016021(integral component of membrane);GO:0016020(membrane)	*	K08486|STX1B_2_3|http://www.genome.jp/dbget-bin/www_bget?ko:K08486	ko04130(SNARE interactions in vesicular transport);ko04721(Synaptic vesicle cycle)	KOG0810(U)(SNARE protein Syntaxin 1 and related proteins)	sp|Q9USH7|PSY1_SCHPO	sp|Q9USH7|PSY1_SCHPO Syntaxin-like protein psy1 OS=Schizosaccharomyces pombe (strain 972 / ATCC 24843) GN=psy1 PE=3 SV=1
[truncated: 36,170 more rows]

## Sheet: GT-06
transcript_id	gene_id	length	effective_length	expected_count	TPM	FPKM	IsoPct	NR_protein_accession	NR_defination	GO(biological_process)	GO(cellular_component)	GO(molecular_function)	KO_ID|KO_name|Hyperlink	Pathway_ID(KEGG_pathway)	KOG_ID(Abbreviation)(KOG_Description)	Swiss-Prot_ID	Swiss-Prot_Annotation
TRINITY_DN13758_c1_g1_i1	TRINITY_DN13758_c1_g1	760	453.83	632465	42340.9	33745.9	100	KDQ24218.1	hypothetical protein PLEOSDRAFT_161737 [Pleurotus ostreatus PC15]	*	*	*	*	*	*	*	*
TRINITY_DN2431_c1_g1_i1	TRINITY_DN2431_c1_g1	6685	6378.74	7.16048e+06	34105.7	27182.4	100	GAO47202.1	hypothetical protein G7K_1412-t1 [Saitoella complicata NRRL Y-17804]	*	*	*	*	*	*	sp|Q6CQE5|TAR1_KLULA	sp|Q6CQE5|TAR1_KLULA Protein TAR1 OS=Kluyveromyces lactis (strain ATCC 8585 / CBS 2359 / DSM 70799 / NBRC 1267 / NRRL Y-1140 / WM37) GN=TAR1-A PE=4 SV=2
[truncated: 40,139 more rows]

## Sheet: CC-02
transcript_id	gene_id	length	effective_length	expected_count	TPM	FPKM	IsoPct	NR_protein_accession	NR_defination	GO(biological_process)	GO(cellular_component)	GO(molecular_function)	KO_ID|KO_name|Hyperlink	Pathway_ID(KEGG_pathway)	KOG_ID(Abbreviation)(KOG_Description)	Swiss-Prot_ID	Swiss-Prot_Annotation
[truncated: 36,065 more rows]

[truncated: 3 more sheets: PZH-05, TJH-03, TD-04]
